# Supplementary material for: Impact of Long-Term Cannabidiol (CBD) Treatment on Mouse Kidney Transcriptome
Source: Genes (Basel). 2024 Dec 21;15(12):1640. doi: 10.3390/genes15121640 (PMC11675924; doi:10.3390/genes15121640)
Supplement: Supplementary file 1 [file genes-15-01640-s001.zip]

Archive with 5 entries (5 files):
- Supplementary File S1.xlsx
- Supplementary File S2.xlsx
- Supplementary File S3.xlsx
- Supplementary File S4.xlsx
- Supplementary File S5.png
