# Supplementary material for: Impact of Long-Term Cannabidiol (CBD) Treatment on Mouse Kidney Transcriptome
Source: Genes (Basel). 2024 Dec 21;15(12):1640. doi: 10.3390/genes15121640 (PMC11675924; doi:10.3390/genes15121640)
Supplement: Supplementary file 1 [file genes-15-01640-s001.zip › Supplementary File S1.xlsx]

## Sheet: Method
qPCR validation of RNA-Seq For validation, four genes that were differently expressed in at least one treatment were selected. The genes included Ypel2, Dbp, Npas2 and Acmsd. The Mrpl32 and Ppia genes were used as an endogenous control. The reliability of the RNA-Seq analysis was verified by testing differentially expressed genes (DEGs) through RT-qPCR. For this, cDNA was synthesized from 500 ng …

## Sheet: Primers
	Primer
Gene	F	R
Ypel2	TTCCAGGGAAGTCAAGGGC	CGGCATGTAGTCCTGTTAGC
Dbp	GGCCATGAGACTTTTGACCC	TTGTTCTTGTACCTCCGGCT
Npas2	TGGACGAAGATGAGAAGGATAGA	AACATTGAACTGGTCCCGAC
Acmsd	GCCTGGGAAGCTGATAGAGT	GTGACGTAGCTTCTCGAAAGT
Control	F	R	Support
Mrpl32	AGGTGCTGGGAGCTGCTACA	AAAGCGACTCCAGCTCTGCT	https://www.sciencedirect.com/science/article/pii/S2452014423000183
Ppia	CTGGACCAAACACAAACGGT	TGCCTTCTTTCACCTTCCCA	https://www.ncbi.nlm.nih.gov/pmc/articles/PMC8492864/

## Sheet: Results
qPCR
	Control	Mrpl32				Ppia				Mrpl32 and Ppia (mean)
Group	Sample	Ypel2	Dbp	Npas2	Acmsd	Ypel2	Dbp	Npas2	Acmsd	Ypel2	Dbp	Npas2	Acmsd
CTR	NE25	3.32669	1	2.14874	2.19729	2.5398	1	1.81801	1.55441	2.92467	1	1.97977	1.78996
	NE26	2.70286	1.52075	2.53577	2.40291	2.13982	1.68376	2.22479	1.76272	2.42031	1.54897	2.37971	1.99378
	NE27	2.50563	1.67774	2.14197	2.22664	2.15572	1.86844	2.04228	1.77508	2.33731	1.78017	2.09402	1.92461
	NE28	2.09757	1.36999	1.86802	2.06464	1.98838	1.70322	1.96241	1.8135	2.04768	1.52125	1.91115	1.86759
10 mg/kg	NE38	1.39588	5.84881	1.13755	-	1.21058	6.65466	1.09331	-	1.30711	6.22974	1.11636	-
	NE39	1.22099	8.74671	1.01353	-	1.12378	10.157	1.03378	-	1.17586	9.58129	1.02293	-
	NE40	1.18517	6.62259	1	-	1.06944	8.46659	1	-	1.13087	7.18782	1	-
20 mg/kg	NE43	1.02382	11.3528	-	1.54232	1.00531	15.6909	-	1.40327	1.01553	12.8087	-	1.41753
	NE44	1.30716	7.4082	-	1.15135	1.3095	10.3576	-	1.06875	1.3082	8.43325	-	1.06769
	NE45	1.34917	9.2314	-	1	1.81637	17.863	-	1.24747	1.52297	11.853	-	1.04597
	NE46	1	12.4966	-	1.07921	1	15.6699	-	1	1	14.2144	-	1
	RNA-Seq
	symbol	Ypel2	Dbp	Npas2	Acmsd
CTR	CTR_NE25	10.1951	4.93903	8.84007	10.3729
	CTR_NE26	9.66818	5.50106	8.53916	10.4276
	CTR_NE27	9.75785	5.88085	9.11922	10.6134
	CTR_NE28	9.43078	5.86288	8.85849	10.3473
10 mg/kg	X10_NE38	9.00392	7.94447	7.72597	9.87834
	X10_NE39	8.61338	8.54279	7.02029	9.69302
	X10_NE40	8.60016	8.18599	7.52731	9.6192
20 mg/kg	X20_NE43	8.53395	8.73	7.80874	9.89486
	X20_NE44	8.64155	8.70083	7.81464	9.36052
	X20_NE45	8.43523	8.85897	6.86477	9.2515
	X20_NE46	8.13854	8.98524	6.93432	9.56238

## Sheet: Correlation
Mrpl32 and Ppia (mean)
Correlation Table
			Pearson				Spearman
qPCR		RNA-Seq	r		p		rho		p
Ypel2-q	-	Ypel2-r	0.951	***	6.959e -6		0.845	**	0.002
Dbp-q	-	Dbp-r	0.938	***	1.995e -5		0.973	***	0
Npas2-q	-	Npas2-r	0.887	**	0.008		0.714		0.088
Acmsd-q	-	Acmsd-r	0.97	***	6.827e -5		0.881	**	0.007
Mean			0.9365				0.85325
* p < .05, ** p < .01, *** p < .001
