# Supplementary material for: Impact of Long-Term Cannabidiol (CBD) Treatment on Mouse Kidney Transcriptome
Source: Genes (Basel). 2024 Dec 21;15(12):1640. doi: 10.3390/genes15121640 (PMC11675924; doi:10.3390/genes15121640)
Supplement: Supplementary file 1 [file genes-15-01640-s001.zip › Supplementary File S2.xlsx]

## Sheet: Arkusz1
Sample ID	Group	Raw reads	Filtered reads	Uniquely mapped	Mapped to multiple loci	Mapped to too many loci	Number of unmapped (too short) reads	Number of reads mapped to genes
NE_25	CTR	37 177 646	33 201 456	28 777 231	4 589 969	54 839	3 317 600	23 532 088
			(89,3%)	(78,7%)	(12,5%)	(0,1%)	(9,0%)	(45,2%)
NE_26	CTR	31 200 210	27 654 342	24 843 999	2 974 485	45 031	3 063 636	19 673 695
			(88,6%)	(80,3%)	(9,6%)	(0,1%)	(9,9%)	(43,3%)
NE_27	CTR	34 068 342	30 156 724	26 255 292	4 627 944	43 700	2 770 933	21 106 306
			(88,5%)	(77,9%)	(13,7%)	(0,1%)	(8,2%)	(43,6%)
NE_28	CTR	28 498 780	24 492 485	22 190 149	3 401 114	32 565	2 683 710	17 946 614
			(85,9%)	(78,3%)	(12,0%)	(0,1%)	(9,5%)	(39,0%)
NE_37	10 mg CBD/kg b.w.	38 409 181	25 381 171	28 183 455	3 601 953	87 205	5 605 614	21 977 253
			(66,1%)	(75,1%)	(9,6%)	(0,2%)	(14,9%)	(48,1%)
NE_38	10 mg CBD/kg b.w.	25 096 630	22 835 753	19 534 706	3 096 453	31 188	2 146 684	15 417 867
			(91,0%)	(78,7%)	(12,5%)	(0,1%)	(8,6%)	(43,0%)
NE_39	10 mg CBD/kg b.w.	38 727 892	23 799 725	27 635 022	3 583 896	75 687	6 108 914	20 822 136
			(61,5%)	(73,8%)	(9,6%)	(0,2%)	(16,3%)	(47,1%)
NE_40	10 mg CBD/kg b.w.	27 735 110	24 891 787	21 004 053	3 649 809	42 217	2 804 986	16 832 859
			(89,7%)	(76,3%)	(13,3%)	(0,2%)	(10,2%)	(42,2%)
NE_43	20 mg CBD/kg b.w.	29 174 320	26 188 878	21 804 295	4 224 201	38 047	2 652 430	18 045 399
			(89,8%)	(75,9%)	(14,7%)	(0,1%)	(9,2%)	(44,0%)
NE_44	20 mg CBD/kg b.w.	30 184 255	26 936 790	22 816 332	4 810 370	36 246	2 128 142	18 219 064
			(89,2%)	(76,6%)	(16,1%)	(0,1%)	(7,1%)	(42,1%)
NE_45	20 mg CBD/kg b.w.	29 029 524	20 634 863	21 242 881	2 764 433	50 552	4 730 703	16 306 563
			(71,1%)	(73,7%)	(9,6%)	(0,2%)	(16,4)	(39,4%)
NE_46	20 mg CBD/kg b.w.	29 549 765	24 492 484	22 612 511	3 757 782	46 192	2 850 298	18 168 511
			(82,9%)	(77,2%)	(12,8%)	(0,2%)	(9,7%)	(43,1%)
Mean	All	31 570 971	25 888 872	22 166 958	37 604 85	48 622	26 129 09	19 004 029
			(82,8%)	(76,8%)	(12,2%)	(0,1%)	(10,7%)	(43,3%)
