# Supplementary material for: Impact of Long-Term Cannabidiol (CBD) Treatment on Mouse Kidney Transcriptome
Source: Genes (Basel). 2024 Dec 21;15(12):1640. doi: 10.3390/genes15121640 (PMC11675924; doi:10.3390/genes15121640)
Supplement: Supplementary file 1 [file genes-15-01640-s001.zip › Supplementary File S3.xlsx]

## Sheet: DIFFERENTIAL
symbol	ensembl_ID	User_ID	X10_NE-CTR_NE_log2FC	X10_NE-CTR_NE_adjPval	X20_NE-CTR_NE_log2FC	X20_NE-CTR_NE_adjPval	Processed data:	CTR_NE25	CTR_NE26	CTR_NE27	CTR_NE28	X10_NE37	X10_NE38	X10_NE39	X10_NE40	X20_NE43	X20_NE44	X20_NE45	X20_NE46
Rn18s-rs5	ENSMUSG00000119584	ENSMUSG00000119584	0.157466	0.968829	-0.0684748	0.968686		19.9944	20.5676	20.2026	19.7645	20.4321	20.4068	20.3807	20.0256	19.6779	20.1652	20.2291	20.2356
mt-Co1	ENSMUSG00000064351	ENSMUSG00000064351	-0.640013	0.951757	0.129159	0.988932		19.2502	17.7564	19.7828	19.287	16.9104	19.4328	17.1844	19.0736	19.7343	19.9151	17.2826	19.1703
mt-Cytb	ENSMUSG00000064370	ENSMUSG00000064370	-0.410938	0.97304	0.4444	0.910907		18.859	17.5088	19.4126	18.9252	16.7677	19.0411	17.2932	19.1595	19.6429	19.9132	17.4479	19.0506
mt-Nd5	ENSMUSG00000064367	ENSMUSG00000064367	-0.322712	0.98172	0.600465	0.883692		18.0658	16.5808	18.7979	18.1138	16.1672	18.4384	16.633	18.4517	19.194	19.3271	16.4287	18.3754
mt-Nd1	ENSMUSG00000064341	ENSMUSG00000064341	-0.470366	0.968829	0.527661	0.898686		18.2468	16.7607	18.8403	18.0535	16.0575	18.3955	16.4578	18.3613	19.1323	19.2558	17.0502	18.3789
mt-Nd2	ENSMUSG00000064345	ENSMUSG00000064345	-0.270916	0.988353	0.822937	0.814924		17.6347	15.8226	18.1386	17.6945	15.0983	17.8753	15.7842	18.1933	18.641	19.1876	16.3523	17.9809
mt-Nd4	ENSMUSG00000064363	ENSMUSG00000064363	-0.202334	0.989295	0.625769	0.845954		17.3099	15.6728	17.8596	17.7558	15.6869	17.6344	16.1841	17.9603	18.3365	18.5591	16.2715	17.8934
Kap	ENSMUSG00000032758	ENSMUSG00000032758	0.0902439	0.97304	0.102758	0.910872		18.408	18.5312	18.4605	18.2182	18.6783	18.3441	18.4855	18.4694	18.4582	18.3079	18.8142	18.4151
Gpx3	ENSMUSG00000018339	ENSMUSG00000018339	-0.163655	0.933665	0.421163	0.10347		18.4974	18.2938	18.7668	18.7156	18.2643	18.3512	18.4824	18.552	18.92	19.0062	19.1785	18.8834
mt-Nd6	ENSMUSG00000064368	ENSMUSG00000064368	-0.238717	0.988353	0.813707	0.784412		16.6005	15.1167	17.3543	16.4406	14.7788	16.8526	15.4492	17.1005	17.9021	18.0073	15.5705	16.9977
mt-Rnr1	ENSMUSG00000064337	ENSMUSG00000064337	-0.0846725	0.990106	-0.0927104	0.980443		16.5801	16.8725	17.0434	17.0085	15.9551	17.568	15.7548	17.1369	16.587	16.9835	16.7977	16.7828
Malat1	ENSMUSG00000092341	ENSMUSG00000092341	0.0400709	0.991935	0.141125	0.917327		17.3095	17.3456	17.6396	17.4281	16.7294	17.7554	17.5099	17.7003	17.2427	17.6391	17.7159	17.6659
mt-Rnr2	ENSMUSG00000064339	ENSMUSG00000064339	-0.0407267	0.994133	-0.190206	0.917208		16.7309	16.9896	16.994	16.7242	16.2201	17.5116	15.9448	17.0756	16.648	16.4283	16.8939	16.6942
Acsm2	ENSMUSG00000030945	ENSMUSG00000030945	0.0482143	0.990106	-0.218914	0.711514		16.6347	16.2935	16.8334	16.6379	16.7381	16.7496	16.6645	16.4746	16.52	16.3815	16.1058	16.5285
Slc27a2	ENSMUSG00000027359	ENSMUSG00000027359	0.197864	0.91067	0.0127419	0.994237		16.4855	16.3547	16.5524	16.2239	16.7326	16.6197	16.6841	16.3665	16.4743	16.1783	16.4104	16.595
Mir6236	ENSMUSG00000098973	ENSMUSG00000098973	1.34454	0.679376	-0.228894	0.96602		14.0764	13.7309	13.8373	11.8983	15.9809	13.8652	15.1253	13.2723	12.9576	13.3414	12.824	14.0106
Aldob	ENSMUSG00000028307	ENSMUSG00000028307	-0.152887	0.97304	0.0472589	0.989108		16.629	15.8308	16.6959	16.6196	16.1295	16.5133	16.213	16.4326	16.7799	16.6875	15.8527	16.6304
Pck1	ENSMUSG00000027513	ENSMUSG00000027513	0.545884	0.197114	0.644487	0.0138324		15.6156	16.0674	16.1302	15.6022	16.3541	16.5601	16.5472	16.1892	16.7385	16.3657	16.6126	16.318
Fth1	ENSMUSG00000024661	ENSMUSG00000024661	0.101641	0.970445	0.285195	0.507411		16.3527	16.2695	16.316	15.9044	16.4411	16.1692	16.4878	16.1622	16.3106	16.544	16.7168	16.4229
Ptms	ENSMUSG00000030122	ENSMUSG00000030122	0.627558	0.94345	0.45734	0.896798		14.0915	14.6596	14.2816	13.5279	15.6932	13.7867	14.9661	14.0396	13.719	14.1943	15.4823	14.6128
Slc7a13	ENSMUSG00000041052	ENSMUSG00000041052	0.825904	0.571449	0.328161	0.874816		13.9619	14.2033	14.0477	13.7723	15.3997	13.9721	15.2205	14.2178	13.6316	13.7119	15.0865	14.4009
Atp1a1	ENSMUSG00000033161	ENSMUSG00000033161	0.0194423	0.993978	-0.0379224	0.980052		15.9735	16.3018	15.7862	15.962	16.006	15.9319	16.104	16.1015	15.9861	15.8161	16.0729	16.0329
Sord	ENSMUSG00000027227	ENSMUSG00000027227	-0.0688307	0.990106	0.0459271	0.989729		15.1868	15.5891	15.1335	15.2409	15.5415	14.9415	15.4261	14.8993	14.9497	14.8533	16.0169	15.2483
Fxyd2	ENSMUSG00000059412	ENSMUSG00000059412	-0.0493628	0.990685	0.0767073	0.965176		15.3724	15.8991	15.5319	15.3146	15.708	15.158	15.6164	15.454	15.2817	15.4333	16.0949	15.5523
Slc34a1	ENSMUSG00000021490	ENSMUSG00000021490	-0.302525	0.640817	-0.230418	0.600921		15.8047	15.94	16.1005	16.2242	15.5988	15.6956	15.925	15.6527	15.5966	15.8087	15.9489	15.8067
Prdx5	ENSMUSG00000024953	ENSMUSG00000024953	0.102647	0.988353	0.109098	0.961475		14.9986	15.4654	14.8833	14.8608	15.5501	14.7575	15.2905	14.9823	14.6114	14.7327	15.8121	15.251
Ndrg1	ENSMUSG00000005125	ENSMUSG00000005125	-0.314843	0.134712	-0.347973	0.0156932		15.825	15.8625	15.8966	15.9728	15.5371	15.6134	15.6872	15.4535	15.6168	15.4429	15.6151	15.4862
Cyp4b1	ENSMUSG00000028713	ENSMUSG00000028713	-0.111219	0.969789	-0.311249	0.479015		15.5608	15.6869	15.6839	15.4217	15.6015	15.5013	15.6223	15.1523	15.1551	14.9886	15.5265	15.3947
Akr1a1	ENSMUSG00000028692	ENSMUSG00000028692	0.0660581	0.990106	-0.0711594	0.972382		15.1476	15.4193	15.2065	14.978	15.6202	14.8466	15.5417	14.8583	15.0118	14.817	15.4202	15.184
Atp5b	ENSMUSG00000025393	ENSMUSG00000025393	0.0166535	0.99514	-0.0738792	0.935225		15.7017	15.7979	15.5084	15.606	15.844	15.5465	15.745	15.5371	15.4194	15.4649	15.6951	15.7294
Tmbim6	ENSMUSG00000023010	ENSMUSG00000023010	0.00273475	0.998957	-0.0182009	0.995905		15.195	15.6909	15.01	15.0784	15.3156	15.1015	15.4585	15.1884	14.9468	14.7213	15.8638	15.2059
Ggt1	ENSMUSG00000006345	ENSMUSG00000006345	0.297017	0.947157	0.00400359	0.998927		14.4905	14.8073	14.5064	14.4515	15.4095	14.2661	15.1256	14.3334	14.1188	14.2941	15.1306	14.5439
Lrp2	ENSMUSG00000027070	ENSMUSG00000027070	-0.265552	0.917632	-0.758216	0.00519884		15.2983	15.3444	15.1178	15.6046	14.9029	15.3697	15.0355	14.9927	14.9033	14.31	14.2461	14.7997
Lars2	ENSMUSG00000035202	ENSMUSG00000035202	0.0238399	0.99514	-0.0235783	0.99353		15.1845	15.8154	15.2418	14.7046	15.2142	15.3699	15.4639	15.1934	15.1198	14.9782	15.6283	15.2593
Ass1	ENSMUSG00000076441	ENSMUSG00000076441	-0.171947	0.944581	-0.18989	0.791487		15.5794	15.2229	15.3534	15.5912	15.5584	15.1504	15.3232	14.9998	15.1389	15.2163	15.1882	15.456
Lpl	ENSMUSG00000015568	ENSMUSG00000015568	0.516852	0.953916	0.432892	0.895499		13.8934	13.9724	13.5877	13.6414	15.1414	13.4678	14.2362	13.7619	13.551	13.5868	15.1121	13.9999
Atp5a1	ENSMUSG00000025428	ENSMUSG00000025428	0.0717145	0.988353	-0.19819	0.836424		14.8094	15.1591	14.6294	14.8693	15.3127	14.6888	14.9737	14.7437	14.5701	14.3507	14.9017	14.8374
Ldhb	ENSMUSG00000030246	ENSMUSG00000030246	0.103929	0.983481	-0.192886	0.90017		14.6082	14.9024	14.3161	14.3341	15.0837	14.2276	14.8711	14.2867	14.143	13.917	14.7176	14.554
Eef2	ENSMUSG00000034994	ENSMUSG00000034994	0.113762	0.969789	-0.106679	0.917327		14.9827	15.0638	14.7221	14.9113	15.2816	14.7651	15.1958	14.8469	14.7516	14.5561	14.9564	14.9717
mt-Nd3	ENSMUSG00000064360	ENSMUSG00000064360	-0.132684	0.993808	0.733098	0.896657		13.4979	12.1169	14.1201	13.6484	11.2672	14.1462	11.3187	14.2444	14.783	14.9508	11.7846	13.7887
Psap	ENSMUSG00000004207	ENSMUSG00000004207	0.232926	0.928418	-0.050643	0.98286		14.7874	14.8693	14.2778	14.4852	15.1627	14.5658	14.9887	14.6243	14.5051	14.2916	14.7507	14.7018
Eef1a1	ENSMUSG00000037742	ENSMUSG00000037742	-0.0487247	0.990106	-0.0131511	0.995139		15.6606	15.0192	15.526	15.6216	15.4287	15.5343	15.2276	15.5084	15.5707	15.4661	15.2631	15.5414
Hsp90ab1	ENSMUSG00000023944	ENSMUSG00000023944	0.102095	0.98172	-0.110348	0.942764		14.3832	14.8151	14.652	14.5642	15.2127	14.4271	14.6446	14.4181	14.4603	14.135	14.732	14.6123
Cgnl1	ENSMUSG00000032232	ENSMUSG00000032232	0.0512336	0.990106	-0.201726	0.779111		14.6762	14.7502	14.6512	14.7407	15.0374	14.4103	14.983	14.484	14.4478	14.3898	14.6227	14.5426
Mfsd4b5	ENSMUSG00000038528	ENSMUSG00000038528	0.396952	0.968829	0.411495	0.90017		13.37	13.9239	13.4195	13.3694	14.4697	13.1607	14.3284	13.3361	13.1261	13.2106	14.9401	13.725
Selenop	ENSMUSG00000064373	ENSMUSG00000064373	-0.41681	0.917632	-0.168088	0.943291		14.8394	13.6168	14.7875	14.7924	13.7304	14.6493	13.6379	14.4108	14.6614	14.7503	13.6232	14.3993
Inmt	ENSMUSG00000003477	ENSMUSG00000003477	0.244809	0.967984	-0.0937251	0.974868		13.9626	14.383	13.8864	13.5849	14.6024	13.7472	14.5987	13.6988	13.4833	13.3132	14.5252	13.9182
Pigr	ENSMUSG00000026417	ENSMUSG00000026417	0.869792	0.917632	0.763187	0.792134		12.6784	12.9844	12.4633	12.7101	14.1059	12.8229	14.1164	12.71	12.328	12.3669	14.66	13.2158
App	ENSMUSG00000022892	ENSMUSG00000022892	0.122836	0.968829	-0.242195	0.698		14.5632	14.4788	14.5468	14.5195	14.9821	14.5834	14.6017	14.3633	14.4355	14.2569	13.9205	14.4656
Cndp2	ENSMUSG00000024644	ENSMUSG00000024644	0.0369058	0.99514	-0.366997	0.802746		13.9852	14.0494	13.7647	13.6044	14.4854	13.3291	14.1729	13.1964	12.9198	13.1079	14.1664	13.4526
Hspa8	ENSMUSG00000015656	ENSMUSG00000015656	0.0428384	0.990106	-0.0268848	0.989729		15.168	14.8823	15.3764	15.2842	15.3512	15.2695	15.0371	15.2525	15.2621	14.9191	15.2041	15.2389
Sod1	ENSMUSG00000022982	ENSMUSG00000022982	0.380118	0.919582	0.332075	0.810696		13.7728	14.0211	13.7263	13.2637	14.6402	13.5523	14.2736	13.6585	13.6734	13.5379	14.6633	14.0599
Oxct1	ENSMUSG00000022186	ENSMUSG00000022186	-0.0762702	0.977317	-0.239849	0.611665		14.7315	14.9311	14.4347	14.7263	14.829	14.511	14.6557	14.5437	14.5755	14.2284	14.5897	14.4853
Acy3	ENSMUSG00000024866	ENSMUSG00000024866	-0.0790535	0.98172	-0.253802	0.676567		14.3942	14.7217	15.0091	14.7893	14.8688	14.5887	14.7853	14.3708	14.3345	14.4109	14.6672	14.5304
Miox	ENSMUSG00000022613	ENSMUSG00000022613	-0.266577	0.830234	-0.370551	0.262395		14.6052	14.451	14.8569	14.7069	14.5541	14.1782	14.6315	14.156	14.1887	14.2895	14.3465	14.3381
Ddrgk1	ENSMUSG00000068290	ENSMUSG00000068290	0.567859	0.947157	0.332251	0.9258		12.8669	13.5239	12.8402	12.7871	14.3937	12.6872	13.8041	12.8628	12.5995	12.553	14.2315	13.4132
Maf	ENSMUSG00000055435	ENSMUSG00000055435	0.282085	0.963065	0.485696	0.63819		13.375	13.8931	13.7415	13.7767	14.2432	13.4031	14.5096	13.4993	13.7083	13.9427	14.9224	13.8554
Ehhadh	ENSMUSG00000022853	ENSMUSG00000022853	-0.218186	0.967984	-0.0530071	0.989108		14.6316	13.5889	14.4516	13.6937	13.566	14.2429	14.0712	13.8076	14.3597	14.371	13.6003	13.9733
Cyp2j5	ENSMUSG00000052520	ENSMUSG00000052520	-0.0887001	0.968829	-0.220197	0.54537		14.8762	14.7576	14.8735	14.8036	14.7914	14.8299	14.6834	14.6471	14.7388	14.3214	14.5485	14.7802
Rpsa	ENSMUSG00000032518	ENSMUSG00000032518	0.180826	0.988353	0.323116	0.91294		13.4475	13.6372	13.2004	13.3683	14.2069	12.8593	13.854	13.0716	12.9995	13.0786	14.6482	13.5979
Scp2	ENSMUSG00000028603	ENSMUSG00000028603	0.165849	0.967806	-0.216836	0.823748		14.0687	13.8096	13.9939	13.7486	14.5786	13.8378	14.0803	13.6316	13.5609	13.5261	13.7754	13.8842
Hspa9	ENSMUSG00000024359	ENSMUSG00000024359	0.0719432	0.985272	-0.0775466	0.953263		14.3054	14.6008	14.2823	14.3097	14.6613	14.1883	14.6328	14.2658	14.2955	13.911	14.5428	14.3907
Ncl	ENSMUSG00000026234	ENSMUSG00000026234	0.322361	0.91458	0.156972	0.912704		13.7687	13.9578	13.7401	13.694	14.5808	13.7214	14.2586	13.7106	13.7421	13.5839	14.3631	13.9906
Slc22a12	ENSMUSG00000061742	ENSMUSG00000061742	0.182628	0.966994	0.214856	0.826319		14.339	14.0381	14.4595	14.0243	14.5529	14.1856	14.6831	14.1448	13.974	14.5274	14.7627	14.3955
Calr	ENSMUSG00000003814	ENSMUSG00000003814	0.143304	0.970017	-0.317902	0.683465		13.7344	13.8275	13.986	13.693	14.521	13.6322	13.9241	13.5383	13.5401	13.2495	13.4667	13.6957
Acadm	ENSMUSG00000062908	ENSMUSG00000062908	0.069717	0.98172	0.0110611	0.995905		14.6429	14.5348	14.418	14.2413	14.7658	14.4573	14.417	14.4788	14.5082	14.1694	14.6691	14.52
Aldh1l1	ENSMUSG00000030088	ENSMUSG00000030088	0.306008	0.941672	0.0150487	0.997286		13.5347	13.9506	13.3425	13.5588	14.3152	13.5455	14.1922	13.4171	13.272	13.1123	14.1694	13.7215
Cyp4a10	ENSMUSG00000066072	ENSMUSG00000066072	0.0241206	0.99514	0.42309	0.629349		14.503	13.5989	14.4532	13.6611	13.5417	14.4717	14.1194	14.271	14.8553	14.61	14.2338	14.3782
Ptma	ENSMUSG00000026238	ENSMUSG00000026238	0.327877	0.917632	0.196949	0.898686		13.5148	13.5576	13.7523	13.5525	14.5368	13.5853	13.8037	13.5336	13.3509	13.5656	14.2401	13.8632
Acox1	ENSMUSG00000020777	ENSMUSG00000020777	-0.0268872	0.993667	0.0746865	0.955102		14.8411	14.4922	15.1186	14.7625	14.6736	15.0172	14.8078	14.6471	15.0386	15.0869	14.5506	14.8464
Dbi	ENSMUSG00000026385	ENSMUSG00000026385	0.127059	0.976303	0.34231	0.663791		13.9382	14.0097	14.0994	13.7818	14.3854	13.775	14.2866	13.8033	14.0419	13.9007	14.8273	14.2646
Gm13341	ENSMUSG00000083863	ENSMUSG00000083863	1.01614	0.71444	0.627657	0.779111		12.4552	12.2349	12.6511	10.8371	13.3163	12.2899	14.0977	12.3045	12.4079	12.6936	13.1782	12.8827
Pkp4	ENSMUSG00000026991	ENSMUSG00000026991	0.456423	0.844924	0.0574433	0.98824		13.1357	13.2659	13.1306	13.1232	14.3124	13.1055	13.6271	13.0688	12.9733	12.8794	13.4826	13.4524
Rplp1	ENSMUSG00000007892	ENSMUSG00000007892	0.531591	0.944581	0.393008	0.898454		12.9435	13.0383	12.5161	12.5636	13.996	12.316	13.6594	12.6394	12.4845	12.4994	13.9672	13.2121
Slc4a4	ENSMUSG00000060961	ENSMUSG00000060961	-0.0844477	0.989037	-0.218172	0.888828		14.3641	14.1583	14.5198	14.5891	13.9763	14.7315	14.2838	14.2342	14.744	14.1243	13.4108	14.2168
Timp3	ENSMUSG00000020044	ENSMUSG00000020044	-0.186977	0.955004	-0.408388	0.380449		14.2811	14.3494	14.5928	14.7115	14.2302	14.4784	14.2257	14.2804	14.513	13.9425	13.6405	14.1089
Tns1	ENSMUSG00000055322	ENSMUSG00000055322	-0.0395249	0.988353	-0.0501558	0.95167		14.6707	14.6992	14.7295	14.6987	14.6386	14.4909	14.8009	14.6929	14.4318	14.7172	14.7027	14.7261
Igfbp4	ENSMUSG00000017493	ENSMUSG00000017493	0.0132723	0.996069	0.211664	0.902243		13.4951	14.0588	13.756	13.481	14.0529	13.2694	14.0294	13.3966	13.3897	13.723	14.6027	13.6946
Chd3	ENSMUSG00000018474	ENSMUSG00000018474	0.0986078	0.977317	-0.229101	0.770437		13.7268	13.8827	13.9699	13.8567	14.3802	13.6292	14.0839	13.5966	13.5332	13.6036	13.7092	13.678
Cyp4a14	ENSMUSG00000028715	ENSMUSG00000028715	-0.166289	0.990106	0.695764	0.755117		13.6956	11.978	13.4547	11.7191	11.868	13.3183	12.7774	12.8645	14.0703	14.0829	13.0861	13.0379
Gm10925	ENSMUSG00000100862	ENSMUSG00000100862	-0.172392	0.990685	0.625797	0.898686		12.9251	11.382	13.4941	12.593	10.7053	13.2327	11.4716	13.4065	13.9395	13.9811	11.1808	13.1745
Klk1	ENSMUSG00000063903	ENSMUSG00000063903	-0.307272	0.85599	-0.315048	0.586897		14.2717	14.3712	13.9957	14.782	13.9303	14.2295	13.9549	14.1663	14.1217	13.9063	13.8616	14.3336
Slc12a1	ENSMUSG00000027202	ENSMUSG00000027202	0.401291	0.857101	0.108335	0.953263		13.8787	14.4078	13.5658	13.7646	14.1512	14.4214	13.7917	14.8074	14.164	13.704	14.0022	14.2608
Cltrn	ENSMUSG00000015401	ENSMUSG00000015401	-0.116171	0.968829	-0.082967	0.94335		14.6054	14.3118	14.7049	14.2622	14.2423	14.5405	14.302	14.3668	14.7208	14.2111	14.2785	14.3346
Atp5h	ENSMUSG00000034566	ENSMUSG00000034566	-0.119711	0.985188	0.145279	0.944428		13.5434	13.9937	13.4559	13.4021	13.8686	13.1792	13.4268	13.4333	13.2243	13.0698	14.5049	13.7961
Mep1a	ENSMUSG00000023914	ENSMUSG00000023914	-0.00426187	0.997014	-0.227564	0.701243		14.5292	14.1969	14.3462	14.6638	14.2979	14.6031	14.3657	14.4772	14.3562	14.0685	13.9666	14.427
Tcn2	ENSMUSG00000020432	ENSMUSG00000020432	-0.30253	0.857101	-0.172862	0.868491		14.5336	14.2075	14.6038	14.7794	13.9899	14.5363	14.0822	14.3015	14.5038	14.4378	13.9894	14.4997
Myh9	ENSMUSG00000022443	ENSMUSG00000022443	0.304134	0.842161	0.0416822	0.986427		13.6327	13.5823	13.6465	13.5731	14.3078	13.5845	14.0537	13.5661	13.4963	13.6101	13.7617	13.7201
Sdc4	ENSMUSG00000017009	ENSMUSG00000017009	0.402831	0.881054	-0.115595	0.952602		13.1097	13.4951	12.875	12.9249	14.0263	13.0592	13.68	13.1049	12.6804	12.6848	13.4191	13.1076
Rab11fip3	ENSMUSG00000037098	ENSMUSG00000037098	0.092077	0.9797	-0.250314	0.733248		13.6478	13.6352	13.7761	13.9156	14.218	13.405	13.9951	13.6015	13.4913	13.3638	13.4787	13.6442
Khk	ENSMUSG00000029162	ENSMUSG00000029162	0.161807	0.97304	0.0326843	0.99353		13.498	13.7411	13.4037	13.2778	13.9389	13.2012	14.0091	13.2699	13.0053	13.2019	14.1068	13.5262
Rplp2	ENSMUSG00000025508	ENSMUSG00000025508	0.655735	0.932939	0.433416	0.90017		12.3411	12.7266	11.9584	11.9068	13.8067	11.7941	13.0971	12.1412	11.9368	11.9782	13.5202	12.7753
Cd63	ENSMUSG00000025351	ENSMUSG00000025351	0.140002	0.976303	-0.0127685	0.997286		13.5827	13.6412	13.3692	13.4679	14.011	13.2222	13.9259	13.3031	13.038	13.2607	14.0886	13.4116
Pth1r	ENSMUSG00000032492	ENSMUSG00000032492	0.527249	0.709619	0.321569	0.780824		12.8616	13.1489	12.9303	12.927	14.0261	12.7968	13.7715	13.0523	12.9767	13.1665	13.675	13.2586
Eif3a	ENSMUSG00000024991	ENSMUSG00000024991	0.23845	0.929235	0.0744692	0.964032		13.5917	13.6585	13.6099	13.6157	14.2673	13.525	13.9622	13.539	13.5732	13.2917	13.9988	13.8147
Cat	ENSMUSG00000027187	ENSMUSG00000027187	-0.206622	0.967494	-0.0225351	0.99398		14.2572	13.5237	14.4555	14.3781	13.8111	14.3105	13.8437	13.939	14.4377	14.3396	13.5559	14.2127
4931406C07Rik	ENSMUSG00000031938	ENSMUSG00000031938	-0.129114	0.944581	-0.247366	0.407534		14.3495	14.2939	14.5156	14.3744	14.3216	14.3201	14.1856	14.1931	14.3137	14.1201	13.8932	14.1943
Lgmn	ENSMUSG00000021190	ENSMUSG00000021190	0.264435	0.917632	-0.0148659	0.995905		13.5429	13.3538	13.4248	13.2821	14.1649	13.3635	13.7437	13.2065	13.4481	13.0967	13.47	13.5063
Rida	ENSMUSG00000022323	ENSMUSG00000022323	-0.114115	0.968829	0.15582	0.825483		14.6027	14.5801	14.5547	14.3665	14.3591	14.4629	14.3605	14.4732	14.7325	14.3221	14.9789	14.6298
Pdzk1ip1	ENSMUSG00000028716	ENSMUSG00000028716	-0.0680803	0.990106	-0.0648742	0.985989		13.4712	13.7834	13.5349	13.4855	13.833	13.1041	13.8388	13.0523	12.9717	13.1231	14.1244	13.5308
Cyb5r3	ENSMUSG00000018042	ENSMUSG00000018042	0.642186	0.782836	0.34545	0.839839		12.4308	12.5719	12.5072	12.3153	13.8412	12.2831	13.3133	12.374	12.143	12.5314	13.4314	12.7994
ENSMUSG00000121783	ENSMUSG00000121783	ENSMUSG00000121783	0.750511	0.963844	1.15301	0.721068		11.3444	12.0706	11.6059	10.5008	12.7558	11.0596	12.9485	11.1836	10.6797	11.4811	13.9847	12.2204
Sdha	ENSMUSG00000021577	ENSMUSG00000021577	-0.0693011	0.975943	-0.246249	0.423622		14.1893	14.3289	14.1033	14.3572	14.2582	14.1704	14.1622	14.1219	14.1369	13.8196	13.8665	14.1536
Slc13a3	ENSMUSG00000018459	ENSMUSG00000018459	0.00803287	0.996406	-0.00588952	0.997894		13.6632	13.9825	13.9672	13.7951	14.07	13.6907	14.118	13.4915	13.513	13.6511	14.2983	13.8185
P4hb	ENSMUSG00000025130	ENSMUSG00000025130	0.074569	0.98172	-0.12882	0.888589		13.8218	14.031	13.7486	13.7342	14.1861	13.7265	13.9909	13.6927	13.7293	13.4859	13.76	13.8415
Hmgcs2	ENSMUSG00000027875	ENSMUSG00000027875	-0.219187	0.988353	0.573643	0.857961		13.5323	11.0869	12.873	11.2532	11.6779	12.7615	12.436	12.2374	13.0852	13.8045	12.6172	12.639
Cyp4a31	ENSMUSG00000028712	ENSMUSG00000028712	-0.11337	0.989295	0.422705	0.783861		13.4885	12.8332	13.9337	13.3032	12.3487	13.8689	13.0646	13.6028	14.2254	14.2248	13.023	13.6754
Slc22a1	ENSMUSG00000023829	ENSMUSG00000023829	0.31854	0.962026	0.0703868	0.988932		12.9816	13.169	12.5422	12.4757	13.5657	12.4985	13.6021	12.4923	12.3619	12.2186	13.5652	13.0112
Tpi1	ENSMUSG00000023456	ENSMUSG00000023456	0.164413	0.968829	-0.196333	0.863315		13.4167	13.4752	13.2325	13.2087	13.9562	13.145	13.6145	13.122	12.9877	12.8742	13.396	13.2495
G6pc	ENSMUSG00000078650	ENSMUSG00000078650	-0.147752	0.954322	-0.558391	0.011608		13.7722	13.4658	13.7546	13.5165	13.7555	13.2046	13.4694	13.4616	13.0228	12.9403	13.0609	13.2592
Kcnj15	ENSMUSG00000062609	ENSMUSG00000062609	-0.127719	0.975524	0.0939646	0.954583		14.3357	14.1371	14.6264	14.6827	13.9262	14.7007	14.2127	14.3891	14.9063	14.6096	14.0794	14.5107
Pdzk1	ENSMUSG00000038298	ENSMUSG00000038298	0.253888	0.94345	-0.475697	0.405604		13.0702	13.049	12.9297	12.9475	13.8136	12.8617	13.3232	12.7706	12.5024	12.3059	12.3624	12.8619
Cyb5a	ENSMUSG00000024646	ENSMUSG00000024646	-0.0583716	0.990106	-0.141489	0.904454		14.0009	13.864	14.301	13.5575	14.0057	14.0169	13.7602	13.7862	14.0649	13.8011	13.4071	13.9047
Pcx	ENSMUSG00000024892	ENSMUSG00000024892	0.0695266	0.98377	-0.0934917	0.935869		13.8799	13.691	13.5728	13.8095	13.9426	13.7145	14.0831	13.4255	13.4093	13.5872	13.8114	13.7565
Hsp90aa1	ENSMUSG00000021270	ENSMUSG00000021270	0.227074	0.968829	-0.00623217	0.998927		12.7391	12.9589	12.8995	12.8824	13.8382	12.4154	13.1189	12.5727	12.6194	12.2088	13.5014	12.8215
Sec62	ENSMUSG00000027706	ENSMUSG00000027706	0.282478	0.917632	0.203549	0.854022		13.3585	13.7234	13.4794	13.3003	14.1004	13.472	13.8063	13.5659	13.5249	13.3175	14.1264	13.6161
Tpt1	ENSMUSG00000060126	ENSMUSG00000060126	0.0168962	0.99514	0.235747	0.664182		14.1443	14.0112	14.3517	14.0944	14.4878	14.069	13.8875	14.1799	14.327	14.5749	14.2916	14.3557
Park7	ENSMUSG00000028964	ENSMUSG00000028964	0.128807	0.981844	0.0643767	0.98824		13.0719	13.4859	13.0225	12.7981	13.6774	12.6046	13.5783	12.8296	12.7655	12.7501	13.7966	13.1461
Uqcrh	ENSMUSG00000063882	ENSMUSG00000063882	0.132884	0.97304	0.211506	0.857961		13.5884	13.8397	13.502	13.1256	13.9785	13.2995	13.7673	13.5424	13.5692	13.3662	14.1098	13.8362
Neat1	ENSMUSG00000092274	ENSMUSG00000092274	0.0891363	0.981844	0.0792813	0.960832		13.8853	13.9873	13.8056	13.3534	13.9601	13.7302	13.9916	13.7647	13.3445	14.0749	14.1218	13.757
Atp11a	ENSMUSG00000031441	ENSMUSG00000031441	0.0896372	0.98172	-0.26898	0.720905		14.1465	13.9431	14.1998	14.3541	13.9379	14.596	14.1133	14.3012	14.0357	13.856	13.473	14.1459
Mdh1	ENSMUSG00000020321	ENSMUSG00000020321	0.0379453	0.990106	-0.111281	0.907746		13.8117	13.8391	13.6531	13.6513	14.0966	13.6425	13.7649	13.5522	13.6867	13.3696	13.6906	13.7446
Lrpap1	ENSMUSG00000029103	ENSMUSG00000029103	0.0661894	0.98377	-0.150183	0.865779		13.7374	13.42	13.762	13.6984	14.0704	13.5795	13.7018	13.4845	13.4532	13.3428	13.533	13.691
Hspd1	ENSMUSG00000025980	ENSMUSG00000025980	-0.0574832	0.985272	-0.272554	0.477955		13.738	13.9779	13.8058	13.7535	13.9488	13.6769	13.8599	13.5371	13.5618	13.2873	13.592	13.7229
Chpt1	ENSMUSG00000060002	ENSMUSG00000060002	0.0048418	0.997014	0.0220484	0.99316		14.6128	14.3769	14.6908	14.5949	14.3328	14.8122	14.3453	14.7543	14.9164	14.432	14.416	14.5591
Sptbn1	ENSMUSG00000020315	ENSMUSG00000020315	-0.0322145	0.990106	-0.127433	0.816966		14.3006	14.2633	14.4295	14.4769	14.3238	14.4206	14.3144	14.29	14.3578	14.1819	14.0161	14.3854
Sult1d1	ENSMUSG00000029273	ENSMUSG00000029273	0.0414611	0.990106	-0.0309154	0.989108		14.2977	13.8395	14.0894	14.1934	14.1411	14.2614	14.0294	14.1837	14.3731	13.8277	13.901	14.1678
Aplp2	ENSMUSG00000031996	ENSMUSG00000031996	0.130772	0.97304	0.0202853	0.99353		13.4801	14.0243	13.2626	13.5148	13.9344	13.5243	13.7324	13.6967	13.5696	13.1193	13.9796	13.6788
Aldoa ENSMUSG00000030695	ENSMUSG00000030695	ENSMUSG00000030695	-0.0782371	0.97304	-0.180013	0.729803		13.9252	14.0623	13.7042	13.6848	13.8761	13.6552	13.8767	13.6746	13.636	13.5503	13.6656	13.8256
Chchd2	ENSMUSG00000070493	ENSMUSG00000070493	0.270307	0.967494	0.560834	0.562991		12.7011	13.1152	12.5604	12.351	13.228	12.4911	13.3528	12.6663	12.6337	12.8021	14.1185	13.008
Ybx1	ENSMUSG00000028639	ENSMUSG00000028639	-0.135939	0.976303	-0.0551794	0.986643		13.9121	13.3528	14.1712	13.8948	13.7959	13.8987	13.3066	13.8313	14.1317	13.9067	13.1146	13.8864
Acaa1b	ENSMUSG00000010651	ENSMUSG00000010651	0.188343	0.97304	0.37023	0.799785		12.8593	12.9702	12.9752	12.4566	13.2597	12.4689	13.6279	12.3023	12.6254	12.9914	13.8681	13.0071
Sem1	ENSMUSG00000042541	ENSMUSG00000042541	0.605685	0.945816	0.274223	0.946423		12.2317	12.3624	11.8114	11.3422	13.5197	11.6288	12.6074	11.81	11.6943	11.3291	13.0638	12.3495
Ezr	ENSMUSG00000052397	ENSMUSG00000052397	0.088417	0.977317	-0.16569	0.848474		13.4181	13.5908	13.5769	13.5211	13.9781	13.3664	13.6909	13.3327	13.3711	13.1368	13.3555	13.5566
Myo18a	ENSMUSG00000000631	ENSMUSG00000000631	0.199178	0.966994	-0.0261496	0.99353		13.0646	13.4763	13.1182	13.2096	13.7973	12.9689	13.6511	13.1162	12.8795	12.9717	13.6099	13.2243
Gm28661	ENSMUSG00000102070	ENSMUSG00000102070	-0.205001	0.97304	0.439468	0.771863		13.3266	12.7488	13.7108	12.8456	11.8641	13.382	12.6088	13.5813	13.8206	14.043	13.1261	13.4431
Fau	ENSMUSG00000038274	ENSMUSG00000038274	0.404273	0.928418	0.266007	0.898686		12.6584	12.6656	12.3514	12.2102	13.6147	12.1108	13.0104	12.3207	12.0614	12.3004	13.348	12.933
Tmem176b	ENSMUSG00000029810	ENSMUSG00000029810	-0.0145182	0.995313	-0.0363607	0.989729		13.5058	13.796	13.5267	13.2767	13.7502	13.1911	13.725	13.3484	13.2286	13.1855	13.9212	13.5471
Egf	ENSMUSG00000028017	ENSMUSG00000028017	0.135296	0.967494	-0.160608	0.841756		14.0729	14.1656	13.7627	13.9948	14.0907	14.373	13.7708	14.2635	13.9229	13.7203	13.7381	13.9845
Rps9	ENSMUSG00000006333	ENSMUSG00000006333	0.286875	0.967494	0.303215	0.884423		12.7095	12.9942	12.3475	12.3305	13.4559	12.2487	13.0998	12.5217	12.2263	12.2921	13.7533	12.8726
Gm28439	ENSMUSG00000100131	ENSMUSG00000100131	-0.35657	0.98172	0.36351	0.947764		12.7126	11.1146	13.2311	11.9827	10.5558	12.8832	11.0897	12.6461	13.2968	13.44	10.5667	12.6366
Csad	ENSMUSG00000023044	ENSMUSG00000023044	0.535744	0.635463	0.0316059	0.993118		12.644	12.6946	12.5527	12.46	13.5404	12.5715	13.4678	12.6495	12.3376	12.3261	12.9461	12.7766
Slc12a3	ENSMUSG00000031766	ENSMUSG00000031766	-0.205861	0.925823	-0.483071	0.128705		13.7801	13.6319	13.2185	13.9675	13.2591	13.5634	13.4779	13.5558	13.0416	13.3123	13.1135	13.2828
Atp1b1	ENSMUSG00000026576	ENSMUSG00000026576	0.126399	0.968829	0.127275	0.908326		14.3188	14.2887	14.3142	14.2711	14.2775	14.5396	14.2535	14.5962	14.7057	14.4805	13.8948	14.5026
Magt1	ENSMUSG00000031232	ENSMUSG00000031232	0.756681	0.933253	0.466217	0.909527		11.5988	12.0853	11.5013	11.4813	13.2515	11.3154	12.7922	11.5048	11.2128	10.9592	13.2392	12.0371
Rps15	ENSMUSG00000063457	ENSMUSG00000063457	-0.00206832	0.999038	0.179093	0.916622		13.1465	13.537	13.0567	12.883	13.4708	12.6956	13.4274	12.9602	12.8245	13.0709	14.0053	13.2316
Snrnp70	ENSMUSG00000063511	ENSMUSG00000063511	0.513128	0.85599	0.252895	0.896956		12.4774	12.7443	12.4164	12.2673	13.5012	12.3414	13.277	12.5622	11.9736	12.4807	13.4087	12.7194
Os9	ENSMUSG00000040462	ENSMUSG00000040462	0.191262	0.966994	-0.133874	0.926738		13.0174	13.306	12.9701	13.0152	13.7168	12.8708	13.425	12.9081	12.6342	12.7287	13.2489	13.0979
Cdh16	ENSMUSG00000031881	ENSMUSG00000031881	0.0305754	0.990685	-0.380982	0.208148		13.464	13.5489	13.3388	13.6027	13.6773	13.3403	13.6429	13.3993	13.1483	12.7921	13.1384	13.3168
Ubb	ENSMUSG00000019505	ENSMUSG00000019505	-0.0953216	0.969789	-0.192209	0.720905		13.7848	13.6141	13.974	13.6468	13.8714	13.6492	13.6595	13.4563	13.5875	13.5494	13.4098	13.7162
Aamp	ENSMUSG00000006299	ENSMUSG00000006299	0.409212	0.925599	0.033864	0.99353		12.239	12.7115	12.2944	12.2655	13.5299	12.1642	12.8561	12.197	11.909	11.8098	13.0087	12.6258
Hba-a2	ENSMUSG00000069917	ENSMUSG00000069917	-0.454452	0.968413	0.245662	0.954583		11.4203	13.113	12.7076	11.5508	12.3755	11.976	11.6974	11.4905	11.9441	12.09	13.7109	11.7854
Cenpb	ENSMUSG00000068267	ENSMUSG00000068267	0.465318	0.883137	0.227845	0.903291		12.4489	12.6953	12.5615	12.0202	13.4466	12.2425	13.2529	12.3377	12.0502	12.6167	13.1602	12.684
Ldhd	ENSMUSG00000031958	ENSMUSG00000031958	0.160606	0.94345	-0.0244697	0.989729		13.5297	13.289	13.6118	13.4974	13.8506	13.5178	13.8232	13.3336	13.507	13.3897	13.3921	13.5534
Keg1	ENSMUSG00000024694	ENSMUSG00000024694	0.0422266	0.990106	-0.142139	0.879374		13.674	13.2745	13.6113	13.248	13.5007	13.2705	13.7367	13.4817	13.2905	13.3556	13.1203	13.4988
Slc22a2	ENSMUSG00000040966	ENSMUSG00000040966	0.261206	0.944581	-0.0847739	0.966556		12.7551	12.902	12.915	12.6654	13.6131	12.6769	13.2022	12.5485	12.4406	12.4705	13.1292	12.763
Prodh	ENSMUSG00000003526	ENSMUSG00000003526	-0.0596845	0.990106	-0.175859	0.881944		13.2253	13.3737	13.2766	13.5791	13.6695	12.9114	13.5198	12.9929	12.9312	13.0856	13.2884	13.4231
Acat1	ENSMUSG00000032047	ENSMUSG00000032047	0.00856689	0.996069	-0.129047	0.888589		13.9857	13.5008	13.9263	13.8565	13.7819	13.9393	13.7535	13.8687	13.8414	13.5727	13.4462	13.8929
Cyp2e1	ENSMUSG00000025479	ENSMUSG00000025479	0.0200968	0.99514	0.172747	0.89325		14.0939	13.7798	14.359	14.4941	14.0325	14.5355	14.0261	14.2522	14.6342	14.2277	14.0258	14.5484
Sardh	ENSMUSG00000009614	ENSMUSG00000009614	-0.00572398	0.997014	-0.2671	0.805345		13.021	13.3384	12.9218	13.1794	13.3974	12.817	13.4489	12.6379	12.5174	12.4824	13.2392	13.0395
Pah	ENSMUSG00000020051	ENSMUSG00000020051	-0.356586	0.85599	-0.497565	0.334463		13.5023	12.9903	13.7167	13.6453	13.0081	13.3576	13.0588	13.083	13.1887	13.0062	12.3799	13.2443
Gm29216	ENSMUSG00000101249	ENSMUSG00000101249	0.0235547	0.995313	0.326934	0.812477		13.3995	12.499	13.6917	12.5735	13.2955	13.4319	12.5109	13.2247	13.6365	13.6882	12.9495	13.4525
Sqstm1	ENSMUSG00000015837	ENSMUSG00000015837	-0.00238944	0.997496	-0.0164277	0.99353		13.7534	13.5219	13.6049	13.3356	13.5744	13.47	13.8258	13.3192	13.464	13.5548	13.642	13.5149
C130074G19Rik	ENSMUSG00000039349	ENSMUSG00000039349	0.101938	0.97304	0.175132	0.834856		13.5456	13.7778	13.6758	13.5416	13.8556	13.4668	13.9204	13.6766	13.4283	13.847	14.121	13.7753
Mlec	ENSMUSG00000048578	ENSMUSG00000048578	-0.0515396	0.981966	-0.35891	0.0973463		13.4056	13.5642	13.6604	13.6836	13.6811	13.4263	13.6369	13.3525	13.2011	13.1981	13.1604	13.3294
Ldha	ENSMUSG00000063229	ENSMUSG00000063229	0.0623709	0.989295	-0.246198	0.766275		13.1898	13.1882	13.0233	12.9316	13.4417	12.8018	13.4532	12.7451	12.7957	12.6572	13.0335	12.8537
Cox4i1	ENSMUSG00000031818	ENSMUSG00000031818	0.199316	0.967806	0.0680693	0.980443		12.9421	13.1932	12.7359	12.4108	13.532	12.529	13.1859	12.73	12.7691	12.6149	13.1442	13.0737
Hsd17b4	ENSMUSG00000024507	ENSMUSG00000024507	0.311775	0.884337	0.0260753	0.99316		13.0237	13.0091	12.843	12.7637	13.5922	12.9852	13.3904	12.7972	12.8073	12.5583	13.1743	13.1346
Atp5e	ENSMUSG00000016252	ENSMUSG00000016252	0.356054	0.977317	0.208623	0.974297		11.808	12.5753	11.3902	11.1813	12.7154	11.0016	12.8518	11.3637	10.9395	11.0637	13.2116	11.7264
Sdhc	ENSMUSG00000058076	ENSMUSG00000058076	0.278681	0.951757	-0.0445302	0.99031		12.7297	12.6903	12.6611	12.1417	13.467	12.3567	12.9402	12.3337	12.1794	12.1989	12.8526	12.7567
Napsa	ENSMUSG00000002204	ENSMUSG00000002204	0.178845	0.944581	0.29302	0.532729		13.5546	13.803	13.6476	13.7102	13.9086	13.6491	13.974	13.8895	13.6728	13.7795	14.3544	13.9948
Ndufv3	ENSMUSG00000024038	ENSMUSG00000024038	0.19917	0.966994	0.0467819	0.988923		12.9693	12.769	12.9864	12.6115	13.6253	12.5905	13.058	12.6401	12.7271	12.8353	13.0161	12.9601
Umod	ENSMUSG00000030963	ENSMUSG00000030963	0.263669	0.917632	-0.153008	0.90017		13.5137	13.4655	12.9025	13.4318	13.6095	13.6388	13.266	13.8702	13.3138	13.1579	12.815	13.424
Hdgf	ENSMUSG00000004897	ENSMUSG00000004897	0.266228	0.966994	0.139622	0.949556		12.4391	13.1086	12.4293	12.4551	13.29	12.4196	13.1676	12.5474	12.3305	12.1913	13.4408	12.806
Igfbp7	ENSMUSG00000036256	ENSMUSG00000036256	-0.295333	0.965063	0.207148	0.920405		13.218	12.1486	13.5636	12.9108	12.0265	13.2262	12.6275	12.8783	13.5702	13.4802	12.5086	13.242
Rpl26	ENSMUSG00000060938	ENSMUSG00000060938	0.0636887	0.990106	0.357231	0.719937		12.9823	12.9642	12.9437	12.943	13.4625	12.6374	12.9066	12.9536	12.9128	12.8079	13.9645	13.2746
Hba-a1	ENSMUSG00000069919	ENSMUSG00000069919	-0.130015	0.988607	0.0659177	0.989729		11.796	13.0451	13.0487	12.0385	13.1888	12.2571	12.2225	11.7931	12.2723	12.6499	13.3151	12.0619
Cryzl2	ENSMUSG00000033488	ENSMUSG00000033488	0.221298	0.968829	-0.0113857	0.997286		12.5503	13.109	12.5067	12.497	13.2419	12.4632	13.2391	12.5038	12.2365	12.1408	13.3062	12.7219
Bsg	ENSMUSG00000023175	ENSMUSG00000023175	-0.0569062	0.989037	0.0216612	0.99316		13.5339	13.7516	13.6929	13.178	13.4726	13.275	13.7289	13.4821	13.3379	13.8255	13.5982	13.5043
Spink1	ENSMUSG00000024503	ENSMUSG00000024503	-0.0408051	0.99328	0.305978	0.799785		12.9715	13.1424	12.799	12.962	13.0806	12.727	13.0698	12.8219	12.9751	12.7086	14.065	12.9464
Ccdc107	ENSMUSG00000028461	ENSMUSG00000028461	0.434257	0.917632	0.335635	0.835736		12.2928	12.5168	12.3619	11.7614	13.229	11.9001	13.0777	12.1117	12.0126	12.3614	13.1657	12.5897
Anp32a	ENSMUSG00000032249	ENSMUSG00000032249	0.172312	0.968829	0.182141	0.90017		12.9049	13.0629	12.9585	12.8592	13.5679	12.7148	13.2239	12.8114	12.8192	12.8048	13.6677	13.0487
S100g	ENSMUSG00000040808	ENSMUSG00000040808	-0.0666892	0.981844	-0.0231548	0.991041		13.934	13.5616	13.4455	13.8589	13.722	13.7381	13.4741	13.6409	13.8591	13.6187	13.4718	13.7834
Itm2b	ENSMUSG00000022108	ENSMUSG00000022108	0.016324	0.99514	0.108171	0.898686		14.0699	13.7415	13.9877	13.8434	13.9192	13.9893	13.8682	13.9509	14.148	14.1577	13.6927	14.0516
Ndufb7	ENSMUSG00000033938	ENSMUSG00000033938	0.348357	0.968829	0.183361	0.961736		12.1469	12.5751	11.9846	11.7426	13.1237	11.6383	12.8446	11.8095	11.5028	11.8584	13.121	12.3008
Sptan1	ENSMUSG00000057738	ENSMUSG00000057738	-0.116853	0.963065	-0.257144	0.423997		13.7019	13.6182	13.5945	13.9836	13.6145	13.6068	13.6564	13.5863	13.5617	13.4181	13.2865	13.6151
Ugt3a2	ENSMUSG00000049152	ENSMUSG00000049152	-0.156565	0.968829	-0.173158	0.896657		13.797	13.4516	13.977	13.765	13.2395	14.0058	13.3386	13.6993	13.9069	13.4636	13.2266	13.6626
Stard10	ENSMUSG00000030688	ENSMUSG00000030688	0.159147	0.970066	0.109783	0.949734		12.8904	12.9649	12.9463	12.5971	13.3762	12.5059	13.3757	12.5635	12.6399	12.8244	13.3259	12.9868
Gapdh	ENSMUSG00000057666	ENSMUSG00000057666	-0.418321	0.709619	-0.158635	0.90017		13.617	13.0018	13.5529	13.9383	12.8452	13.2973	12.986	13.3915	13.4928	13.5382	13.1836	13.3862
Hnrnpa2b1	ENSMUSG00000004980	ENSMUSG00000004980	-0.021403	0.990685	-0.22455	0.317998		13.6703	13.6886	13.7108	13.6982	13.6783	13.6024	13.7175	13.6818	13.2575	13.5507	13.5017	13.5411
Ndufv1	ENSMUSG00000037916	ENSMUSG00000037916	0.123298	0.98172	-0.108633	0.955321		12.7878	13.1162	12.4987	12.6458	13.226	12.4617	13.2118	12.5373	12.2873	12.2665	13.154	12.7867
Dst	ENSMUSG00000026131	ENSMUSG00000026131	-0.0679372	0.989037	-0.27247	0.743576		13.6409	13.4724	13.6589	14.0076	13.1776	13.8953	13.6386	13.7553	13.6041	13.4681	12.9984	13.5939
Hnf4a	ENSMUSG00000017950	ENSMUSG00000017950	-0.062539	0.988353	-0.112394	0.916228		13.6666	13.1963	13.773	13.6135	13.5254	13.5948	13.5215	13.4155	13.5243	13.5695	13.0537	13.6455
Dbt	ENSMUSG00000000340	ENSMUSG00000000340	0.384437	0.968829	0.366607	0.909527		11.8622	12.3453	11.9366	11.9319	12.9991	11.8362	12.6439	11.8218	11.8266	11.3922	13.3837	12.1637
Ndufa13	ENSMUSG00000036199	ENSMUSG00000036199	-0.0350785	0.99514	-0.00921452	0.997286		13.0227	13.108	12.7664	12.7762	13.2682	12.5013	13.0686	12.5815	12.3504	12.6706	13.5103	12.8776
Me1	ENSMUSG00000032418	ENSMUSG00000032418	-0.0103731	0.996069	-0.110132	0.935427		13.0878	13.467	13.1065	12.9037	13.4933	12.9964	13.1272	12.8915	12.9922	12.7433	13.4051	12.9618
Odc1	ENSMUSG00000011179	ENSMUSG00000011179	-0.078286	0.981966	-0.388667	0.380449		12.9914	13.3244	12.9958	13.0598	13.3949	12.9321	12.9789	12.6864	12.5303	12.4846	12.8922	12.8863
Ces1f	ENSMUSG00000031725	ENSMUSG00000031725	0.0669747	0.98172	-0.247622	0.517966		13.2815	13.366	13.659	13.3953	13.6077	13.5399	13.5074	13.3281	13.311	12.9875	13.082	13.3297
Aco2	ENSMUSG00000022477	ENSMUSG00000022477	-0.111658	0.969789	-0.283877	0.540247		13.5858	13.2703	13.4025	13.6012	13.3834	13.4232	13.3083	13.3212	13.3638	13.2211	12.7185	13.3565
Plau	ENSMUSG00000021822	ENSMUSG00000021822	0.23201	0.917632	-0.0978234	0.935118		13.1637	13.4187	12.7041	13.1629	13.4488	13.1268	13.3704	13.4929	12.9385	12.8843	13.2726	13.0204
Canx	ENSMUSG00000020368	ENSMUSG00000020368	0.0324622	0.990685	-0.231593	0.629349		13.2113	13.3029	13.2409	13.1217	13.4931	13.1881	13.2962	12.9886	13.1355	12.7098	12.9858	13.089
Rpl4	ENSMUSG00000032399	ENSMUSG00000032399	0.0310371	0.990685	0.106325	0.896657		13.6246	13.3432	13.5869	13.3031	13.7166	13.3599	13.4882	13.4191	13.6391	13.4362	13.6086	13.6185
Uqcrq	ENSMUSG00000044894	ENSMUSG00000044894	0.00580527	0.997222	0.140583	0.953263		12.4728	12.885	12.4199	12.3845	12.9642	12.0363	12.8265	12.2031	12.021	12.1896	13.522	12.5381
Slc25a39	ENSMUSG00000018677	ENSMUSG00000018677	0.0198936	0.995313	0.0148684	0.996853		12.8502	13.1734	12.7323	12.6143	13.2158	12.4601	13.1419	12.5312	12.4736	12.6968	13.3692	12.793
Col4a3	ENSMUSG00000079465	ENSMUSG00000079465	0.128559	0.97304	-0.617333	0.088329		12.6051	12.5102	12.5041	12.7673	13.2345	12.666	12.6217	12.2038	11.9135	12.0141	11.7988	12.1812
Acsl1	ENSMUSG00000018796	ENSMUSG00000018796	-0.469247	0.510644	-0.394047	0.416155		13.3863	12.764	13.2409	12.9996	12.5156	12.8784	12.6131	12.5564	12.9912	12.9029	12.35	12.5564
Eif4g2	ENSMUSG00000005610	ENSMUSG00000005610	-0.141807	0.968829	-0.220852	0.799785		13.6704	13.4396	13.6547	13.6466	13.223	13.7041	13.3433	13.5392	13.723	13.4154	12.8342	13.4307
Slc22a8	ENSMUSG00000063796	ENSMUSG00000063796	-0.516107	0.614053	-0.181948	0.899319		13.1595	12.9465	13.6461	13.5864	12.4177	13.162	12.8665	12.8504	13.2235	13.5479	12.6834	13.1437
Vamp8	ENSMUSG00000050732	ENSMUSG00000050732	0.398649	0.928418	0.394645	0.798205		12.1409	12.6245	12.0961	11.566	12.9319	12.0045	12.8699	12.1773	11.879	12.0677	13.3515	12.416
Por	ENSMUSG00000005514	ENSMUSG00000005514	0.34495	0.87312	0.000446175	0.999836		12.4845	12.7927	12.4713	12.6381	13.4032	12.6502	12.9982	12.5859	12.3577	12.2681	12.8132	12.8744
Akr7a5	ENSMUSG00000028743	ENSMUSG00000028743	0.220307	0.968829	0.13019	0.954583		12.3544	12.8049	12.3621	12.2282	13.1232	12.1256	12.9739	12.2041	11.8705	12.3709	13.2116	12.562
Hsp90b1	ENSMUSG00000020048	ENSMUSG00000020048	0.27942	0.925934	-0.302147	0.755117		12.4369	12.6384	12.3098	12.1528	13.2191	12.2828	12.7325	12.2367	12.1427	11.7148	12.2351	12.2223
Dync1h1	ENSMUSG00000018707	ENSMUSG00000018707	-0.0654986	0.983481	-0.441808	0.138801		13.1039	13.246	12.9234	13.5489	13.2008	13.2213	13.2788	12.9046	12.7153	12.6895	12.8237	12.8915
Lamp1	ENSMUSG00000031447	ENSMUSG00000031447	-0.207917	0.932629	-0.0544391	0.974868		13.8329	13.5684	13.8644	13.7719	13.3072	13.7439	13.3239	13.7804	13.8539	13.8811	13.2899	13.7391
Ctsl	ENSMUSG00000021477	ENSMUSG00000021477	0.0397948	0.990106	-0.0407614	0.980501		13.4277	12.9874	13.2025	13.0289	13.4903	13.1329	13.1685	13.0115	13.1892	13.046	13.0626	13.2204
Lactb2	ENSMUSG00000025937	ENSMUSG00000025937	-0.149466	0.977317	-0.143042	0.943291		13.2705	12.7744	13.6351	13.4936	12.9813	13.5553	12.5764	13.4075	13.6215	13.0289	12.5702	13.3187
Neu1	ENSMUSG00000007038	ENSMUSG00000007038	0.0646838	0.990106	-0.00032884	0.999836		12.9263	13.0903	12.9596	13.0375	13.3381	12.6964	13.2799	12.8617	12.6389	12.737	13.52	12.9511
Mdh2	ENSMUSG00000019179	ENSMUSG00000019179	-0.0207224	0.99514	-0.156183	0.894228		13.0581	13.1829	12.9411	12.9376	13.3423	12.7222	13.1384	12.7516	12.7752	12.5341	13.1699	12.9551
Kcnj16	ENSMUSG00000051497	ENSMUSG00000051497	-0.176645	0.967806	-0.194544	0.880055		13.5213	13.4337	13.6269	13.6648	13.0425	13.6887	13.222	13.5123	13.8708	13.3263	12.8539	13.2428
Ddx5	ENSMUSG00000020719	ENSMUSG00000020719	0.0306904	0.989295	-0.185377	0.460719		13.6398	13.4857	13.5369	13.6378	13.665	13.6392	13.4731	13.6439	13.3896	13.3638	13.3068	13.498
Kif1c	ENSMUSG00000020821	ENSMUSG00000020821	0.101577	0.981844	-0.066264	0.977838		12.6551	13.0703	12.6623	12.6729	13.3098	12.3894	13.0217	12.6143	12.3691	12.5843	13.0569	12.7423
Fbp1	ENSMUSG00000069805	ENSMUSG00000069805	-0.0886163	0.967494	-0.124205	0.793917		13.7632	13.5272	13.619	13.6807	13.5588	13.6782	13.5365	13.4645	13.6436	13.4254	13.4329	13.5892
Golga4	ENSMUSG00000038708	ENSMUSG00000038708	0.0302951	0.990106	-0.199163	0.503957		13.3506	13.386	13.4434	13.5467	13.5781	13.3406	13.5055	13.4194	13.2547	13.0997	13.1949	13.3746
Atp5g3	ENSMUSG00000018770	ENSMUSG00000018770	-0.00955056	0.995313	-0.16857	0.746559		13.3415	13.4629	13.2332	13.0299	13.3756	13.1546	13.3408	13.1797	13.0448	13.2258	13.0165	13.132
Pdha1	ENSMUSG00000031299	ENSMUSG00000031299	0.0780199	0.977261	-0.171003	0.7907		13.1381	13.2024	13.0373	13.1155	13.4398	13.0869	13.2888	12.9444	13.0577	12.7057	12.9598	13.063
Selenbp1	ENSMUSG00000068874	ENSMUSG00000068874	0.0769256	0.989037	0.0761655	0.970031		12.8285	13.2575	12.7147	12.9539	13.2367	12.8248	13.2515	12.7307	12.7387	12.6404	13.5471	13.0106
Sf3b2	ENSMUSG00000024853	ENSMUSG00000024853	0.306091	0.947157	0.0612009	0.988923		12.0453	12.6713	12.1163	12.0996	13.1434	11.9765	12.7327	12.075	12.0275	11.7739	12.7948	12.4624
Uqcr11	ENSMUSG00000020163	ENSMUSG00000020163	-0.0788422	0.990106	0.380279	0.791296		12.3053	12.682	12.2733	12.3357	12.5144	11.9392	12.5507	12.2341	11.9685	12.3401	13.6947	12.5159
Slc22a6	ENSMUSG00000024650	ENSMUSG00000024650	0.0412464	0.990106	-0.0384764	0.98441		13.4321	13.2351	13.8613	13.7144	13.6383	13.6473	13.696	13.5	13.6238	13.6239	13.3307	13.5719
Fmo2	ENSMUSG00000040170	ENSMUSG00000040170	-0.2775	0.966994	-0.141252	0.95167		13.1881	12.1084	13.2033	13.0111	12.2472	13.1101	12.4187	12.723	13.2423	12.9681	11.8621	12.7893
Gm13340	ENSMUSG00000083563	ENSMUSG00000083563	0.386883	0.928418	0.347317	0.821028		12.4114	11.877	12.6791	11.1537	13.209	12.4689	12.0362	12.0539	12.4143	12.7194	12.3673	12.4166
Glul	ENSMUSG00000026473	ENSMUSG00000026473	0.102804	0.97304	0.145037	0.886652		13.3159	13.3	12.9345	12.8855	13.3465	12.9764	13.3618	13.1843	13.0867	13.0374	13.4717	13.4233
Col4a4	ENSMUSG00000067158	ENSMUSG00000067158	0.215014	0.948645	-0.421689	0.428639		12.4188	12.5884	12.2669	12.5906	13.1106	12.4019	12.8694	12.179	11.8125	11.9443	12.1728	12.2344
Rpl41	ENSMUSG00000093674	ENSMUSG00000093674	0.373442	0.917632	0.215562	0.903665		12.3779	12.4159	12.1157	11.5987	13.0416	11.8264	12.86	12.0486	12.2229	12.0192	12.7547	12.4085
Pttg1ip	ENSMUSG00000009291	ENSMUSG00000009291	0.171666	0.966994	-0.0794395	0.958611		12.8354	12.6798	12.6317	12.6554	13.2615	12.5639	13.0497	12.4709	12.4619	12.3824	12.8046	12.7947
Ghr	ENSMUSG00000055737	ENSMUSG00000055737	0.12378	0.977317	-0.154368	0.913163		13.3013	12.7209	13.2134	12.9859	13.2756	13.438	12.8574	13.1528	13.291	12.9228	12.2578	13.0147
Cubn	ENSMUSG00000026726	ENSMUSG00000026726	-0.448342	0.917632	-0.659535	0.468426		12.8877	12.2478	12.5216	13.2714	11.3806	12.9446	12.03	12.5384	12.519	12.2418	11.3244	12.1634
Ubxn1	ENSMUSG00000071655	ENSMUSG00000071655	0.273148	0.963445	0.358744	0.791487		12.075	12.6515	12.1868	12.2143	13.0789	12.0218	12.6778	12.2868	12.126	12.138	13.3438	12.6611
mt-Tq	ENSMUSG00000064343	ENSMUSG00000064343	1.7594	0.354492	1.27637	0.436131		10.0467	9.38993	10.8568	9.22677	12.7315	10.6159	12.0507	10.5577	10.2831	11.9032	11.2023	11.3855
Slc25a5	ENSMUSG00000016319	ENSMUSG00000016319	0.106793	0.969789	0.108343	0.910907		13.4001	12.9037	13.1962	13.0039	13.4263	13.1583	13.2428	13.1354	13.4637	13.1845	13.0049	13.2962
Gabarapl1	ENSMUSG00000030161	ENSMUSG00000030161	0.0581267	0.98172	0.0267827	0.987252		13.5546	13.4371	13.2882	13.2721	13.3737	13.3888	13.6145	13.4127	13.3225	13.5269	13.526	13.2855
Chd4	ENSMUSG00000063870	ENSMUSG00000063870	0.160275	0.967806	-0.00548592	0.998117		12.619	13.0778	12.7232	12.8506	13.3223	12.6966	13.1431	12.6813	12.6168	12.6502	13.16	12.796
Rps24	ENSMUSG00000025290	ENSMUSG00000025290	0.0131399	0.995313	0.158207	0.891377		13.1313	13.1542	12.9635	13.1547	13.4314	12.8026	13.1374	13.0209	13.0194	12.9763	13.6617	13.2808
Idh2	ENSMUSG00000030541	ENSMUSG00000030541	0.0797141	0.976303	-0.04507	0.973617		13.177	13.2934	12.9601	12.8586	13.3563	12.9896	13.2411	13.0297	12.9087	13.0303	13.0514	13.1496
Lamp2	ENSMUSG00000016534	ENSMUSG00000016534	-0.213964	0.951757	-0.119637	0.935225		13.5923	13.2686	13.5494	13.6671	12.9159	13.6748	13.0137	13.5066	13.7878	13.3455	13.1148	13.2931
Eif4b	ENSMUSG00000058655	ENSMUSG00000058655	0.229631	0.764479	0.00132247	0.998927		13.1431	13.0368	13.1216	13.1122	13.5439	13.2021	13.3243	13.2381	13.1709	12.9403	13.0311	13.2579
Mtarc2	ENSMUSG00000073481	ENSMUSG00000073481	0.174755	0.97304	0.266372	0.873381		12.432	12.7769	12.1246	12.0462	12.8429	12.0752	12.9186	12.1566	12.2408	12.1465	13.2645	12.6278
Fkbp4	ENSMUSG00000030357	ENSMUSG00000030357	0.106999	0.987803	-0.291561	0.821835		12.2698	12.6206	12.3346	12.2205	12.9658	11.8842	12.7584	11.9979	11.675	11.7138	12.5178	12.2315
4833439L19Rik	ENSMUSG00000025871	ENSMUSG00000025871	-0.284867	0.907913	-0.172513	0.882965		13.5068	13.3488	13.6944	13.6771	12.9273	13.6546	13.0455	13.3741	13.6536	13.4076	13.0081	13.4226
Prdx1	ENSMUSG00000028691	ENSMUSG00000028691	-0.256235	0.736037	-0.229388	0.543829		13.38	13.556	13.2842	13.2333	13.1499	13.1991	12.9402	13.1481	13.248	12.9548	13.2944	13.0326
Ogdh	ENSMUSG00000020456	ENSMUSG00000020456	-0.0549269	0.981737	-0.281152	0.324625		13.0819	13.3617	13.0445	13.3327	13.3011	13.0698	13.2156	13.0251	12.9326	12.8392	12.9742	12.9745
Pdia3	ENSMUSG00000027248	ENSMUSG00000027248	-0.144978	0.94345	-0.29341	0.35226		13.0587	13.4193	13.1953	12.935	13.1096	12.933	13.093	12.9278	12.931	12.7365	12.9214	12.8835
Gm28437	ENSMUSG00000101111	ENSMUSG00000101111	0.18947	0.95689	0.251802	0.758927		13.2024	12.6656	13.4678	12.7261	13.1849	13.1568	13.39	13.2322	13.3142	13.5232	13.0443	13.3033
Gcnt1	ENSMUSG00000038843	ENSMUSG00000038843	0.0412873	0.990685	-0.251202	0.776957		13.3049	12.9133	13.3754	13.1552	13.0456	13.4783	13.1333	13.262	13.3324	12.8149	12.4334	13.058
Arl6ip1	ENSMUSG00000030654	ENSMUSG00000030654	0.273787	0.907913	-0.0975795	0.943291		12.5911	12.6223	12.447	12.3013	13.1436	12.4515	12.9302	12.4179	12.2674	12.2441	12.637	12.411
Hbb-bs	ENSMUSG00000052305	ENSMUSG00000052305	-0.450982	0.917632	-0.101436	0.978208		11.9595	12.2715	13.1811	13.0448	12.3957	12.7613	11.4875	12.0732	12.3009	13.2927	12.4228	12.0648
Ndufa2	ENSMUSG00000014294	ENSMUSG00000014294	0.422609	0.968019	0.432783	0.896657		11.6924	12.011	11.4054	11.1717	12.6801	11.1928	12.344	11.337	11.1994	11.3795	12.9547	11.9122
Rpl3	ENSMUSG00000060036	ENSMUSG00000060036	0.11651	0.969789	0.0367148	0.987799		13.0349	12.7293	12.868	13.0005	13.4195	12.881	12.9149	12.8182	12.8839	12.7349	13.0214	13.1291
Myo6	ENSMUSG00000033577	ENSMUSG00000033577	0.195903	0.907913	-0.0176819	0.993118		12.9603	13.2028	13.0119	13.1107	13.5236	13.1842	13.2097	13.1289	13.0123	12.8436	13.2078	13.1371
Tgoln1	ENSMUSG00000056429	ENSMUSG00000056429	0.0407078	0.990106	-0.174062	0.804716		12.9616	12.9145	12.8981	12.7785	13.1221	12.7898	13.1709	12.5511	12.7822	12.6244	12.8179	12.628
Hadh	ENSMUSG00000027984	ENSMUSG00000027984	-0.0838699	0.969789	-0.0172993	0.992504		13.4644	13.4382	13.4726	13.2532	13.4307	13.3704	13.3347	13.1537	13.3311	13.1852	13.5458	13.4814
Sod3	ENSMUSG00000072941	ENSMUSG00000072941	-0.38513	0.795095	-0.0149939	0.995905		13.2127	13.3001	13.6861	13.2794	12.6828	13.3353	12.6824	13.1708	13.4422	13.609	12.9571	13.3832
Ppia	ENSMUSG00000071866	ENSMUSG00000071866	-0.260734	0.85599	-0.0919924	0.92902		13.3448	13.5353	13.2213	13.1322	13.0672	13.0458	12.8349	13.2464	13.0806	13.126	13.5372	13.1025
Eno1	ENSMUSG00000063524	ENSMUSG00000063524	-0.212724	0.85599	-0.335654	0.187831		13.1992	12.9863	12.8043	13.0795	12.7949	12.6886	12.9976	12.7468	12.7092	12.5503	12.7045	12.7824
Aldh2	ENSMUSG00000029455	ENSMUSG00000029455	-0.00610313	0.996069	0.0837604	0.927808		13.3413	13.2603	13.5287	13.2009	13.3866	13.2547	13.4555	13.2182	13.3027	13.7101	13.2295	13.3974
Dlst	ENSMUSG00000004789	ENSMUSG00000004789	0.0583851	0.988353	-0.145086	0.880055		12.8583	12.9808	12.7705	12.7633	13.2086	12.7089	12.9926	12.6321	12.6845	12.4418	12.9123	12.7266
Ndufa5	ENSMUSG00000023089	ENSMUSG00000023089	0.301987	0.944581	0.284408	0.839839		12.264	12.3928	12.1073	11.8303	12.9115	11.8131	12.7334	12.1369	12.1168	12.0087	13.0253	12.4113
Hspa5	ENSMUSG00000026864	ENSMUSG00000026864	0.346783	0.712684	-0.213868	0.778493		12.5702	12.3024	12.2127	12.2804	13.0512	12.4846	12.7004	12.4611	12.1078	11.8999	12.1282	12.364
Cdc37	ENSMUSG00000019471	ENSMUSG00000019471	0.256876	0.959372	-0.000859732	0.999836		12.1645	12.4717	12.134	12.2192	13.0239	12.0028	12.6156	12.1756	11.8603	11.7591	12.7694	12.387
Gstt2	ENSMUSG00000033318	ENSMUSG00000033318	0.394231	0.888829	0.61403	0.31438		12.1459	12.2536	12.1689	11.8123	12.728	12.1132	12.8592	12.1355	12.304	12.4111	13.3603	12.535
Actb	ENSMUSG00000029580	ENSMUSG00000029580	-0.244002	0.888829	-0.222652	0.727982		12.9867	13.3325	13.1312	13.1187	12.995	12.7119	13.0525	12.83	12.5862	12.883	13.2418	12.9144
Rpl8	ENSMUSG00000003970	ENSMUSG00000003970	0.13478	0.97304	0.304627	0.75093		12.6343	12.6612	12.4973	12.623	13.1202	12.2821	12.8406	12.5843	12.4652	12.6363	13.4221	12.9262
Rpl19	ENSMUSG00000017404	ENSMUSG00000017404	-0.0665447	0.988353	0.188797	0.834594		13.1089	13.0949	13.0152	13.0469	13.2066	12.7579	13.0455	12.9552	12.9522	12.9733	13.7037	13.2606
Myl6	ENSMUSG00000090841	ENSMUSG00000090841	-0.0551754	0.990685	-0.0631954	0.981929		12.7585	12.9861	12.5168	12.6307	12.9171	12.3649	12.8093	12.5591	12.0995	12.4406	13.2434	12.6514
Tle5	ENSMUSG00000054452	ENSMUSG00000054452	-0.230255	0.917632	-0.0492261	0.980443		13.2449	13.0609	13.4707	13.0296	12.8995	12.9637	12.9851	13.0754	12.9222	13.5766	12.9009	13.1464
Eef1b2	ENSMUSG00000025967	ENSMUSG00000025967	0.0495759	0.991732	0.0925379	0.965093		12.5426	12.781	12.2887	12.2065	12.9981	12.1224	12.5172	12.2947	12.3673	12.0227	13.0753	12.5897
Dctn1	ENSMUSG00000031865	ENSMUSG00000031865	0.347705	0.925823	-0.0119564	0.997286		11.8408	12.2578	11.6806	11.8524	12.9327	11.7445	12.3522	11.6868	11.5868	11.5786	12.3176	12.0287
Rps3a1	ENSMUSG00000028081	ENSMUSG00000028081	0.037205	0.990685	0.0639616	0.965172		13.0807	12.996	12.7727	12.6379	13.1592	12.7182	12.936	12.8274	12.9347	12.554	13.2345	12.9825
Gatm	ENSMUSG00000027199	ENSMUSG00000027199	-0.724679	0.0393413	-1.00505	2.03853e-05		12.6656	12.2871	12.5332	12.8605	11.7132	12.054	11.6539	12.043	11.8261	11.6156	11.1149	11.7344
Slc22a7	ENSMUSG00000067144	ENSMUSG00000067144	0.393538	0.968829	0.094514	0.989729		11.7937	12.0041	11.154	10.9518	12.6069	11.1217	12.155	11.3565	10.4806	11.2974	12.57	11.3974
Atp5k	ENSMUSG00000050856	ENSMUSG00000050856	0.166818	0.968829	0.349281	0.654889		12.659	12.4522	12.6996	12.3371	13.1218	12.2831	12.6688	12.6468	12.4035	12.6895	13.2968	13.0281
Smarca2	ENSMUSG00000024921	ENSMUSG00000024921	0.383706	0.798092	-0.0760955	0.963912		12.0544	12.5627	12.2367	12.2102	13.063	12.3523	12.6574	12.4681	12.0389	11.8365	12.3456	12.4963
Itpr1	ENSMUSG00000030102	ENSMUSG00000030102	-0.22153	0.928154	-0.409819	0.358836		13.1121	12.9175	13.1605	13.39	12.6779	13.2108	12.8983	12.8965	12.957	12.6997	12.3099	12.9258
Nudt4	ENSMUSG00000020029	ENSMUSG00000020029	0.0695494	0.989037	0.104399	0.94335		12.9285	13.4125	12.7284	12.7527	13.1054	13.0012	12.871	13.2112	12.95	12.7643	13.5149	13.0086
Gk	ENSMUSG00000025059	ENSMUSG00000025059	-0.164922	0.967494	-0.377266	0.458065		13.2006	13.1938	13.2177	13.1985	12.6875	13.3736	12.7488	13.2214	13.1671	12.5403	12.674	12.843
Romo1	ENSMUSG00000067847	ENSMUSG00000067847	0.370507	0.972348	0.435823	0.900483		11.3527	11.7485	11.1754	11.003	12.429	10.8724	11.9333	11.0811	10.5585	11.069	12.8943	11.462
Fah	ENSMUSG00000030630	ENSMUSG00000030630	0.0719518	0.98172	0.110505	0.908523		13.001	13.1659	13.0599	13.1479	13.3419	12.959	13.3048	13.023	13.0521	12.9936	13.5075	13.2127
Col27a1	ENSMUSG00000045672	ENSMUSG00000045672	0.662262	0.805912	0.116475	0.972793		11.2555	11.2388	11.3712	11.2789	12.5694	11.1596	12.4624	10.8111	10.9628	11.5096	11.9619	10.9172
Eif5b	ENSMUSG00000026083	ENSMUSG00000026083	0.176793	0.968829	0.195542	0.892651		12.2504	12.6451	12.5074	12.4479	13.0758	12.2154	12.7564	12.38	12.3915	12.4048	13.1749	12.535
Rbm25	ENSMUSG00000010608	ENSMUSG00000010608	0.525669	0.679376	0.293848	0.797921		11.7131	12.0368	11.8262	11.7391	12.9746	11.8406	12.3468	11.9995	11.9299	11.8833	12.5811	12.0008
Gpx1	ENSMUSG00000063856	ENSMUSG00000063856	0.251431	0.977317	0.710248	0.685223		11.6212	11.672	11.6129	11.1492	12.2889	11.0587	12.0962	11.3141	11.1673	11.939	13.1593	11.947
Atp5j2	ENSMUSG00000038690	ENSMUSG00000038690	0.00057306	0.999823	0.209782	0.889492		12.5192	12.7497	12.5168	12.2676	12.7947	12.1545	12.7204	12.3285	12.3385	12.3887	13.3755	12.566
Mettl7a1	ENSMUSG00000054619	ENSMUSG00000054619	-0.0177988	0.99514	0.0760008	0.944681		13.3619	12.9437	13.5342	13.1398	13.2366	13.2743	13.2607	13.2045	13.3752	13.5337	13.0835	13.3241
Rpl36	ENSMUSG00000057863	ENSMUSG00000057863	0.0211906	0.995313	0.462175	0.50225		12.4373	12.4067	12.4134	12.2984	12.717	11.9751	12.4801	12.3749	12.2993	12.5147	13.4949	12.8003
Spp1	ENSMUSG00000029304	ENSMUSG00000029304	-0.231724	0.925823	-0.236345	0.778493		13.1939	12.87	12.6975	12.6942	12.4665	12.7781	12.3091	12.9484	12.9035	12.5589	12.404	12.6578
Akr1c21	ENSMUSG00000021207	ENSMUSG00000021207	-0.165524	0.946991	-0.0982927	0.92062		13.4245	13.4541	13.816	13.8017	13.1573	13.6064	13.4831	13.5917	13.6813	13.3711	13.4698	13.6083
Ilrun	ENSMUSG00000056692	ENSMUSG00000056692	0.158172	0.968829	0.0325742	0.990859		12.5246	12.7576	12.3365	12.374	12.8901	12.3629	12.9187	12.3963	12.2146	12.3339	12.9776	12.5138
Rrp1	ENSMUSG00000061032	ENSMUSG00000061032	0.30715	0.917632	0.0856259	0.965287		12.0794	12.3978	12.0411	12.112	12.9539	12.029	12.5566	12.1604	11.8911	11.9361	12.6851	12.3401
Rpl21	ENSMUSG00000041453	ENSMUSG00000041453	-0.0941534	0.977317	0.0944666	0.937841		12.9578	13.0309	13.1078	12.8121	13.1888	12.7515	12.8069	12.7525	12.8695	12.8195	13.437	13.0918
Aqp1	ENSMUSG00000004655	ENSMUSG00000004655	-0.0304908	0.990106	-0.133557	0.812503		13.35	13.2445	13.1344	13.3856	13.0906	13.1983	13.2871	13.4109	13.1636	13.0804	13.0187	13.3138
Taldo1	ENSMUSG00000025503	ENSMUSG00000025503	0.0764447	0.990106	0.018915	0.995981		12.2211	12.466	12.1089	11.9436	12.7656	11.7616	12.4643	11.8612	11.8474	11.644	12.8107	12.278
Evc	ENSMUSG00000029122	ENSMUSG00000029122	-0.00442822	0.997014	-0.390671	0.398131		12.402	12.558	12.3541	12.6446	12.8685	12.122	12.6103	12.2337	12.0084	11.8918	12.1534	12.3257
Spr	ENSMUSG00000033735	ENSMUSG00000033735	0.365519	0.946991	0.193559	0.936199		11.6927	11.9134	11.6537	11.3342	12.6031	11.2525	12.3918	11.3823	10.9644	11.5601	12.4999	11.9737
Anp32b	ENSMUSG00000028333	ENSMUSG00000028333	0.595621	0.85599	0.522296	0.688706		11.1662	11.5933	11.2508	10.982	12.6966	11.1565	11.7567	11.2813	11.2195	11.2585	12.5002	11.7767
Msn	ENSMUSG00000031207	ENSMUSG00000031207	0.308465	0.917632	-0.0725889	0.973617		11.9015	12.127	11.9435	12.0483	12.9564	11.9689	12.1385	11.9393	11.8654	11.6339	12.0213	12.167
Sdhb	ENSMUSG00000009863	ENSMUSG00000009863	0.0422538	0.990685	0.232994	0.791487		12.7848	12.8025	12.7305	12.5195	13.0181	12.4926	12.8434	12.611	12.6097	12.6782	13.3825	12.9823
Idh1	ENSMUSG00000025950	ENSMUSG00000025950	0.0346241	0.990685	-0.0708314	0.954583		12.9822	12.8143	13.0474	12.9097	13.1083	13.0097	13.019	12.7394	13.2529	12.6391	12.6393	12.8587
Cox6a1	ENSMUSG00000041697	ENSMUSG00000041697	-0.11275	0.977261	0.500177	0.267186		12.4114	12.9311	12.6615	12.428	12.4608	12.4118	12.6166	12.5466	12.6054	13.0632	13.5791	13.0825
Abcd3	ENSMUSG00000028127	ENSMUSG00000028127	-0.129893	0.966994	-0.103133	0.910907		13.2849	12.9947	13.4251	13.1617	13.0797	13.2784	13.0195	12.9861	13.366	13.1457	12.8996	13.0364
Aldh8a1	ENSMUSG00000037542	ENSMUSG00000037542	-0.219407	0.917632	-0.262685	0.636918		13.1105	12.7153	13.2426	13.2787	12.7469	12.9421	12.8661	12.9704	12.9534	12.9525	12.4702	12.9307
Abca3	ENSMUSG00000024130	ENSMUSG00000024130	-0.134452	0.968829	-0.392737	0.40733		12.8791	12.6965	12.6926	13.1597	12.6711	12.8253	12.7863	12.6518	12.7289	12.4369	11.9319	12.6814
Glyat	ENSMUSG00000063683	ENSMUSG00000063683	0.0932834	0.968829	0.16114	0.779704		13.1848	12.9016	13.2661	13.0701	13.1983	13.1045	13.3986	13.0984	13.1761	13.1579	13.4199	13.3224
Lap3	ENSMUSG00000039682	ENSMUSG00000039682	0.0768592	0.97304	-0.157066	0.783861		13.0509	13.0418	12.8502	12.9624	13.1179	13.0686	13.0291	13.0034	12.9206	12.4773	12.8821	12.957
Tpm3	ENSMUSG00000027940	ENSMUSG00000027940	0.362717	0.937388	0.0386575	0.99353		11.4594	12.043	11.4451	11.6891	12.7648	11.475	11.9793	11.5637	11.4177	11.0325	12.2877	11.8342
Kl	ENSMUSG00000058488	ENSMUSG00000058488	-0.200207	0.944581	-0.50521	0.165458		12.8763	12.7057	12.8216	12.8718	12.6144	12.7855	12.4567	12.6064	12.7141	12.2675	11.767	12.3594
Vdac1	ENSMUSG00000020402	ENSMUSG00000020402	-0.0216019	0.990685	-0.0572437	0.941116		13.3232	13.3467	13.3153	13.1125	13.2744	13.3292	13.1819	13.2343	13.3111	13.1224	13.0969	13.3346
Crot	ENSMUSG00000003623	ENSMUSG00000003623	0.178068	0.963065	-0.0106235	0.997286		13.1582	12.6223	13.1199	12.9257	13.0735	13.3943	12.9734	13.123	13.3064	12.8716	12.5408	13.0206
Tax1bp1	ENSMUSG00000004535	ENSMUSG00000004535	0.13238	0.947157	0.00160732	0.998927		12.9423	13.0374	12.9439	12.9922	13.2997	13.051	13.1182	12.9554	13.1138	12.7079	13.0489	13.0209
Npm1	ENSMUSG00000057113	ENSMUSG00000057113	0.121513	0.969789	0.152168	0.885094		12.7969	12.8321	12.7106	12.5545	13.1416	12.6563	12.8408	12.7055	12.8388	12.4585	13.1561	12.9768
Apoe	ENSMUSG00000002985	ENSMUSG00000002985	0.0323848	0.991732	0.385381	0.333217		12.889	13.0645	12.8784	13.3098	13.1966	12.9094	13.1431	13.0487	13.0312	13.4024	13.6729	13.5425
Myh14	ENSMUSG00000030739	ENSMUSG00000030739	0.639194	0.728237	0.297771	0.872698		10.9877	11.6799	11.3447	11.4078	12.6027	11.3918	12.3312	11.2775	11.3055	11.2028	12.2773	11.6483
Acadl	ENSMUSG00000026003	ENSMUSG00000026003	0.0387658	0.990106	0.0317454	0.987519		13.1128	13.1499	13.1288	12.5904	13.1475	13.0584	13.0127	12.9845	13.1711	12.9564	12.9996	13.0444
Cyp2a4	ENSMUSG00000074254	ENSMUSG00000074254	0.0192606	0.995313	0.2054	0.863315		12.6764	12.8238	12.4414	12.538	12.9055	12.5166	12.6542	12.4681	12.5701	12.31	13.3418	12.8983
Asl	ENSMUSG00000025533	ENSMUSG00000025533	0.111721	0.975524	0.0494595	0.983048		12.6158	12.4892	12.3998	12.5089	12.894	12.3206	12.8719	12.2595	12.2594	12.3639	12.8174	12.7051
Calm3	ENSMUSG00000019370	ENSMUSG00000019370	0.194765	0.959792	0.131645	0.91761		12.3866	12.5535	12.4689	12.1823	12.8799	12.2078	12.882	12.2859	12.2716	12.3908	12.8517	12.562
Wwc1	ENSMUSG00000018849	ENSMUSG00000018849	0.173565	0.944581	-0.033151	0.988932		12.5024	12.6251	12.4677	12.5599	13.0672	12.4521	12.7723	12.4712	12.3274	12.4131	12.5622	12.6969
Ndufs2	ENSMUSG00000013593	ENSMUSG00000013593	-0.086359	0.968829	-0.101665	0.883637		13.0574	13.1438	12.9909	12.9143	13.1105	12.8613	12.9299	12.8538	12.947	12.7426	12.9388	13.0634
Vcp	ENSMUSG00000028452	ENSMUSG00000028452	-0.000297305	0.999823	-0.0949794	0.94335		12.5552	12.9253	12.5311	12.6326	12.9604	12.4056	12.7639	12.4784	12.4881	12.2317	12.9186	12.5768
Uqcrc1	ENSMUSG00000025651	ENSMUSG00000025651	0.175871	0.968829	0.126476	0.94135		12.1911	12.6897	12.1629	11.9607	12.7754	12.0665	12.6932	12.1359	12.1038	12.1666	12.7847	12.4556
Slc25a4	ENSMUSG00000031633	ENSMUSG00000031633	-0.0290268	0.993808	-0.0066368	0.997416		12.7646	12.7871	12.5006	12.2199	12.7834	12.3171	12.693	12.3788	12.3586	12.3593	12.9469	12.5695
Numa1	ENSMUSG00000066306	ENSMUSG00000066306	-0.013856	0.99514	-0.375228	0.125269		12.6303	12.8305	12.5574	12.9696	12.9061	12.6295	12.7762	12.6386	12.3682	12.2609	12.4058	12.4809
Gpx4	ENSMUSG00000075706	ENSMUSG00000075706	-0.0670249	0.990106	0.173963	0.908523		12.6458	12.706	12.242	12.3004	12.475	12.1712	12.618	12.3839	12.1381	12.4599	13.2935	12.4873
Slc22a18	ENSMUSG00000000154	ENSMUSG00000000154	-0.188374	0.967494	-0.0527441	0.985989		12.5678	13.048	12.6206	12.9676	12.626	12.5458	12.8035	12.5185	12.4506	12.3432	13.3258	12.721
Tkfc	ENSMUSG00000034371	ENSMUSG00000034371	-0.137824	0.966994	-0.270864	0.575064		12.8402	12.4745	12.6126	12.2229	12.5668	12.2655	12.5798	12.2172	12.2119	12.3754	12.2263	12.317
Galnt11	ENSMUSG00000038072	ENSMUSG00000038072	0.248348	0.948645	-0.0889704	0.963912		12.7905	12.0787	12.6911	12.3754	12.7703	12.9098	12.5086	12.816	12.6389	12.3176	11.688	12.8058
Hpn	ENSMUSG00000001249	ENSMUSG00000001249	0.200829	0.961632	0.0437394	0.988932		12.2819	12.5093	12.0961	12.1348	12.8173	12.0905	12.7002	12.0987	11.9541	12.1989	12.6087	12.3924
Ivd	ENSMUSG00000027332	ENSMUSG00000027332	0.0656017	0.98172	-0.120508	0.880055		12.6954	12.9452	12.7992	12.8319	13.0708	12.7623	12.9942	12.6811	12.6201	12.5166	12.8617	12.7774
Acaa2	ENSMUSG00000036880	ENSMUSG00000036880	-0.127142	0.967806	-0.020803	0.992794		13.0867	12.3916	12.8731	12.74	12.768	12.6463	12.7216	12.5215	12.8365	12.762	12.6082	12.874
Cox5b	ENSMUSG00000061518	ENSMUSG00000061518	-0.0239221	0.99514	0.163603	0.90017		12.826	13.1552	13.0905	13.0692	12.7615	13.143	13.0531	13.08	12.8659	13.7557	12.7957	13.189
Slc6a6	ENSMUSG00000030096	ENSMUSG00000030096	-0.235408	0.917632	-0.103943	0.931334		13.2616	13.1811	13.2745	13.6094	12.7095	13.2432	13.0509	13.3428	13.4001	13.3835	12.9211	13.1948
Nisch	ENSMUSG00000021910	ENSMUSG00000021910	0.116362	0.968413	-0.078291	0.941435		12.621	12.7686	12.5888	12.7531	13.0399	12.6441	12.9252	12.5378	12.4196	12.5454	12.7849	12.6521
Pecr	ENSMUSG00000026189	ENSMUSG00000026189	-0.266911	0.846694	-0.269321	0.56994		12.8304	12.9896	12.8041	12.8146	12.7108	12.5568	12.6366	12.4636	12.3434	12.3503	12.9596	12.6261
Cyp2a5	ENSMUSG00000005547	ENSMUSG00000005547	0.530746	0.570146	1.42154	4.59098e-08		10.865	10.9529	11.3272	11.2477	11.6067	11.4825	12.0602	11.3003	12.3385	12.0145	12.8743	12.7414
Zbtb20	ENSMUSG00000022708	ENSMUSG00000022708	0.151621	0.968829	0.0440008	0.986643		13.1139	13.2975	13.7634	13.5495	13.5106	13.9853	13.2978	13.5312	13.416	13.4027	13.4302	13.7119
Ugt2b38	ENSMUSG00000061906	ENSMUSG00000061906	0.115528	0.97304	-0.228948	0.772496		12.7375	12.5232	12.6528	12.4312	12.9468	12.893	12.3792	12.5282	12.6148	11.9902	12.3163	12.4561
Cpt1a	ENSMUSG00000024900	ENSMUSG00000024900	-0.00630291	0.996848	-0.0403961	0.989108		13.1297	12.5793	13.0818	13.0675	12.8196	13.2481	12.9318	12.8583	13.1735	13.109	12.3652	12.9828
Tmem174	ENSMUSG00000046082	ENSMUSG00000046082	0.154022	0.942089	0.0970251	0.910874		12.7097	12.9941	12.9724	12.9035	13.0932	12.9455	13.2898	12.8435	13.1504	12.8311	13.0284	12.9559
Rplp0	ENSMUSG00000067274	ENSMUSG00000067274	-0.0447211	0.990685	0.117205	0.923042		12.8319	12.745	12.5761	12.752	12.8839	12.4242	12.7727	12.6161	12.6565	12.4927	13.3154	12.7824
Cox6c	ENSMUSG00000014313	ENSMUSG00000014313	-0.137861	0.94345	0.0878832	0.910874		13.3885	13.3046	13.2884	13.0843	13.1085	13.1409	12.961	13.3016	13.4463	13.2412	13.4883	13.2406
Rpl37a	ENSMUSG00000046330	ENSMUSG00000046330	0.298135	0.975099	0.492751	0.85923		11.5856	11.8061	11.104	10.802	12.1512	10.8913	11.989	11.3253	11.0395	11.14	12.8123	11.7367
Nrp1	ENSMUSG00000025810	ENSMUSG00000025810	0.420913	0.917632	0.235518	0.903291		11.3374	11.6444	11.6194	11.6895	12.464	11.3321	12.4294	11.3613	11.409	11.4347	12.5164	11.5787
Hnrnpu	ENSMUSG00000039630	ENSMUSG00000039630	0.142754	0.941668	-0.129648	0.838822		12.667	12.6576	12.6204	12.5368	12.9724	12.5556	12.8006	12.6943	12.4216	12.6267	12.3083	12.588
Ghitm	ENSMUSG00000041028	ENSMUSG00000041028	-0.0555547	0.98172	-0.234282	0.414618		13.007	12.8302	12.8515	12.8615	12.9098	12.8692	12.7755	12.776	12.8314	12.6164	12.4384	12.7063
Dao	ENSMUSG00000042096	ENSMUSG00000042096	-0.0567466	0.988956	0.00994676	0.996931		12.708	12.8906	12.8241	12.6636	12.7058	12.4553	13.0656	12.5677	12.5125	12.7501	13.0179	12.8122
Cyba	ENSMUSG00000006519	ENSMUSG00000006519	0.303058	0.928418	0.288993	0.807545		11.9924	12.1779	12.0502	11.523	12.6614	11.6644	12.5178	11.9701	11.9152	12.0579	12.726	12.14
Mia2	ENSMUSG00000021000	ENSMUSG00000021000	-0.0102732	0.996069	-0.149949	0.902215		12.8613	12.6697	13.0546	12.9709	12.9764	13.0174	12.6953	12.8326	13.0751	12.6698	12.1358	12.9362
Atp5j	ENSMUSG00000022890	ENSMUSG00000022890	-0.251647	0.967494	0.054894	0.989729		12.67	11.5904	12.8379	12.3969	11.8974	12.5239	11.6161	12.5277	12.7852	12.7127	11.8357	12.4902
Errfi1	ENSMUSG00000028967	ENSMUSG00000028967	0.0262031	0.99514	0.250195	0.772204		13.0169	12.5226	13.3409	13.0057	12.886	13.1359	13.037	13.0359	13.3874	13.5317	12.8455	13.1449
Aldh6a1	ENSMUSG00000021238	ENSMUSG00000021238	-0.074821	0.985343	-0.0467365	0.983772		13.2885	12.8473	13.412	13.3398	12.9241	13.4767	13.0042	13.1838	13.4471	13.191	12.8939	13.1798
Slc13a1	ENSMUSG00000029700	ENSMUSG00000029700	-0.431508	0.877481	-0.294348	0.818599		12.7016	11.6046	12.153	12.1993	11.6201	11.9941	11.7911	11.7088	12.1815	12.316	11.1149	11.7983
Atp5pb	ENSMUSG00000000563	ENSMUSG00000000563	-0.138743	0.94345	-0.154522	0.78308		13.0764	12.7797	12.9611	13.1371	12.9768	12.8312	12.7486	12.8587	12.9652	12.7555	12.6728	12.9468
Decr1	ENSMUSG00000028223	ENSMUSG00000028223	0.0926776	0.98172	0.226174	0.809837		12.6126	12.5459	12.606	12.1246	12.5662	12.4274	12.912	12.3392	12.5682	12.4554	13.1492	12.5655
Cyb5b	ENSMUSG00000031924	ENSMUSG00000031924	-0.0760003	0.969789	-0.203159	0.508965		12.8886	13.036	12.9192	12.9559	12.9465	12.8641	12.9309	12.7498	12.8606	12.5468	12.7018	12.8593
Txnip	ENSMUSG00000038393	ENSMUSG00000038393	-0.0513769	0.990106	-0.0615325	0.972793		12.9248	13.0386	12.4787	12.4261	12.2375	12.7081	12.7679	12.957	12.5905	12.6686	12.7724	12.6849
Aldh7a1	ENSMUSG00000053644	ENSMUSG00000053644	0.0407823	0.990106	-0.0418852	0.980501		12.7579	12.5416	12.7971	12.6543	12.9336	12.6607	12.8625	12.4147	12.5418	12.4369	12.7904	12.7943
Tmem176a	ENSMUSG00000023367	ENSMUSG00000023367	-0.116044	0.968267	-0.0684986	0.94787		12.8561	12.9346	12.8028	12.6167	12.7715	12.4985	12.8615	12.6054	12.6034	12.5785	13.0157	12.7144
Alpl	ENSMUSG00000028766	ENSMUSG00000028766	-0.355475	0.638562	-0.0242934	0.991384		12.9814	12.5364	13.2187	13.1353	12.5472	12.7113	12.668	12.61	13.0129	13.1503	12.754	12.9197
Papss2	ENSMUSG00000024899	ENSMUSG00000024899	-0.229133	0.956576	-0.0170359	0.995905		13.0084	12.4492	12.895	13.0711	12.3127	12.9729	12.3959	12.7998	13.1411	13.0488	12.227	12.8533
Lonp1	ENSMUSG00000041168	ENSMUSG00000041168	0.182593	0.967494	-0.0834233	0.961902		12.1242	12.2581	11.9738	11.9889	12.745	11.8922	12.3771	11.8966	11.8296	11.7104	12.1955	12.2255
Coq8a	ENSMUSG00000026489	ENSMUSG00000026489	-0.021491	0.99514	-0.204448	0.884423		12.187	12.4369	11.9896	12.3176	12.4195	11.869	12.6606	11.7295	11.8513	11.7698	12.457	11.9699
Peds1	ENSMUSG00000090213	ENSMUSG00000090213	0.622766	0.83601	0.394851	0.810067		11.0862	11.5251	11.0379	10.9277	12.4192	10.999	12.0533	11.1911	10.8528	11.0061	12.2864	11.6224
Clpx	ENSMUSG00000015357	ENSMUSG00000015357	-0.333166	0.709619	-0.474155	0.118846		12.6852	12.5278	12.6211	12.3228	12.2454	12.3282	12.2459	12.0126	12.4394	11.7913	12.033	11.9408
Serbp1	ENSMUSG00000036371	ENSMUSG00000036371	0.14475	0.961004	0.210287	0.735394		12.684	12.8101	12.7351	12.7132	13.0794	12.6408	12.9834	12.7792	12.8242	12.6639	13.2276	13.0088
Nfe2l1	ENSMUSG00000038615	ENSMUSG00000038615	0.279153	0.895694	0.0135125	0.995905		12.2946	12.5148	12.0405	11.9973	12.8108	12.2604	12.5303	12.3605	11.9356	12.1554	12.5476	12.2563
Gm10076	ENSMUSG00000060143	ENSMUSG00000060143	0.209054	0.968829	0.0779815	0.977903		12.0367	12.0528	11.8182	11.6538	12.5615	11.5047	12.4036	11.6849	11.5078	11.821	12.4474	11.9718
Eif4g1	ENSMUSG00000045983	ENSMUSG00000045983	-0.0322783	0.988353	-0.140942	0.611985		12.996	13.0279	13.0001	13.0115	13.0295	12.9541	13.0215	12.8969	12.8925	12.8182	12.7634	12.9881
Gas6	ENSMUSG00000031451	ENSMUSG00000031451	-0.0695535	0.977317	-0.0939128	0.910907		12.7011	12.9479	12.8561	12.6652	12.8712	12.6225	12.9093	12.4602	12.5988	12.7016	12.787	12.7196
Gnas	ENSMUSG00000027523	ENSMUSG00000027523	-0.0250706	0.99514	0.0506433	0.989108		12.7368	12.2004	12.8376	12.4347	12.6264	12.6679	12.3461	12.5344	12.8317	13.028	11.7187	12.6089
2610507B11Rik	ENSMUSG00000010277	ENSMUSG00000010277	-0.0261523	0.990106	-0.188175	0.517966		13.0537	13.056	12.9966	13.2928	13.0358	13.1133	13.0789	13.0839	13.0123	12.8875	12.7941	12.9618
Pter	ENSMUSG00000026730	ENSMUSG00000026730	-0.200357	0.967806	-0.324163	0.753355		12.6332	12.379	12.9854	12.74	12.238	12.7893	12.3529	12.5604	12.8531	12.275	11.6195	12.4949
Actn4	ENSMUSG00000054808	ENSMUSG00000054808	-0.166474	0.955725	-0.140415	0.896571		13.0537	12.666	13.1656	13.3237	12.7499	12.9793	12.8592	13.0184	12.9626	13.1019	12.605	13.0091
Hmgcs1	ENSMUSG00000093930	ENSMUSG00000093930	0.41753	0.559445	0.042245	0.986028		12.4043	12.3589	12.3771	11.8952	12.8717	12.759	12.4927	12.611	12.3461	12.0654	12.139	12.6412
Fcgrt	ENSMUSG00000003420	ENSMUSG00000003420	0.115994	0.981635	0.0612517	0.98286		12.2476	12.3059	12.0382	11.8843	12.2987	11.9487	12.728	11.8271	11.8547	11.9455	12.6278	12.2024
AA474408	ENSMUSG00000073867	ENSMUSG00000073867	0.873701	0.933665	-0.753591	0.8482		10.9273	10.4481	10.7912	8.19669	11.4012	10.7882	12.1895	9.56153	9.06856	10.3573	8.14526	10.0815
Eif3c	ENSMUSG00000030738	ENSMUSG00000030738	0.127862	0.966994	-0.00327997	0.99871		12.5837	12.5414	12.6379	12.6711	13.0139	12.5968	12.7628	12.5239	12.574	12.3302	12.7591	12.7226
Kidins220	ENSMUSG00000036333	ENSMUSG00000036333	-0.136615	0.967494	-0.292315	0.548978		12.8343	12.8094	12.8376	13.2649	12.6465	12.9232	12.8153	12.8534	12.8964	12.6087	12.3019	12.7569
Acin1	ENSMUSG00000022185	ENSMUSG00000022185	0.355443	0.881054	0.201134	0.881723		11.7921	12.2363	11.968	11.9297	12.7184	11.9397	12.4702	12.1281	11.8375	11.8927	12.663	12.2178
Dynll2	ENSMUSG00000020483	ENSMUSG00000020483	0.135176	0.975524	0.133174	0.932377		12.196	12.5206	12.1971	11.8878	12.4733	11.9342	12.7083	12.1762	11.816	12.5473	12.6866	12.2018
Pank1	ENSMUSG00000033610	ENSMUSG00000033610	0.317681	0.531573	0.15353	0.799061		12.766	12.5153	12.649	12.3519	12.9527	12.9561	12.9564	12.7041	12.8987	12.6033	12.6765	12.734
Tln1	ENSMUSG00000028465	ENSMUSG00000028465	0.0930595	0.97304	-0.216067	0.720746		12.3498	12.3406	12.2782	12.5348	12.8284	12.3069	12.4756	12.194	12.0919	12.1448	12.107	12.2993
Trabd2b	ENSMUSG00000070867	ENSMUSG00000070867	-0.0396244	0.993274	-0.209969	0.886652		11.8149	12.4324	12.4667	12.227	12.6457	11.8503	12.259	11.9835	11.6401	11.7234	12.4839	12.1776
Ftl1	ENSMUSG00000050708	ENSMUSG00000050708	0.0149068	0.996069	-0.0209326	0.995905		12.0813	12.1087	11.622	11.5008	12.3288	11.0983	12.3014	11.3253	11.6246	11.6945	12.2422	11.6756
Slc9a3r1	ENSMUSG00000020733	ENSMUSG00000020733	0.18998	0.954249	-0.206185	0.822145		12.0413	12.0552	12.1443	12.0212	12.6369	11.9627	12.4411	11.8297	11.6311	11.7804	11.8703	12.1158
Slc47a1	ENSMUSG00000010122	ENSMUSG00000010122	-0.105567	0.967494	-0.0703081	0.936561		13.0429	13.2316	13.2352	13.0527	12.7733	13.0886	13.2145	13.041	13.0782	13.006	13.2147	12.9828
Hint2	ENSMUSG00000028470	ENSMUSG00000028470	0.382754	0.946991	0.401669	0.81201		11.3304	11.7691	11.2446	10.7829	12.1125	10.9044	12.2335	11.1044	11.0657	11.3539	12.503	11.5388
Psmd4	ENSMUSG00000005625	ENSMUSG00000005625	0.258023	0.959372	0.218793	0.896657		11.802	12.082	11.8534	11.7779	12.5111	11.691	12.4433	11.714	11.524	11.7922	12.6725	12.1584
Scd1	ENSMUSG00000037071	ENSMUSG00000037071	-0.485547	0.842161	-0.846688	0.088329		11.5756	12.6751	11.9373	12.2053	11.2432	12.3598	11.3816	11.39	11.3741	11.3521	11.3852	11.1061
Rps2	ENSMUSG00000044533	ENSMUSG00000044533	0.0504579	0.990685	0.214654	0.885606		12.2084	12.4317	11.9953	11.7635	12.5796	11.7404	12.3546	11.841	11.8081	12.4562	12.7038	12.228
Rpl7	ENSMUSG00000043716	ENSMUSG00000043716	-0.11355	0.968413	-0.0564976	0.961434		13.0245	12.6103	12.8489	12.8888	12.7892	12.7819	12.6821	12.6926	12.9155	12.6994	12.5097	13.0021
Abcg2	ENSMUSG00000029802	ENSMUSG00000029802	-0.0562526	0.988353	-0.168864	0.799785		12.9059	12.7793	13.0119	12.8432	12.8582	12.9337	12.7693	12.7576	12.9892	12.4871	12.473	12.855
Atp5c1	ENSMUSG00000025781	ENSMUSG00000025781	-0.201918	0.928418	-0.0596877	0.96602		13.1586	12.6987	13.0936	13.0624	12.5385	13.0407	12.6446	12.9644	13.0182	12.9219	12.7098	13.1341
Cryz	ENSMUSG00000028199	ENSMUSG00000028199	0.324561	0.682218	0.0831338	0.942123		12.3147	12.0754	12.3436	12.0514	12.7426	12.3537	12.7225	12.2152	12.3811	12.148	12.2334	12.3669
Rps20	ENSMUSG00000028234	ENSMUSG00000028234	0.100413	0.98172	0.113515	0.937376		12.4373	12.1667	12.1464	11.9907	12.6495	11.8473	12.4734	12.0695	12.2233	11.9786	12.6003	12.3594
Pkm	ENSMUSG00000032294	ENSMUSG00000032294	0.18602	0.971152	-0.256556	0.877803		11.7934	12.3411	11.1683	11.6944	12.4288	11.5327	11.9102	11.9657	11.1865	11.1097	11.9533	11.778
Pgk1	ENSMUSG00000062070	ENSMUSG00000062070	-0.0526836	0.990106	-0.384556	0.390706		12.326	12.3787	11.9063	12.1256	12.4655	11.9043	12.2756	11.8315	11.8001	11.5902	11.856	11.9745
Mxd4	ENSMUSG00000037235	ENSMUSG00000037235	0.546402	0.84808	0.459266	0.708113		11.2223	11.5047	10.9823	11.2052	12.4175	11.1713	11.9446	11.2333	11.0463	11.4709	12.407	11.5104
Mpv17l	ENSMUSG00000022679	ENSMUSG00000022679	0.30993	0.873841	0.153466	0.898686		12.4097	12.6404	12.36	12.1332	12.8336	12.684	12.6511	12.6505	12.3748	12.2629	13.0605	12.3519
Srsf5	ENSMUSG00000021134	ENSMUSG00000021134	0.062587	0.981844	-0.0896681	0.921261		12.8069	12.9074	12.7573	12.6661	12.9646	12.8526	12.7134	12.857	12.4627	12.5111	12.9928	12.76
Clta	ENSMUSG00000028478	ENSMUSG00000028478	0.294955	0.917632	0.317537	0.733064		11.8439	12.2233	11.9663	11.535	12.6608	11.7215	12.3729	11.8773	12.0283	12.108	12.5205	12.215
Fmo1	ENSMUSG00000040181	ENSMUSG00000040181	-0.0722687	0.977317	0.00194272	0.998927		13.4007	13.2961	13.5392	13.5526	13.1247	13.5741	13.3741	13.4072	13.6066	13.2869	13.3598	13.5352
Slc3a1	ENSMUSG00000024131	ENSMUSG00000024131	-0.210992	0.968829	-0.484867	0.520775		12.477	11.8104	12.6078	12.5484	12.0353	12.5724	11.9686	12.0713	12.2584	11.9074	11.0521	12.1423
Ctsd	ENSMUSG00000007891	ENSMUSG00000007891	0.0524984	0.991732	0.118656	0.953263		12.086	12.2647	11.6951	11.8851	12.2221	11.6489	12.4425	11.7379	11.652	11.7479	12.768	12.0141
Cd81	ENSMUSG00000037706	ENSMUSG00000037706	0.25777	0.925599	0.127475	0.9258		12.1406	12.2168	11.9856	11.7605	12.7006	12.0316	12.347	11.976	11.805	12.0404	12.4977	12.2223
Col4a1	ENSMUSG00000031502	ENSMUSG00000031502	0.197492	0.961732	-0.096409	0.951288		11.9809	11.9056	11.6885	11.9266	12.6424	11.6589	12.0912	11.6824	11.6962	11.9377	11.7567	11.7304
Rpl37	ENSMUSG00000041841	ENSMUSG00000041841	-0.0536684	0.989295	0.213789	0.755117		12.8905	12.6877	12.9824	12.3216	12.84	12.5965	12.4914	12.7976	12.997	12.7916	12.9844	13.0377
Psmc3	ENSMUSG00000002102	ENSMUSG00000002102	0.147985	0.969789	0.0318138	0.991384		12.1439	12.2747	12.0789	12.1858	12.6407	11.9658	12.5058	12.0542	11.8781	11.8405	12.651	12.2917
Slc38a10	ENSMUSG00000061306	ENSMUSG00000061306	0.303875	0.917632	-0.050796	0.98675		11.8309	11.8975	11.615	11.6487	12.568	11.6405	12.1798	11.6122	11.3639	11.6546	11.8914	11.8417
Wnk1	ENSMUSG00000045962	ENSMUSG00000045962	-0.244338	0.881054	-0.367153	0.31438		12.8312	12.8577	12.7972	13.1877	12.4775	12.8907	12.4486	12.8577	12.6975	12.6069	12.4269	12.4949
Cltb	ENSMUSG00000047547	ENSMUSG00000047547	0.28296	0.947157	0.205159	0.902595		11.6273	11.9713	11.6516	11.5049	12.4996	11.3898	12.2168	11.5233	11.4154	11.666	12.3559	12.0048
Gm5781	ENSMUSG00000111966	ENSMUSG00000111966	2.54967	0.398779	0.980771	0.835736		8.75617	8.35369	8.49216	6.91379	11.7613	8.00126	11.6478	7.94957	7.75827	8.73904	10.0753	9.47085
Cryl1	ENSMUSG00000021947	ENSMUSG00000021947	0.0766982	0.98172	-0.0668903	0.955321		12.4188	12.4587	12.211	12.2012	12.6575	12.1403	12.5926	12.1422	12.1968	12.1091	12.3416	12.3779
Atp5d	ENSMUSG00000003072	ENSMUSG00000003072	0.0968183	0.986364	0.23007	0.863315		12.048	12.4041	11.9594	11.7728	12.5377	11.7109	12.3588	11.8807	11.8874	12.2404	12.7542	12.1551
BC004004	ENSMUSG00000052712	ENSMUSG00000052712	0.100386	0.98869	0.26856	0.873381		11.8099	12.1075	11.8049	11.5805	12.1713	11.5417	12.222	11.6992	11.652	11.5681	12.9075	11.8533
Aldh9a1	ENSMUSG00000026687	ENSMUSG00000026687	0.0980599	0.968829	0.0213455	0.989729		12.8383	12.6505	12.8252	12.6286	12.9058	12.8965	12.9149	12.6079	12.8172	12.7789	12.5457	12.8778
Hdlbp	ENSMUSG00000034088	ENSMUSG00000034088	-0.0820067	0.982819	-0.122498	0.920405		12.9383	12.5109	13.0065	13.2202	12.6843	13.0644	12.7406	12.9161	13.0624	12.8209	12.3893	12.9185
Esd	ENSMUSG00000021996	ENSMUSG00000021996	-0.107212	0.969789	0.131085	0.892633		12.8067	13.007	12.8675	12.7161	12.6995	12.6527	12.8925	12.7279	12.992	12.6241	13.311	12.9276
Pkd2	ENSMUSG00000034462	ENSMUSG00000034462	0.235985	0.875367	-0.0556809	0.963581		12.3677	12.266	12.2202	12.2547	12.7563	12.2988	12.5552	12.4033	12.2927	12.2348	11.9042	12.4113
Copa	ENSMUSG00000026553	ENSMUSG00000026553	0.0411738	0.990106	-0.236882	0.59127		12.6022	12.4626	12.3786	12.5477	12.6647	12.5598	12.5838	12.3371	12.4076	12.2953	11.9164	12.3833
Abcc2	ENSMUSG00000025194	ENSMUSG00000025194	-0.032304	0.993274	-0.104025	0.942764		13.0618	12.8814	13.1219	13.3235	12.6398	13.4246	12.988	13.133	13.266	13.0469	12.5998	13.0167
Nap1l1	ENSMUSG00000058799	ENSMUSG00000058799	0.321814	0.856612	0.0459877	0.986643		11.8755	11.9616	11.8783	11.6101	12.626	11.7718	12.2632	11.7944	11.8911	11.739	11.929	11.9638
Dab2	ENSMUSG00000022150	ENSMUSG00000022150	-0.229367	0.951757	-0.171048	0.902243		12.8432	12.5934	12.9418	12.9946	12.2992	13.0012	12.2823	12.7729	12.9412	12.8578	12.0629	12.7074
Psma7	ENSMUSG00000027566	ENSMUSG00000027566	0.503893	0.791846	0.159272	0.927808		11.4289	11.2685	11.4704	11.2139	12.4312	11.2921	12.0668	11.2698	11.1919	11.1683	11.8824	11.6606
Rpl22	ENSMUSG00000028936	ENSMUSG00000028936	0.0223453	0.99514	0.220889	0.825101		12.4299	12.4425	12.3109	12.1717	12.6794	12.1474	12.2669	12.3098	12.3965	12.0952	13.0603	12.5281
Ubtf	ENSMUSG00000020923	ENSMUSG00000020923	0.329076	0.917632	0.0636355	0.983587		11.6147	11.909	11.5441	11.4548	12.5209	11.3884	12.0642	11.6438	11.3908	11.4698	12.1059	11.7402
Ces1d	ENSMUSG00000056973	ENSMUSG00000056973	-0.133501	0.970017	-0.220974	0.809837		12.2532	12.6875	12.5452	12.5127	12.4877	12.3462	12.5716	12.0366	12.2548	11.8089	12.6688	12.2893
Gcdh	ENSMUSG00000003809	ENSMUSG00000003809	0.0227376	0.992091	0.00850072	0.995905		12.7751	12.769	12.755	12.6718	12.7636	12.685	12.9746	12.6145	12.6972	12.5676	12.9534	12.7619
Pepd	ENSMUSG00000063931	ENSMUSG00000063931	-0.0658995	0.988353	-0.304769	0.580036		12.2434	12.2048	12.3133	12.1348	12.4988	11.9163	12.3293	11.7723	11.9929	11.6445	11.9223	12.0877
Cfh	ENSMUSG00000026365	ENSMUSG00000026365	-0.0167238	0.996069	0.317905	0.835815		12.4552	11.0863	12.2664	12.1586	11.8369	12.2734	11.7375	12.307	12.7903	12.7065	11.6561	12.1521
Gpi1	ENSMUSG00000036427	ENSMUSG00000036427	-0.0340581	0.990106	0.0268395	0.986643		12.9052	12.8691	12.7978	12.9453	12.9906	12.7301	12.8599	12.7909	12.7755	12.7667	13.1113	12.9472
Rrbp1	ENSMUSG00000027422	ENSMUSG00000027422	0.133502	0.967494	0.0815364	0.942764		12.5027	12.3298	12.6128	12.6595	12.8898	12.461	12.7633	12.5005	12.4114	12.8783	12.531	12.59
Ephx2	ENSMUSG00000022040	ENSMUSG00000022040	0.030981	0.990106	-0.0361151	0.967326		12.8586	12.7337	12.9144	12.7601	12.8702	12.8794	12.9757	12.6535	12.8546	12.7115	12.7687	12.7915
Atp6v1a	ENSMUSG00000052459	ENSMUSG00000052459	0.0163713	0.99514	-0.227289	0.706829		12.7196	12.5239	12.3939	12.3612	12.5454	12.6211	12.3838	12.5325	12.6369	12.0526	12.0948	12.2576
Spint2	ENSMUSG00000074227	ENSMUSG00000074227	0.48203	0.917632	0.315194	0.881944		11.2374	11.7173	10.8932	10.3642	12.2589	10.8781	11.7966	11.1187	10.7905	11.3215	12.0599	11.3421
Fuca2	ENSMUSG00000019810	ENSMUSG00000019810	0.0071976	0.995313	-0.132278	0.782248		12.869	12.629	12.9527	12.7948	12.8305	12.8236	12.829	12.8105	12.7926	12.6079	12.5614	12.7608
Pink1	ENSMUSG00000028756	ENSMUSG00000028756	0.131247	0.968829	0.059931	0.970031		12.3416	12.3773	12.278	11.9987	12.5684	12.1019	12.6391	12.1611	11.985	12.3404	12.5321	12.3545
Xylb	ENSMUSG00000035769	ENSMUSG00000035769	-0.183475	0.917632	-0.0392048	0.977838		13.0986	13.1434	13.3557	13.1913	12.9554	13.1034	12.8448	13.1458	13.2641	13.2781	12.8797	13.1888
Ahcy	ENSMUSG00000027597	ENSMUSG00000027597	0.0874872	0.977317	0.0151548	0.994326		12.4829	12.0757	12.3791	12.465	12.6638	12.2706	12.6072	12.1868	12.3568	12.1515	12.329	12.622
Apob	ENSMUSG00000020609	ENSMUSG00000020609	-0.394207	0.967494	-0.2205	0.947764		12.178	11.4099	11.9683	12.5687	10.7189	12.3683	11.3259	11.8663	12.3021	12.1579	10.7381	11.8296
Dhrs3	ENSMUSG00000066026	ENSMUSG00000066026	-0.120284	0.968829	-0.292008	0.531271		12.3649	12.4665	12.0486	12.0942	12.2469	11.7926	12.409	12.0122	11.9554	11.9973	12.0349	11.8574
Pdk4	ENSMUSG00000019577	ENSMUSG00000019577	-0.99066	0.430884	-0.965514	0.229544		12.1343	10.8983	11.1528	10.4997	9.62557	10.9025	9.92392	10.4842	10.1649	11.0287	10.0991	9.75104
Cd36	ENSMUSG00000002944	ENSMUSG00000002944	0.317008	0.827894	-0.0469786	0.98286		12.3468	12.0201	12.3967	12.2664	12.7476	12.7623	12.4402	12.3254	12.5128	12.0699	11.8695	12.3348
Rpl5	ENSMUSG00000058558	ENSMUSG00000058558	-0.0974303	0.970017	0.0387025	0.981655		13.0708	12.7593	12.9845	12.9206	12.7186	12.873	12.7617	12.9947	13.2228	12.8233	12.7365	13.0728
Metap2	ENSMUSG00000036112	ENSMUSG00000036112	0.278253	0.917632	-0.00677829	0.997647		11.7388	12.0132	11.7682	11.7804	12.5923	11.743	12.1121	11.8205	11.7	11.4166	12.0959	11.9839
Thnsl2	ENSMUSG00000054474	ENSMUSG00000054474	0.209069	0.947625	-0.0111324	0.997286		12.0961	11.6407	12.088	11.8363	12.4482	11.8675	12.4113	11.6586	11.8802	11.8549	11.7979	12.1123
Bpnt1	ENSMUSG00000026617	ENSMUSG00000026617	0.164528	0.961004	-0.24085	0.727429		12.1583	12.0509	12.1807	12.2081	12.6381	12.2388	12.2245	12.0991	12.0739	11.6891	11.6023	12.1894
Ak2	ENSMUSG00000028792	ENSMUSG00000028792	0.30894	0.917632	0.0801382	0.970054		11.7097	11.8118	11.6207	11.5829	12.471	11.5254	12.18	11.5658	11.3717	11.6304	12.1847	11.7469
Chdh	ENSMUSG00000015970	ENSMUSG00000015970	-0.0523647	0.990685	-0.151551	0.917327		12.6642	12.222	12.7482	12.6935	12.3883	12.7553	12.4482	12.5575	12.7259	12.634	11.5976	12.5683
Suclg2	ENSMUSG00000061838	ENSMUSG00000061838	-0.14045	0.966994	-0.240902	0.682172		12.7913	12.7403	12.8813	13.0574	12.6456	12.9156	12.6086	12.7401	12.8055	12.6472	12.1938	12.7996
Col4a2	ENSMUSG00000031503	ENSMUSG00000031503	0.232307	0.933253	-0.0187048	0.993971		11.9977	11.9353	11.5677	11.8999	12.5395	11.7289	12.1795	11.7591	11.6038	11.9925	11.894	11.845
Syne2	ENSMUSG00000063450	ENSMUSG00000063450	-0.0816825	0.988353	-0.283255	0.744975		12.6497	12.4594	12.897	13.0334	12.3694	13.0579	12.5313	12.7289	12.5727	12.561	12.0068	12.7349
Ndufs6	ENSMUSG00000021606	ENSMUSG00000021606	0.176868	0.968829	-0.074449	0.974868		11.9156	11.8499	11.7409	11.441	12.3619	11.4401	12.1349	11.5542	11.2241	11.6186	12.0859	11.6364
Ctsb	ENSMUSG00000021939	ENSMUSG00000021939	-0.160547	0.90914	-0.00747567	0.995981		12.8905	12.8232	12.7924	12.7244	12.6959	12.5936	12.7047	12.5954	12.7448	12.7499	13.037	12.6438
Rpn1	ENSMUSG00000030062	ENSMUSG00000030062	0.0258461	0.99514	-0.230709	0.792134		12.0397	12.3687	12.0173	12.145	12.5064	11.9177	12.2449	11.9502	11.7275	11.5712	12.2479	12.0335
Ddx3x	ENSMUSG00000000787	ENSMUSG00000000787	-0.211638	0.882264	-0.381543	0.147094		12.7009	12.6451	12.6073	12.7503	12.3355	12.6497	12.3118	12.5381	12.5421	12.3023	12.0576	12.2385
Larp4b	ENSMUSG00000033499	ENSMUSG00000033499	0.444162	0.626262	0.208263	0.835815		11.7222	11.7665	11.5275	11.7929	12.4781	11.8056	12.3706	11.8095	11.7354	11.64	12.2592	11.9412
Dld	ENSMUSG00000020664	ENSMUSG00000020664	-0.0289028	0.990685	-0.166898	0.727982		12.7902	12.7843	12.6413	12.7477	12.7701	12.7605	12.5854	12.7298	12.8068	12.3503	12.534	12.5733
Psmd7	ENSMUSG00000039067	ENSMUSG00000039067	0.367035	0.917632	0.184132	0.916622		11.2707	11.5047	11.4363	11.4772	12.4047	11.2444	11.9156	11.2672	11.303	11.1974	12.1441	11.5946
Aass	ENSMUSG00000029695	ENSMUSG00000029695	-0.081943	0.970017	-0.107424	0.882581		13.0143	12.9861	13.2294	13.1534	12.8558	13.198	13.04	12.954	13.1576	12.8819	12.9228	12.9894
Vwa8	ENSMUSG00000058997	ENSMUSG00000058997	-0.0806155	0.981844	-0.126002	0.910874		12.8716	12.4497	12.9318	12.8927	12.5488	12.978	12.6213	12.6886	12.8704	12.7763	12.2475	12.7224
Smim24	ENSMUSG00000078439	ENSMUSG00000078439	0.07617	0.990685	0.113512	0.968686		11.2118	12.0522	11.4343	11.3013	12.1731	11.1265	11.7567	11.128	11.2027	10.9388	12.3734	11.6695
Phyh	ENSMUSG00000026664	ENSMUSG00000026664	0.0368834	0.988353	0.215496	0.36827		13.1249	13.0848	13.1943	12.9425	13.1711	13.1819	13.0673	13.0819	13.3632	13.1585	13.3438	13.3449
Gm39079	ENSMUSG00000109093	ENSMUSG00000109093	-0.102293	0.985343	0.0922432	0.964643		12.6205	11.7694	12.8797	12.4785	12.0535	12.7156	12.0025	12.6391	12.7332	12.5215	12.2489	12.7722
Gstm1	ENSMUSG00000058135	ENSMUSG00000058135	-0.00809279	0.995313	0.243531	0.358836		13.3254	13.4159	13.2085	13.329	13.3372	13.3692	13.0857	13.4384	13.5862	13.6346	13.4805	13.5544
Tmem256	ENSMUSG00000070394	ENSMUSG00000070394	0.265258	0.98172	0.493842	0.88144		10.7128	11.1786	10.7624	10.7728	11.683	10.3261	11.5869	10.3892	10.2404	10.5545	12.4793	11.041
Cmtm6	ENSMUSG00000032434	ENSMUSG00000032434	0.224867	0.944581	-0.174376	0.888828		11.8296	12.1751	11.663	11.5225	12.3764	11.7961	12.1512	11.7564	11.5369	11.3247	11.8677	11.7867
Ndufs7	ENSMUSG00000020153	ENSMUSG00000020153	-0.0513152	0.993372	0.333743	0.847781		11.3042	11.9956	11.3666	11.1453	11.7896	11.0317	11.6263	11.1795	11.2068	11.2042	12.7168	11.5777
Cyp24a1	ENSMUSG00000038567	ENSMUSG00000038567	-1.17493	0.0780976	-1.50575	0.000524983		11.5524	11.6772	11.991	11.2441	9.7392	11.1905	10.0554	10.4653	10.7842	10.0762	9.98039	9.35695
Luc7l3	ENSMUSG00000020863	ENSMUSG00000020863	0.366486	0.877481	0.2891	0.774717		11.5433	11.7849	11.6739	11.8127	12.5373	11.6605	12.106	11.8332	11.7686	11.6268	12.4929	11.9392
Col18a1	ENSMUSG00000001435	ENSMUSG00000001435	0.275635	0.917632	-0.131338	0.924282		11.7188	11.7846	11.3235	11.6455	12.3775	11.4943	12.0631	11.4711	11.3402	11.4607	11.6297	11.5434
Abat	ENSMUSG00000057880	ENSMUSG00000057880	-0.248358	0.966994	-0.230963	0.896657		12.3871	11.8108	12.5479	12.688	11.6132	12.5829	11.9695	12.2456	12.475	12.2976	11.3364	12.2987
Rpl13	ENSMUSG00000000740	ENSMUSG00000000740	0.0814944	0.990106	0.291888	0.826319		11.934	11.8586	11.6137	11.2825	12.2774	11.2793	11.837	11.507	11.3693	11.9353	12.5403	11.8541
Cox7a2l	ENSMUSG00000024248	ENSMUSG00000024248	0.532671	0.83601	0.192979	0.920405		11.1504	11.3526	10.8142	11.018	12.2092	10.8677	11.8803	11.1623	10.9167	10.8332	11.8383	11.3416
Fut9	ENSMUSG00000055373	ENSMUSG00000055373	-0.316989	0.925434	-0.513918	0.434074		12.3282	12.0796	12.4124	12.46	11.6837	12.3578	11.7223	12.1642	12.3363	11.8277	11.0188	11.7811
Prxl2a	ENSMUSG00000021792	ENSMUSG00000021792	0.0384573	0.990106	-0.0501329	0.970215		12.3626	12.3036	12.6023	12.4137	12.761	12.3115	12.4182	12.3129	12.3903	12.1164	12.45	12.512
Srrm2	ENSMUSG00000039218	ENSMUSG00000039218	0.0475661	0.990106	-0.0473257	0.983197		12.7102	12.6554	12.9631	13.3308	12.6924	13.1123	13.0304	13.0791	12.8273	13.1033	12.6255	12.9726
Agpat3	ENSMUSG00000001211	ENSMUSG00000001211	-0.00525469	0.996069	0.00202639	0.998886		13.0518	12.7839	12.9359	13.0041	12.8664	13.0008	12.9598	12.939	12.9099	12.9837	12.8479	13.0483
Retsat	ENSMUSG00000056666	ENSMUSG00000056666	-0.0305414	0.99514	0.025103	0.99353		12.4867	11.3772	12.3637	11.9659	11.8084	12.3076	12.2771	11.8462	12.2286	12.3451	11.76	12.1389
Calb1	ENSMUSG00000028222	ENSMUSG00000028222	-0.487112	0.73702	-0.915987	0.0119548		11.9323	12.1681	10.8494	11.5978	11.1873	11.2222	10.9883	11.4783	11.0251	10.6225	10.6659	10.8561
Acss1	ENSMUSG00000027452	ENSMUSG00000027452	-0.16117	0.935308	-0.234863	0.594217		12.4792	12.4455	12.0133	12.1443	12.3119	12.0661	12.1251	11.9661	12.0509	12.0594	12.1158	11.968
Prkar1a	ENSMUSG00000020612	ENSMUSG00000020612	0.21956	0.937388	0.00804639	0.997286		11.8938	12.1706	11.7795	11.6787	12.4821	11.817	12.2036	11.8367	11.7424	11.7215	12.1764	11.9157
Gpd1	ENSMUSG00000023019	ENSMUSG00000023019	-0.0839201	0.97304	0.113802	0.897123		12.8884	12.5708	12.8728	12.9166	12.5855	12.688	12.9076	12.7391	12.9826	13.1493	12.7296	12.8334
Igfbp5	ENSMUSG00000026185	ENSMUSG00000026185	-0.0510054	0.990106	-0.158287	0.89019		12.3728	12.636	12.7295	12.9769	12.7305	12.566	12.4878	12.7724	12.7399	12.7351	12.0499	12.5185
Ubc	ENSMUSG00000008348	ENSMUSG00000008348	0.0130638	0.996069	-0.00614965	0.998567		11.7114	12.1899	11.853	11.5494	12.3157	11.275	12.0568	11.5584	11.5257	11.7148	12.2324	11.7888
Mapt	ENSMUSG00000018411	ENSMUSG00000018411	-0.0789996	0.988353	-0.165436	0.903767		11.8118	12.3535	12.1703	12.1813	12.3678	11.8121	12.2207	11.7573	11.7396	11.7582	12.4921	11.765
Rpl18a	ENSMUSG00000045128	ENSMUSG00000045128	-0.131611	0.966994	0.321723	0.363007		12.7357	12.7339	12.7278	12.7143	12.4499	12.4294	12.6544	12.8167	12.8314	12.9008	13.3445	13.0659
Dnase1	ENSMUSG00000005980	ENSMUSG00000005980	0.0962621	0.988353	0.147041	0.935869		11.2953	12.3619	12.296	12.4456	12.3392	12.1934	12.4786	11.9929	12.3772	11.6803	12.6324	12.3992
Isoc2a	ENSMUSG00000086784	ENSMUSG00000086784	-0.14628	0.97304	-0.203922	0.880055		11.9521	12.3138	11.9704	11.816	11.8424	11.587	12.3452	11.6035	11.3837	11.7749	12.2638	11.7241
Nedd4	ENSMUSG00000032216	ENSMUSG00000032216	-0.00202451	0.999023	0.0350941	0.99031		12.7644	12.3985	12.8649	12.8014	12.5508	13.0472	12.4301	12.7601	13.1108	12.7341	12.1455	12.8589
Ndufs1	ENSMUSG00000025968	ENSMUSG00000025968	-0.0202869	0.99514	-0.335074	0.360319		12.1665	12.2702	11.9525	11.9955	12.2856	11.9765	12.2186	11.7922	11.8526	11.5504	11.7459	11.8959
Suclg1	ENSMUSG00000052738	ENSMUSG00000052738	-0.0758589	0.97304	-0.00198516	0.998927		12.8028	12.5546	12.7343	12.7814	12.6222	12.6182	12.7774	12.5551	12.6874	12.5028	12.8451	12.8179
Plscr2	ENSMUSG00000032372	ENSMUSG00000032372	-0.0346839	0.990685	-0.125271	0.899319		12.7024	12.5115	12.7924	12.9846	12.6941	12.8013	12.6488	12.7438	13.0001	12.4708	12.4454	12.5394
Huwe1	ENSMUSG00000025261	ENSMUSG00000025261	-0.15551	0.967806	-0.217293	0.805345		12.667	12.5278	12.8448	13.0422	12.244	12.9158	12.6032	12.6711	12.7623	12.6706	12.1601	12.6015
Prkcsh	ENSMUSG00000003402	ENSMUSG00000003402	0.083174	0.988353	-0.188651	0.896657		11.6451	12.0482	11.7389	11.7357	12.3631	11.5836	11.9492	11.4599	11.3396	11.2644	11.8673	11.8656
Amacr	ENSMUSG00000022244	ENSMUSG00000022244	0.344492	0.890451	-0.189223	0.896657		11.7245	11.4891	11.8898	11.1964	12.3471	11.9001	11.7026	11.7206	11.4707	11.0547	11.1382	11.8371
Rpl17	ENSMUSG00000062328	ENSMUSG00000062328	0.164815	0.966994	0.237453	0.759287		12.2497	11.9046	12.1754	11.8037	12.6148	11.9844	12.0519	12.0955	12.4204	12.004	12.2903	12.3796
Ndufa8	ENSMUSG00000026895	ENSMUSG00000026895	0.295719	0.941668	-0.0138797	0.997286		11.4837	11.6464	11.2813	10.9186	12.2752	11.1137	11.6919	11.2254	11.0478	11.1857	11.6107	11.462
Igfbp3	ENSMUSG00000020427	ENSMUSG00000020427	0.300369	0.798938	0.648323	0.00388881		12.3991	11.7311	12.2299	11.9747	12.5256	12.4384	12.3877	12.2589	12.8695	12.85	12.7156	12.5582
Slc43a2	ENSMUSG00000038178	ENSMUSG00000038178	-0.12256	0.968829	-0.056456	0.969438		12.3413	12.7153	12.2496	12.3063	12.4253	12.1537	12.3595	12.2158	12.2819	12.1982	12.7125	12.174
Immt	ENSMUSG00000052337	ENSMUSG00000052337	-0.0356563	0.988353	-0.12826	0.743576		12.6948	12.6043	12.6762	12.649	12.7122	12.6555	12.5947	12.5131	12.6304	12.4164	12.4532	12.6013
Ctnnb1	ENSMUSG00000006932	ENSMUSG00000006932	-0.073033	0.981844	-0.243106	0.680791		12.4375	12.1514	12.3237	12.1673	12.4003	12.1889	12.0906	12.1059	12.1914	12.2135	11.5892	12.0512
Bccip	ENSMUSG00000030983	ENSMUSG00000030983	0.510084	0.808335	-0.0120072	0.997286		11.0742	11.0726	10.9025	10.6868	12.2208	10.8475	11.3985	10.881	10.7431	10.7317	11.0528	11.1476
Cldn2	ENSMUSG00000047230	ENSMUSG00000047230	-0.0846036	0.98172	-0.186042	0.838822		12.6595	12.4446	12.7407	12.9716	12.4489	12.7741	12.5691	12.7136	12.8033	12.5963	12.0496	12.571
Rpl7a	ENSMUSG00000062647	ENSMUSG00000062647	-0.288134	0.421199	-0.0656179	0.926822		12.8454	12.6916	12.8671	12.7318	12.4349	12.555	12.3592	12.6286	12.6041	12.6456	12.8165	12.8028
Acsm3	ENSMUSG00000030935	ENSMUSG00000030935	0.189737	0.970017	-0.173471	0.923368		12.2087	11.0828	11.8015	11.5767	12.0711	12.032	11.6259	11.8824	11.8335	11.7582	10.6275	11.6885
Erich4	ENSMUSG00000074261	ENSMUSG00000074261	0.247245	0.968829	-0.250417	0.90786		11.0115	11.2345	11.2819	11.0094	12.138	10.7242	11.4251	10.7799	10.2933	10.2569	11.5497	11.0453
Pabpc1	ENSMUSG00000022283	ENSMUSG00000022283	0.0438999	0.990685	0.0502679	0.985824		12.5541	12.3212	12.7686	12.5541	12.6487	12.7628	12.2286	12.7096	13.0063	12.4854	12.0652	12.7163
Hgd	ENSMUSG00000022821	ENSMUSG00000022821	-0.0230722	0.993978	0.0211596	0.992794		12.403	12.5945	12.4164	12.5296	12.5786	12.3009	12.6062	12.3481	12.4795	12.1522	12.8477	12.4729
Gm10222	ENSMUSG00000067736	ENSMUSG00000067736	-0.497658	0.97304	0.307713	0.963912		11.0987	10.048	11.6922	10.865	8.42736	11.22	9.50158	11.2984	11.6823	12.1369	8.64851	11.1253
Hykk	ENSMUSG00000035878	ENSMUSG00000035878	-0.100541	0.988353	-0.283462	0.835736		12.1069	12.1676	12.6464	12.6969	12.021	12.7235	11.9941	12.4464	12.6181	12.074	11.32	12.2801
Proc	ENSMUSG00000024386	ENSMUSG00000024386	0.127391	0.969789	0.0477903	0.982907		12.031	12.0307	12.1865	12.0577	12.4282	11.9094	12.4523	11.9373	11.7813	11.9722	12.385	12.2844
Crocc	ENSMUSG00000040860	ENSMUSG00000040860	0.488946	0.875367	-0.0253909	0.99508		10.8393	11.2816	10.9237	10.9636	11.9453	10.5376	11.9911	11.0243	10.4088	10.9494	11.3527	11.0803
Hook2	ENSMUSG00000052566	ENSMUSG00000052566	0.365283	0.89397	9.489e-05	0.999836		11.2907	11.49	11.2609	11.3007	12.2628	11.1996	11.8613	11.1966	11.0312	11.1031	11.6158	11.5156
Rpl23	ENSMUSG00000071415	ENSMUSG00000071415	-0.141015	0.967494	0.0343828	0.988932		12.6889	12.0916	12.5186	12.3083	12.3919	12.3132	11.986	12.3857	12.5551	12.5371	12.2038	12.4912
Bag1	ENSMUSG00000028416	ENSMUSG00000028416	0.131282	0.967494	0.167888	0.82219		12.3437	12.5518	12.3298	12.0704	12.6239	12.2014	12.5186	12.4832	12.3652	12.3336	12.7481	12.5221
Fkbp8	ENSMUSG00000019428	ENSMUSG00000019428	0.171137	0.97304	0.0155731	0.997046		11.6841	11.7665	11.4828	11.3193	12.1575	11.2177	12.0191	11.3565	11.0612	11.3898	12.1055	11.5971
Entpd5	ENSMUSG00000021236	ENSMUSG00000021236	0.148352	0.908289	0.173827	0.594217		12.8784	12.8309	12.7341	12.7213	12.8766	12.9892	13.0064	12.8873	13.0624	12.7657	13.0493	12.9696
Hnrnpm	ENSMUSG00000059208	ENSMUSG00000059208	0.0792955	0.98172	-0.194679	0.795568		12.0012	12.1774	12.003	12.0966	12.4542	11.8714	12.1827	12.0279	11.7974	11.5488	12.033	12.0694
Dcaf8	ENSMUSG00000026554	ENSMUSG00000026554	0.0473015	0.9797	-0.122821	0.755117		12.608	12.6424	12.5631	12.7552	12.7768	12.7084	12.6437	12.6309	12.4845	12.4736	12.473	12.6457
Slc3a2	ENSMUSG00000010095	ENSMUSG00000010095	0.0705695	0.988353	-0.204366	0.825483		11.9068	11.9648	11.6852	11.6665	12.3434	11.6943	11.8839	11.4553	11.4499	11.5068	11.6736	11.7772
Rps5	ENSMUSG00000012848	ENSMUSG00000012848	-0.0476012	0.991749	0.401812	0.640465		11.7342	11.9825	11.6473	11.6284	11.7571	11.4259	11.8738	11.7365	11.6995	11.7404	12.8967	11.9256
Lzts3	ENSMUSG00000037703	ENSMUSG00000037703	0.421862	0.775625	0.0418662	0.989729		11.4281	11.6116	11.3567	11.2349	12.2395	11.29	12.028	11.5984	11.1008	11.3409	11.5421	11.7593
Rps17	ENSMUSG00000061787	ENSMUSG00000061787	-0.314141	0.907913	0.181501	0.892651		12.4967	11.8061	12.6036	12.4331	12.0213	12.2571	11.5209	12.2871	12.6992	12.5548	12.2981	12.6072
Net1	ENSMUSG00000021215	ENSMUSG00000021215	-0.309115	0.0309268	-0.311928	0.00705618		12.4959	12.5696	12.5376	12.4081	12.1049	12.212	12.2565	12.2038	12.2129	12.1975	12.1945	12.1644
Ptrhd1	ENSMUSG00000096199	ENSMUSG00000096199	1.91023	0.566005	0.880978	0.819661		8.63328	9.20484	8.71008	8.1139	11.6906	8.62461	11.1109	8.52888	8.41798	8.48397	10.7266	9.43388
Reep5	ENSMUSG00000005873	ENSMUSG00000005873	0.337654	0.932939	0.280636	0.857961		11.2989	11.6277	11.1648	11.0251	12.1757	11.091	11.7897	11.206	11.1679	11.1119	12.1661	11.6034
Ywhae	ENSMUSG00000020849	ENSMUSG00000020849	0.0196411	0.993347	0.0232431	0.989729		12.676	12.9139	12.774	12.603	12.7723	12.8095	12.7502	12.7314	12.8881	12.4622	12.8282	12.8607
Grina	ENSMUSG00000022564	ENSMUSG00000022564	-0.162381	0.925934	0.108216	0.898079		12.8601	12.9049	12.752	12.9596	12.5173	12.7677	12.8411	12.6898	12.7406	13.0596	13.1953	12.8805
Hao2	ENSMUSG00000027870	ENSMUSG00000027870	-0.253614	0.947157	-0.46776	0.476112		12.2256	11.9696	12.1941	12.5558	11.6547	12.2673	11.8797	12.1178	12.1434	11.4721	11.161	12.1209
Trap1	ENSMUSG00000005981	ENSMUSG00000005981	-0.0543454	0.977261	-0.203464	0.414618		12.5458	12.5066	12.5846	12.5629	12.5486	12.519	12.5159	12.3951	12.3446	12.1906	12.3258	12.5086
Spop	ENSMUSG00000057522	ENSMUSG00000057522	0.32654	0.907913	0.0533157	0.986643		11.5641	11.809	11.4313	11.3625	12.2442	11.5254	12.0861	11.5053	11.24	11.4124	12.0457	11.5936
Ewsr1	ENSMUSG00000009079	ENSMUSG00000009079	0.161949	0.950188	0.00296442	0.998927		12.0771	12.1737	12.1851	11.9368	12.5408	11.9989	12.3168	12.1164	11.8107	12.1102	12.2848	12.1521
Dhrs4	ENSMUSG00000022210	ENSMUSG00000022210	0.0485302	0.990106	-0.0216725	0.99353		12.0914	12.1209	12.2389	11.9037	12.3448	11.8747	12.381	11.8866	11.7516	11.9742	12.378	12.1127
Rnf10	ENSMUSG00000041740	ENSMUSG00000041740	0.110833	0.97304	-0.0778194	0.95179		12.0618	11.9324	12.0659	11.869	12.3999	11.8478	12.2207	11.8288	11.7279	12.1487	11.6776	12.02
Ush1c	ENSMUSG00000030838	ENSMUSG00000030838	0.195223	0.967806	0.0730021	0.975332		11.6126	11.9751	11.6276	11.698	12.2276	11.6026	12.1723	11.5953	11.4212	11.3838	12.3227	11.8971
Psmd2	ENSMUSG00000006998	ENSMUSG00000006998	0.0197615	0.99514	-0.258957	0.663671		11.9156	12.2119	11.8556	12.0452	12.3748	11.8637	12.0582	11.7568	11.6386	11.5665	11.9529	11.8292
Calm1	ENSMUSG00000001175	ENSMUSG00000001175	0.143193	0.951757	0.0241158	0.989729		12.2601	12.4282	12.2666	12.1485	12.6539	12.2992	12.3883	12.3189	12.2522	12.1131	12.5582	12.2529
Haao	ENSMUSG00000000673	ENSMUSG00000000673	0.254607	0.967494	0.0280679	0.99406		11.1227	11.6866	11.3091	11.0051	11.848	10.961	12.0691	11.0289	10.9183	10.8699	11.9389	11.3357
St13	ENSMUSG00000022403	ENSMUSG00000022403	-0.0427455	0.986642	-0.159485	0.685253		12.5231	12.4598	12.6686	12.62	12.6457	12.5371	12.506	12.4104	12.5214	12.2701	12.354	12.4833
Enpp2	ENSMUSG00000022425	ENSMUSG00000022425	0.114224	0.980927	-0.118919	0.942764		12.1242	12.1166	12.402	12.5001	12.3968	12.5595	12.3449	12.326	12.7186	11.9866	11.4956	12.2388
Aco1	ENSMUSG00000028405	ENSMUSG00000028405	0.0418617	0.990106	-0.0767081	0.935225		12.4432	12.5412	12.5203	12.4777	12.651	12.5931	12.5425	12.3472	12.6123	12.0774	12.5019	12.4326
Nop53	ENSMUSG00000041560	ENSMUSG00000041560	0.466791	0.846694	0.322851	0.793272		11.1469	11.3767	11.0196	11.0766	12.1682	11.1064	11.8236	11.1173	10.9314	11.2565	11.9327	11.62
Nox4	ENSMUSG00000030562	ENSMUSG00000030562	-0.375199	0.917632	-0.217137	0.898686		12.2401	11.7642	12.3696	12.2899	11.2535	12.2366	11.549	11.9999	12.448	12.0992	11.2963	11.7841
Glud1	ENSMUSG00000021794	ENSMUSG00000021794	0.105454	0.966018	0.381232	0.048349		12.684	12.8128	12.7995	12.8424	12.9429	12.9174	12.9157	12.7835	13.4219	13.0572	13.1029	13.0518
Fkbp2	ENSMUSG00000056629	ENSMUSG00000056629	0.162984	0.976303	0.110071	0.963124		11.4754	11.6716	11.4588	11.2813	12.1313	11.151	11.7716	11.2978	10.852	11.3222	12.2711	11.5342
Hint1	ENSMUSG00000020267	ENSMUSG00000020267	-0.161803	0.925823	0.0817955	0.924282		12.5439	12.5776	12.5839	12.4218	12.4542	12.1462	12.5109	12.3478	12.3664	12.6033	12.8163	12.639
Plxnb2	ENSMUSG00000036606	ENSMUSG00000036606	0.00546143	0.996128	-0.218647	0.596808		12.2817	12.3692	12.1343	12.6247	12.4873	12.2814	12.3931	12.3042	12.1225	12.062	12.1	12.2853
Psmb6	ENSMUSG00000018286	ENSMUSG00000018286	0.256858	0.968829	0.287823	0.882581		11.2171	11.6338	11.0739	10.7987	11.9263	10.9229	11.7201	11.059	10.8893	10.992	12.2786	11.3918
Cgref1	ENSMUSG00000029161	ENSMUSG00000029161	0.00641117	0.996848	-0.0506403	0.983048		11.9812	11.6756	12.3012	12.0424	12.4366	11.8804	12.0016	11.6596	11.9862	12.0157	11.7085	12.1237
Suds3	ENSMUSG00000066900	ENSMUSG00000066900	0.285914	0.892196	0.173948	0.877803		11.6821	11.8955	11.686	11.5572	12.3753	11.5859	12.1611	11.7173	11.6647	11.7808	12.0511	12.0052
Rpl6	ENSMUSG00000029614	ENSMUSG00000029614	-0.0808225	0.981844	-0.0466673	0.983048		12.3286	11.9177	12.2713	12.5521	12.5434	12.1156	11.956	12.1334	11.9756	12.2254	12.3553	12.3638
Slc5a2	ENSMUSG00000030781	ENSMUSG00000030781	-0.17466	0.917632	-0.608666	0.000493441		11.97	12.0269	11.8556	12.1157	11.9115	11.7178	12.0197	11.5938	11.2634	11.3322	11.3662	11.5682
Sod2	ENSMUSG00000006818	ENSMUSG00000006818	-0.247425	0.709619	-0.0527559	0.954583		12.6504	12.9055	12.7157	12.7296	12.3784	12.516	12.535	12.5874	12.6741	12.5207	12.9245	12.6535
Rab3ip	ENSMUSG00000064181	ENSMUSG00000064181	0.114543	0.968829	0.109115	0.915282		12.1038	12.2475	12.1839	11.856	12.5213	12.0106	12.2975	11.9788	12.1777	12.0404	12.3977	12.2188
Ncor1	ENSMUSG00000018501	ENSMUSG00000018501	-0.225923	0.915609	-0.209244	0.76		12.5815	12.4103	12.7978	12.9672	12.2704	12.6519	12.4477	12.5196	12.6407	12.6198	12.2502	12.437
Aifm1	ENSMUSG00000036932	ENSMUSG00000036932	0.097898	0.97304	-0.13262	0.896657		12.0901	11.8917	11.9494	11.967	12.2477	11.8584	12.2953	11.8306	11.7835	11.5553	11.9012	12.0849
Slc17a3	ENSMUSG00000036083	ENSMUSG00000036083	0.0819618	0.97304	-0.237952	0.513824		12.3051	12.1491	12.5051	12.145	12.4076	12.5196	12.3393	12.1749	12.0666	11.9216	12.0411	12.1457
Apeh	ENSMUSG00000032590	ENSMUSG00000032590	0.0735686	0.990106	-0.179766	0.910907		11.5162	11.9314	11.3588	11.6223	12.0112	11.3259	12.01	11.2588	11.0478	11.044	11.9277	11.5572
Eef1g	ENSMUSG00000071644	ENSMUSG00000071644	-0.0452456	0.990685	-0.173594	0.886652		11.8515	12.0712	11.7224	11.8347	12.3058	11.5542	11.7546	11.5689	11.5219	11.3988	11.9152	11.9015
Tacc2	ENSMUSG00000030852	ENSMUSG00000030852	-0.107164	0.967494	-0.215451	0.6018		12.2137	12.2405	12.2771	12.2757	12.3914	11.968	12.2304	11.9385	11.9336	11.9694	12.1732	12.0587
Rpl14	ENSMUSG00000025794	ENSMUSG00000025794	0.029674	0.990685	0.206336	0.685223		12.4668	12.3343	12.533	12.5511	12.7836	12.2373	12.4314	12.5063	12.6792	12.5819	12.8342	12.6111
Atp6v1e1	ENSMUSG00000019210	ENSMUSG00000019210	-0.0368858	0.990106	-0.0396578	0.973749		12.619	12.6358	12.5463	12.5854	12.6835	12.505	12.3653	12.6641	12.6344	12.3097	12.5277	12.7251
Selenot	ENSMUSG00000075700	ENSMUSG00000075700	-0.18545	0.936044	-0.302531	0.504084		12.4246	12.6059	12.4534	12.514	12.1656	12.4355	12.1425	12.4873	12.537	11.8484	12.1658	12.1611
H2-K1	ENSMUSG00000061232	ENSMUSG00000061232	0.267317	0.94345	0.165917	0.912704		11.5192	11.741	11.2041	11.4315	12.2582	11.2444	11.8048	11.5053	11.2241	11.5079	12.048	11.7046
Ckb	ENSMUSG00000001270	ENSMUSG00000001270	0.250024	0.977317	-0.187049	0.961902		10.7645	11.8471	10.1815	10.5886	11.7764	10.5987	11.0624	11.2652	10.1313	10.2778	11.5626	10.774
Naca	ENSMUSG00000061315	ENSMUSG00000061315	0.00285768	0.997014	0.0960239	0.896657		12.8154	12.7828	12.7859	12.8363	12.838	12.6701	12.722	12.9822	12.8386	12.7021	13.0202	13.0195
Tmem106b	ENSMUSG00000029571	ENSMUSG00000029571	-0.101403	0.988353	0.0114143	0.997286		12.3446	11.9039	12.3945	12.5589	11.7644	12.6524	11.7869	12.4554	12.8277	12.3833	11.6811	12.2037
Rps3	ENSMUSG00000030744	ENSMUSG00000030744	-0.099871	0.968829	0.100121	0.901151		12.6579	12.7467	12.5472	12.4419	12.4553	12.4303	12.5315	12.5903	12.5797	12.5207	12.9655	12.7051
Tanc2	ENSMUSG00000053580	ENSMUSG00000053580	0.240131	0.968829	0.234207	0.908523		11.0434	11.3306	11.2653	11.3985	12.0094	11.1604	11.4969	11.1823	10.8809	10.8707	12.3908	11.2594
Gstz1	ENSMUSG00000021033	ENSMUSG00000021033	0.0149679	0.99514	0.14732	0.804716		12.5947	12.6093	12.6874	12.6158	12.5751	12.5642	12.8255	12.5867	12.6289	12.5919	13.0395	12.7934
Mccc1	ENSMUSG00000027709	ENSMUSG00000027709	0.22731	0.946991	-0.0956982	0.952783		11.6409	11.8397	11.5335	11.4855	12.158	11.583	12.0443	11.5452	11.4229	11.0022	11.8811	11.6918
Nat8	ENSMUSG00000030004	ENSMUSG00000030004	0.784357	0.178087	0.509562	0.420371		10.5704	10.6258	10.9796	10.8298	11.927	10.9137	11.9514	11.0723	10.9232	11.2293	11.4318	11.4342
Gsta2	ENSMUSG00000057933	ENSMUSG00000057933	-0.401782	0.510644	0.162194	0.841635		12.4768	12.3383	12.1144	12.6146	12.0518	12.2225	11.6581	11.9971	12.5209	12.406	12.7135	12.5815
Folr1	ENSMUSG00000001827	ENSMUSG00000001827	-0.0910812	0.967865	0.0468741	0.956083		12.6807	12.5644	12.5685	12.6101	12.4973	12.4768	12.6123	12.4715	12.4511	12.5495	12.8231	12.7591
Mthfd1	ENSMUSG00000021048	ENSMUSG00000021048	-0.175205	0.917632	-0.267012	0.451735		12.4886	12.4188	12.4291	12.7174	12.2398	12.467	12.3135	12.345	12.3489	12.0472	12.1085	12.4621
Ndufb10	ENSMUSG00000040048	ENSMUSG00000040048	-0.113801	0.971452	-0.133645	0.90017		12.0517	12.1796	12.1252	11.9762	12.3599	11.8121	11.8735	11.755	11.7171	11.7744	12.2072	12.0519
Hibadh	ENSMUSG00000029776	ENSMUSG00000029776	-0.126843	0.946991	-0.1191	0.84874		12.5887	12.5882	12.6124	12.3687	12.3742	12.4874	12.3492	12.4501	12.6459	12.3358	12.2482	12.4346
Lad1	ENSMUSG00000041782	ENSMUSG00000041782	0.0488401	0.990106	0.00085141	0.99953		11.8392	12.3333	12.2555	12.4395	12.5631	12.1011	12.3243	12.0878	12.3193	12.0959	12.1669	12.3419
Atp2a2	ENSMUSG00000029467	ENSMUSG00000029467	0.145861	0.967494	-0.249656	0.71662		11.9857	11.8777	11.912	11.8452	12.1907	12.0015	12.1218	11.8727	11.914	11.6156	11.1024	11.8607
Arhgap24	ENSMUSG00000057315	ENSMUSG00000057315	-0.238314	0.941668	-0.354351	0.591632		12.2175	11.797	12.3357	12.1968	11.9325	12.0269	11.5909	12.0542	12.0374	11.7348	11.187	12.0648
Caprin1	ENSMUSG00000027184	ENSMUSG00000027184	-0.169694	0.968829	-0.331909	0.699641		12.2015	11.7112	12.3298	12.2604	11.9747	12.195	11.762	11.9377	12.1157	11.8735	11.0612	11.9907
Pbxip1	ENSMUSG00000042613	ENSMUSG00000042613	0.133133	0.98172	0.104483	0.965097		11.3729	11.9975	11.1213	11.2742	11.9319	11.1782	11.7592	11.4806	10.9516	11.3868	12.2479	11.4419
Hmgb1	ENSMUSG00000066551	ENSMUSG00000066551	0.110393	0.97304	0.26704	0.651664		12.1561	12.3629	12.3274	12.41	12.6917	12.3386	12.2577	12.3827	12.4219	12.2291	12.9087	12.6842
Nbr1	ENSMUSG00000017119	ENSMUSG00000017119	0.0500012	0.989295	-0.0721967	0.947764		12.441	11.9086	12.342	12.3837	12.3468	12.3854	12.3815	12.2132	12.3775	12.1596	11.9476	12.3224
Tfcp2l1	ENSMUSG00000026380	ENSMUSG00000026380	0.0514514	0.990106	-0.0141079	0.99508		12.6769	12.8556	12.5692	12.7858	12.3512	13.1341	12.8344	12.6811	12.8835	12.5171	12.6906	12.7327
Tnfaip8	ENSMUSG00000062210	ENSMUSG00000062210	0.39006	0.510711	0.181029	0.804716		11.7651	12.1334	11.8985	11.9312	12.3555	12.0982	12.4841	12.346	12.2129	11.7229	12.301	12.173
Ahcyl2	ENSMUSG00000029772	ENSMUSG00000029772	-0.0212571	0.99514	-0.457546	0.112886		11.8783	12.1715	12.1331	12.0248	11.913	12.0528	12.2106	11.9445	11.8823	11.4301	11.3008	11.711
Etfdh	ENSMUSG00000027809	ENSMUSG00000027809	0.0265735	0.993274	-0.00445616	0.998205		12.4896	11.9645	12.4643	12.0986	12.2263	12.4594	12.3555	12.1324	12.4703	12.0789	12.2017	12.2914
Krt7	ENSMUSG00000023039	ENSMUSG00000023039	0.266265	0.963065	-0.0304762	0.99353		11.2458	11.814	10.8088	10.8792	11.9712	11.047	11.5575	11.3016	10.7179	10.8972	11.6771	11.3654
Sucla2	ENSMUSG00000022110	ENSMUSG00000022110	-0.0552828	0.985343	-0.163258	0.791487		12.2914	12.4252	12.1557	12.3757	12.3367	12.2067	12.3279	12.1614	12.2076	11.8067	12.3109	12.2337
Guca2b	ENSMUSG00000032978	ENSMUSG00000032978	0.0951978	0.985132	0.212887	0.876323		11.4881	12.1095	11.7791	11.911	12.2241	11.5801	12.0403	11.8117	11.847	11.641	12.5956	11.9357
Macf1	ENSMUSG00000028649	ENSMUSG00000028649	-0.161732	0.968829	-0.226545	0.825101		12.4318	12.2064	12.5556	12.6718	11.9598	12.6143	12.1723	12.4289	12.4931	12.4485	11.6702	12.2504
Shmt2	ENSMUSG00000025403	ENSMUSG00000025403	0.0632467	0.988607	-0.099563	0.939037		11.7661	12.0841	11.7969	11.9451	12.3008	11.7683	12.0662	11.6373	11.5687	11.6094	12.0361	11.945
Plec	ENSMUSG00000022565	ENSMUSG00000022565	0.158508	0.967494	0.00170751	0.998927		11.7134	11.8715	11.7927	11.6298	12.0871	11.5035	12.26	11.6713	11.4752	12.051	11.7749	11.6634
Rps21	ENSMUSG00000039001	ENSMUSG00000039001	-0.0934872	0.985343	0.330228	0.707822		11.7857	12.0712	11.7373	11.8408	12.0016	11.4712	11.6114	11.9336	11.8165	11.92	12.8159	11.9862
Sephs2	ENSMUSG00000049091	ENSMUSG00000049091	0.359902	0.75709	0.177357	0.862644		11.5057	11.7466	11.6773	11.4689	12.1646	11.6594	12.2565	11.6684	11.7516	11.4996	12.0652	11.7531
Rdx	ENSMUSG00000032050	ENSMUSG00000032050	-0.0235317	0.991749	-0.147315	0.795258		12.2735	12.4322	12.4221	12.5531	12.4948	12.3372	12.4398	12.3201	12.495	12.1131	12.126	12.3357
Acox3	ENSMUSG00000029098	ENSMUSG00000029098	-0.00308824	0.997014	-0.0526301	0.943596		12.413	12.4331	12.3522	12.5034	12.4111	12.3564	12.618	12.2849	12.3519	12.2905	12.4139	12.4346
Ly6a	ENSMUSG00000075602	ENSMUSG00000075602	0.0293679	0.993978	0.155033	0.902243		11.8228	12.2198	12.0845	11.737	12.184	11.722	12.2129	11.8531	11.884	12.0118	12.6017	11.9126
Sdf4	ENSMUSG00000029076	ENSMUSG00000029076	0.0793664	0.981844	0.0385	0.988837		11.9331	12.31	11.8541	11.9137	12.3816	11.9066	12.0382	12.0014	11.936	11.7095	12.3556	12.1318
Cirbp	ENSMUSG00000045193	ENSMUSG00000045193	0.420376	0.932787	0.453407	0.773332		10.8074	11.3195	10.6081	10.337	11.5788	10.8299	11.6608	10.5651	10.4806	10.8681	12.1246	11.0316
Chmp2a	ENSMUSG00000033916	ENSMUSG00000033916	0.202923	0.967865	0.156538	0.922787		11.322	11.7702	11.466	11.1977	12.1656	11.2429	11.6837	11.3522	11.3365	11.2178	12.0974	11.6287
Hadha	ENSMUSG00000025745	ENSMUSG00000025745	-0.0856537	0.97304	-0.107613	0.90017		12.5754	12.079	12.3014	12.398	12.1082	12.3696	12.297	12.2692	12.3212	12.2408	12.0376	12.3484
Nudt19	ENSMUSG00000034875	ENSMUSG00000034875	0.177176	0.946991	0.0868692	0.943291		12.2587	12.3293	12.3876	11.957	12.4476	12.4065	12.3888	12.4341	12.0411	12.0438	12.6424	12.4902
Vil1	ENSMUSG00000026175	ENSMUSG00000026175	0.0510001	0.990106	-0.186666	0.816966		12.0359	11.6917	12.0943	12.0297	12.1179	12.0106	12.2109	11.6988	11.7562	11.6886	11.5426	12.0933
Slc25a3	ENSMUSG00000061904	ENSMUSG00000061904	0.0849948	0.977317	0.0854058	0.942764		12.1391	12.1633	11.9123	11.7482	12.3211	11.8288	12.1582	11.9866	12.0279	11.8795	12.3125	12.0908
Nucb1	ENSMUSG00000030824	ENSMUSG00000030824	0.113766	0.968829	-0.0513054	0.970671		11.8558	12.1166	11.9286	11.9611	12.4411	11.8804	12.0076	11.9267	11.8041	11.7781	12.0287	12.0382
Rpl11	ENSMUSG00000059291	ENSMUSG00000059291	-0.032353	0.990685	0.12621	0.877803		12.4389	12.1757	12.2785	12.0831	12.3307	12.0256	12.3011	12.194	12.1914	12.2802	12.6102	12.3893
Rps8	ENSMUSG00000047675	ENSMUSG00000047675	0.0187096	0.99514	0.17414	0.831052		12.2092	12.2578	12.1488	11.8675	12.3148	11.8642	12.2562	12.1121	12.2029	12.0733	12.6237	12.2504
Hnrnpa3	ENSMUSG00000059005	ENSMUSG00000059005	-0.0655952	0.98172	-0.0984833	0.910907		12.2934	12.6638	12.4134	12.3454	12.3072	12.3331	12.4444	12.3936	12.0584	12.2557	12.5651	12.4227
Arpp19	ENSMUSG00000007656	ENSMUSG00000007656	0.215985	0.917632	0.279123	0.597485		11.9753	12.1503	12.1751	11.6001	12.4221	11.9756	12.2811	12.1153	12.1253	12.1472	12.4613	12.3263
Cttn	ENSMUSG00000031078	ENSMUSG00000031078	0.27542	0.861107	-0.10809	0.920405		11.5958	11.6704	11.5523	11.6556	12.2672	11.6764	11.8721	11.6761	11.5235	11.2225	11.4735	11.7728
Qdpr	ENSMUSG00000015806	ENSMUSG00000015806	0.241177	0.968829	0.00782776	0.998567		11.0573	11.5577	10.8568	10.7369	11.7519	10.6749	11.7368	10.8049	10.7914	10.5242	11.7206	11.0597
Rpl18	ENSMUSG00000059070	ENSMUSG00000059070	0.0749406	0.990106	0.350066	0.794213		11.3453	11.5123	11.1498	11.3377	11.8094	10.9592	11.4603	11.3085	10.9974	11.1407	12.4742	11.661
Hnrnpab	ENSMUSG00000020358	ENSMUSG00000020358	0.293253	0.917632	0.108827	0.94335		11.4269	11.4279	11.4656	11.1003	12.1993	11.2087	11.6796	11.3153	11.2544	11.6486	11.4837	11.4712
BC005537	ENSMUSG00000019132	ENSMUSG00000019132	0.356414	0.701263	0.10579	0.926738		11.5726	11.6232	11.4328	11.4679	12.2223	11.5888	12.0335	11.5715	11.5666	11.5542	11.8799	11.4946
Nrd1	ENSMUSG00000053510	ENSMUSG00000053510	0.222051	0.924027	0.0565797	0.973617		11.6848	11.8763	11.6276	11.6679	12.345	11.7082	11.9112	11.6901	11.8067	11.4498	11.9373	11.8558
Arhgef12	ENSMUSG00000059495	ENSMUSG00000059495	-0.225992	0.91151	-0.27847	0.561706		12.3733	12.3398	12.498	12.4998	11.973	12.3877	12.1808	12.2436	12.4097	12.1917	11.7297	12.192
Atp6v0a4	ENSMUSG00000038600	ENSMUSG00000038600	0.108365	0.968829	-0.0417827	0.977057		12.2905	12.2263	11.9411	12.3985	12.4525	12.3296	12.3168	12.2192	12.3329	11.9533	12.1322	12.2798
Gm14303	ENSMUSG00000081344	ENSMUSG00000081344	-0.331408	0.946991	0.466183	0.685223		10.959	11.0708	11.2944	11.825	10.7664	10.9547	10.8456	11.3486	10.933	11.5865	12.5859	11.5592
Cluh	ENSMUSG00000020741	ENSMUSG00000020741	-0.174355	0.881054	-0.355212	0.060744		12.2234	12.076	12.0411	12.2368	11.9682	11.9725	12.1052	11.8315	11.7599	11.9145	11.6491	11.8317
Ech1	ENSMUSG00000053898	ENSMUSG00000053898	-0.0600099	0.990106	0.111016	0.92829		12.5844	11.8523	12.5378	12.4532	12.1627	12.4686	12.1976	12.4447	12.614	12.6103	12.139	12.5678
Tm9sf3	ENSMUSG00000025016	ENSMUSG00000025016	0.0921576	0.968829	-0.14061	0.795264		12.1255	12.2247	12.0408	11.927	12.3164	12.11	12.2008	12.0621	12.1103	11.9175	11.7928	11.9346
Ncaph2	ENSMUSG00000008690	ENSMUSG00000008690	0.250006	0.967494	0.0964595	0.972793		11.0774	11.5714	10.9398	10.9659	11.905	10.8772	11.6623	10.9225	10.839	10.7069	11.8263	11.3809
Upb1	ENSMUSG00000033427	ENSMUSG00000033427	0.191646	0.919615	0.105105	0.910907		11.9779	12.1611	11.9812	11.906	12.3948	12.0201	12.3021	12.0509	11.9609	11.8713	12.3463	12.2287
Susd2	ENSMUSG00000006342	ENSMUSG00000006342	-0.261688	0.881054	-0.28784	0.570219		11.8349	12.3171	12.3722	12.5427	12.1152	12.0101	12.099	11.874	12.0991	11.7582	11.9777	12.1416
Rack1	ENSMUSG00000020372	ENSMUSG00000020372	-0.0818262	0.98377	0.144438	0.908523		12.0794	12.0667	11.8743	11.8871	11.9625	11.622	12.1297	11.831	11.8483	11.7886	12.6203	12.0831
Dcaf11	ENSMUSG00000022214	ENSMUSG00000022214	0.379531	0.878285	-0.155693	0.91761		10.9966	11.0875	10.9495	11.1256	12.0161	10.9109	11.515	10.9404	10.7643	10.5947	11.0172	11.1109
Hnrnpul2	ENSMUSG00000071659	ENSMUSG00000071659	0.207453	0.907913	-0.0817543	0.935225		11.8064	11.8753	11.8746	11.8571	12.323	11.8531	12.1082	11.9095	11.531	11.9601	11.6796	11.8782
Cox7b	ENSMUSG00000031231	ENSMUSG00000031231	-0.164794	0.946991	0.0699932	0.95179		12.7495	12.3988	12.7754	12.4772	12.2221	12.6533	12.2054	12.6361	12.7861	12.6157	12.6108	12.6987
Ank3	ENSMUSG00000069601	ENSMUSG00000069601	-0.102857	0.968829	-0.127485	0.858945		12.5833	12.5964	12.7609	12.8404	12.4491	12.6953	12.592	12.6389	12.7118	12.508	12.3128	12.7169
Eef1d	ENSMUSG00000055762	ENSMUSG00000055762	0.228099	0.961004	0.131795	0.937742		11.4178	11.6236	11.3932	11.4363	12.1038	11.2319	11.8491	11.4485	11.2387	11.1981	12.1125	11.6629
Safb2	ENSMUSG00000042625	ENSMUSG00000042625	0.295036	0.917632	0.170051	0.90017		11.3609	11.6573	11.5372	11.5896	12.1593	11.3964	12.0294	11.6253	11.1817	11.6862	12.1004	11.7282
Ly6e	ENSMUSG00000022587	ENSMUSG00000022587	-0.0128778	0.995313	0.133656	0.912704		11.7915	12.2692	12.2856	12.0361	12.0995	11.8401	12.3977	11.9882	11.8444	12.258	12.584	12.1897
Ddb1	ENSMUSG00000024740	ENSMUSG00000024740	-0.0100448	0.99514	-0.0396933	0.965017		12.5016	12.3268	12.3103	12.4162	12.3558	12.4062	12.4796	12.2734	12.3929	12.1472	12.3959	12.4499
Serinc3	ENSMUSG00000017707	ENSMUSG00000017707	-0.0503473	0.989295	0.00602282	0.997286		12.7527	12.712	12.5072	12.5049	12.2973	12.6931	12.369	12.8611	12.7741	12.5454	12.6678	12.5172
Tbca	ENSMUSG00000042043	ENSMUSG00000042043	0.168406	0.969789	0.305485	0.771863		11.5955	11.7754	11.6384	11.2146	12.1066	11.4924	11.6706	11.6056	11.6007	11.3372	12.4296	11.8995
Mmut	ENSMUSG00000023921	ENSMUSG00000023921	-0.122467	0.968829	-0.326797	0.448654		12.2483	12.2051	12.2276	12.2282	11.9989	12.2963	12.0191	12.0867	12.2408	11.5702	11.6384	12.0454
Strn3	ENSMUSG00000020954	ENSMUSG00000020954	0.458868	0.917632	0.450416	0.743576		10.7455	11.0792	10.6402	10.7326	11.7471	10.8012	11.4459	10.8503	10.8137	10.3961	12.1249	11.0957
Hsd17b11	ENSMUSG00000029311	ENSMUSG00000029311	0.253911	0.7229	0.0248494	0.989108		12.2084	11.8071	12.1147	11.9496	12.408	12.3195	12.2124	12.1759	11.9944	12.0369	11.9566	12.2108
Etfb	ENSMUSG00000004610	ENSMUSG00000004610	0.699603	0.924027	0.775739	0.727982		10.1912	10.402	10.3469	9.36294	11.4069	9.74957	11.3935	9.97045	10.1384	10.3238	11.8308	10.6553
Calml4	ENSMUSG00000032246	ENSMUSG00000032246	0.0262487	0.992255	0.0527004	0.965097		12.2762	12.0576	12.5311	12.1807	12.4553	12.1904	12.2539	12.2795	12.4429	12.2091	12.1257	12.4889
Cux1	ENSMUSG00000029705	ENSMUSG00000029705	-0.166896	0.963844	-0.238438	0.757804		12.2225	12.148	12.4996	12.5575	12.2343	12.3567	11.9705	12.2148	12.2882	12.204	11.6081	12.3096
Gm2a	ENSMUSG00000000594	ENSMUSG00000000594	-0.182733	0.917632	-0.0136462	0.99353		12.6846	12.3656	12.7514	12.7009	12.3155	12.5701	12.3824	12.5212	12.667	12.6853	12.4052	12.7012
Ndufv2	ENSMUSG00000024099	ENSMUSG00000024099	-0.292126	0.626262	-0.0565175	0.954583		12.5907	12.6948	12.6047	12.4886	12.073	12.4648	12.1104	12.5163	12.6221	12.5234	12.5266	12.4846
Atp5mpl	ENSMUSG00000021290	ENSMUSG00000021290	0.215154	0.967806	0.151082	0.932349		11.4408	11.4354	11.1636	11.08	11.9291	11.0033	11.755	11.1058	10.9159	11.1285	11.934	11.5642
Adh1	ENSMUSG00000074207	ENSMUSG00000074207	0.153643	0.954249	0.134135	0.886049		12.0857	12.5331	12.3582	12.5233	12.4869	12.504	12.6744	12.4834	12.3826	12.2444	12.6705	12.7275
9530068E07Rik	ENSMUSG00000036275	ENSMUSG00000036275	0.109302	0.976303	0.15228	0.898686		11.9455	12.3954	11.9765	11.9596	12.3267	12.0896	12.1273	12.2101	12.2018	11.7109	12.617	12.2669
Bphl	ENSMUSG00000038286	ENSMUSG00000038286	0.175737	0.954322	-0.13184	0.905486		11.7332	11.3342	11.6023	11.4962	12.1517	11.598	11.6993	11.3197	11.4183	11.3564	11.4069	11.4846
Ndufb3	ENSMUSG00000026032	ENSMUSG00000026032	0.283303	0.944581	0.11847	0.950941		11.3539	11.4255	11.0457	10.8371	12.0059	11.0163	11.5362	11.0848	11.1152	10.8647	11.7354	11.3527
Rhoa	ENSMUSG00000007815	ENSMUSG00000007815	-0.0764833	0.97304	-0.146942	0.791487		12.1603	12.3522	12.088	12.155	12.1321	12.0084	12.2892	12.0145	11.8999	11.961	12.1122	12.1904
Lrrc19	ENSMUSG00000049799	ENSMUSG00000049799	-0.0924246	0.988353	-0.0986461	0.961987		12.1566	11.4741	12.193	12.0752	11.7164	12.2067	11.6952	11.9602	12.4173	11.8098	11.1926	11.9381
Ghdc	ENSMUSG00000017747	ENSMUSG00000017747	0.908387	0.421199	0.538638	0.648171		9.89686	10.2865	10.2402	10.0968	11.6967	10.2283	11.3967	10.2605	10.2391	10.2032	11.3345	10.616
Rps14	ENSMUSG00000024608	ENSMUSG00000024608	-0.0683091	0.988607	0.0808105	0.957138		12.0668	12.0739	11.9453	11.8757	12.2268	11.8001	11.6993	11.9161	11.7479	11.9682	12.5665	11.8652
Rps26	ENSMUSG00000025362	ENSMUSG00000025362	0.0510988	0.990106	0.385436	0.289018		12.0948	12.0613	12.1593	12.0939	12.1942	11.8016	12.3753	12.1845	12.2831	12.2863	12.7701	12.5537
Gatd3a	ENSMUSG00000053329	ENSMUSG00000053329	0.114698	0.98172	-0.0641681	0.981655		11.475	11.7353	11.2966	11.3141	11.9422	11.2207	11.8212	11.1734	11.0067	11.1067	11.82	11.5255
Cyp2d9	ENSMUSG00000068086	ENSMUSG00000068086	0.240046	0.917632	0.581427	0.0595582		11.6992	11.6732	11.7857	11.8123	11.9538	11.8642	12.2385	11.841	12.1787	11.8675	12.6981	12.4252
Slc25a10	ENSMUSG00000025792	ENSMUSG00000025792	0.0228922	0.99514	0.227152	0.744975		12.0367	12.2946	12.2173	12.1117	12.0498	12.0986	12.5386	12.0118	12.2529	12.3173	12.7267	12.2252
Gldc	ENSMUSG00000024827	ENSMUSG00000024827	-0.207751	0.925823	-0.197355	0.799785		12.1834	11.7952	11.45	11.8432	11.6535	11.5648	11.7461	11.5626	11.8143	11.7071	11.3564	11.6606
Oaz1	ENSMUSG00000035242	ENSMUSG00000035242	0.131699	0.981216	0.0552242	0.988923		11.375	11.8372	11.2093	11.0378	11.8224	11.1534	11.7952	11.204	10.9888	11.1542	11.9725	11.4899
Idh3b	ENSMUSG00000027406	ENSMUSG00000027406	-0.218841	0.917632	-0.139056	0.896571		12.4161	11.9009	12.3914	12.4914	11.9934	12.2637	11.9766	12.144	12.2299	12.2384	11.8564	12.3445
Ctsa	ENSMUSG00000017760	ENSMUSG00000017760	-0.1287	0.963065	-0.168478	0.78773		12.2735	11.8697	11.9785	11.978	11.8273	11.8131	12.0776	11.8837	11.8072	12.0491	11.6587	11.9157
Acy1	ENSMUSG00000023262	ENSMUSG00000023262	0.307036	0.951757	0.0523572	0.989729		10.9804	11.4782	10.8353	10.7151	11.7411	10.824	11.6486	10.9044	10.6031	10.6143	11.7679	11.0228
Mtch1	ENSMUSG00000024012	ENSMUSG00000024012	0.290851	0.947157	-0.00508515	0.998927		11.0816	11.5338	10.7951	10.6921	11.8369	10.8368	11.5881	10.8952	10.7995	10.7098	11.4701	11.1294
Rpn2	ENSMUSG00000027642	ENSMUSG00000027642	0.1467	0.968829	-0.108312	0.938565		11.5999	11.7383	11.3598	11.3518	12.0016	11.3147	11.8444	11.3941	11.3092	11.1016	11.6786	11.502
Cox17	ENSMUSG00000046516	ENSMUSG00000046516	0.157512	0.98172	0.0426047	0.992794		11.0816	11.4042	10.8043	10.7592	11.8573	10.7617	11.1198	10.7246	10.7084	10.3696	11.779	11.0633
Pipox	ENSMUSG00000017453	ENSMUSG00000017453	-0.141407	0.968413	-0.076248	0.954583		12.2919	11.9167	12.6047	12.3798	11.9983	12.309	12.2532	12.1309	12.3736	12.4243	11.8889	12.2261
Osbpl9	ENSMUSG00000028559	ENSMUSG00000028559	-0.0704688	0.981844	0.0132813	0.99508		12.5726	12.1551	12.5968	12.6428	12.4034	12.4997	12.2181	12.5895	12.5729	12.4539	12.2828	12.7248
Pmpcb	ENSMUSG00000029017	ENSMUSG00000029017	-0.0781964	0.97304	-0.249034	0.477955		12.1313	11.892	12.1789	12.1163	12.2163	12.0401	11.8933	11.8427	11.9713	11.6857	11.8326	11.8363
Cbs	ENSMUSG00000024039	ENSMUSG00000024039	0.145868	0.967494	-0.151628	0.881944		11.7635	11.7857	11.7501	11.9496	12.1179	11.8205	12.0639	11.8104	11.5099	11.2987	11.6776	12.0562
Epb41	ENSMUSG00000028906	ENSMUSG00000028906	-0.197601	0.85599	-0.121781	0.834594		12.6002	12.4474	12.6596	12.7287	12.2735	12.5166	12.3478	12.5087	12.5567	12.5706	12.3112	12.5104
Dkk2	ENSMUSG00000028031	ENSMUSG00000028031	0.766429	0.895574	0.513569	0.84874		9.97091	10.1219	10.0026	9.95245	11.6311	9.79646	11.0003	9.83098	9.82827	9.92027	11.4347	10.287
Cst3	ENSMUSG00000027447	ENSMUSG00000027447	-0.109931	0.976303	0.123471	0.921261		11.9377	12.2059	11.8281	11.8836	12.0053	11.6932	11.9102	11.8183	11.727	11.9007	12.6115	11.9745
Picalm	ENSMUSG00000039361	ENSMUSG00000039361	-0.221149	0.947157	-0.131096	0.924282		12.238	12.0285	12.4682	12.42	11.8038	12.2542	11.8984	12.2925	12.5349	12.2789	11.5765	12.1185
Skp1	ENSMUSG00000036309	ENSMUSG00000036309	-0.0573146	0.982819	0.0286217	0.988837		12.3587	12.5657	12.2577	12.2291	12.3183	12.3073	12.298	12.2833	12.4259	12.143	12.6383	12.2975
Bdh1	ENSMUSG00000046598	ENSMUSG00000046598	0.188933	0.917632	-0.048339	0.968529		11.8315	11.7739	11.655	11.6148	12.1824	11.6361	11.9603	11.8038	11.5278	11.6329	11.7421	11.7772
Slc16a1	ENSMUSG00000032902	ENSMUSG00000032902	-0.37739	0.881054	-0.712801	0.106726		11.6828	11.3718	11.2692	10.8176	11.1975	10.9044	11.1918	10.2975	10.8373	10.5873	10.6995	10.2361
Comt	ENSMUSG00000000326	ENSMUSG00000000326	-0.493079	0.531573	-0.33661	0.602325		11.9655	11.1947	11.8888	11.7011	11.1488	11.2836	11.3172	11.14	11.3908	11.731	10.9417	11.3527
Plin2	ENSMUSG00000028494	ENSMUSG00000028494	-0.311579	0.917632	0.138866	0.934178		11.9372	11.2701	11.6806	11.0315	11.094	11.2125	11.5036	10.9818	11.3771	11.7959	12.081	11.2337
Aadat	ENSMUSG00000057228	ENSMUSG00000057228	-0.108337	0.988353	-0.0576064	0.989108		12.1051	11.2057	12.0057	12.1073	11.1582	12.2698	11.3963	12.0602	11.989	11.9945	11.2242	12.0211
Samm50	ENSMUSG00000022437	ENSMUSG00000022437	0.13348	0.97304	-0.0358775	0.990003		11.5369	11.6629	11.3624	11.3614	11.9922	11.3098	11.7507	11.3034	11.0372	11.2709	11.8829	11.4755
Dstn	ENSMUSG00000015932	ENSMUSG00000015932	-0.207282	0.85599	-0.215943	0.57036		12.2555	12.3964	12.1181	12.3656	12.1214	12.1324	11.9125	12.1454	12.1828	11.8842	11.9781	12.2169
Cotl1	ENSMUSG00000031827	ENSMUSG00000031827	0.0626508	0.982819	0.111536	0.902215		11.8881	12.0907	11.8981	12.0088	12.342	11.7636	12.1357	11.8249	11.987	12.0859	12.153	12.1099
Ctnna1	ENSMUSG00000037815	ENSMUSG00000037815	0.00510515	0.996069	-0.0671922	0.927572		12.4535	12.5704	12.4597	12.5221	12.5565	12.5434	12.3333	12.5831	12.4864	12.2146	12.4616	12.5552
Mrpl12	ENSMUSG00000039640	ENSMUSG00000039640	0.149146	0.968829	0.171845	0.896657		11.431	11.9287	11.5807	11.5079	12.075	11.3898	11.9591	11.5632	11.4002	11.7008	12.0974	11.8983
Ankrd13c	ENSMUSG00000039988	ENSMUSG00000039988	-0.118143	0.951757	-0.259567	0.363007		12.3352	12.323	12.4318	12.3842	12.1848	12.4151	12.1171	12.2715	12.2597	11.9295	12.0127	12.2114
Sart1	ENSMUSG00000039148	ENSMUSG00000039148	0.338567	0.935308	0.141953	0.946998		10.8644	11.3397	10.7458	10.6715	11.7866	10.5964	11.5116	10.8615	10.6163	10.704	11.6049	11.1402
Ndufb5	ENSMUSG00000027673	ENSMUSG00000027673	0.360431	0.925599	0.146544	0.94335		11.1469	11.0544	10.8634	10.3908	11.6899	10.7094	11.6294	10.6475	10.7923	10.5641	11.4763	11.1517
S100a1	ENSMUSG00000044080	ENSMUSG00000044080	-0.0500286	0.990106	0.09255	0.941552		11.9461	12.1337	11.9853	11.6492	12.0273	11.5447	12.0878	11.8349	11.8187	11.891	12.2935	12.0754
Spg7	ENSMUSG00000000738	ENSMUSG00000000738	0.185633	0.967494	-0.0873506	0.960231		11.278	11.652	11.1854	11.2201	12.0071	11.1813	11.5238	11.2633	11.0304	10.9753	11.548	11.4019
Fabp4	ENSMUSG00000062515	ENSMUSG00000062515	-0.749749	0.190501	-0.748071	0.0757051		11.4594	11.7065	10.7458	11.713	10.9621	10.8876	10.3123	10.5755	10.3146	10.9864	10.757	10.6981
Gabarap	ENSMUSG00000018567	ENSMUSG00000018567	-0.195947	0.933253	0.0530117	0.973823		12.1023	12.3373	12.231	12.2586	11.967	11.9447	12.2039	12.0252	11.9661	12.1782	12.7207	12.172
Dcxr	ENSMUSG00000039450	ENSMUSG00000039450	0.310696	0.944581	0.309707	0.823748		10.7703	11.4368	10.8678	10.8769	11.6844	10.7658	11.7332	10.8226	10.8382	11.0494	11.8651	11.3238
Cox6b1	ENSMUSG00000036751	ENSMUSG00000036751	0.067124	0.977317	0.286834	0.343392		12.27	12.0433	12.3106	12.1711	12.5144	12.0823	12.1929	12.2514	12.3766	12.5417	12.552	12.4793
0610005C13Rik	ENSMUSG00000109644	ENSMUSG00000109644	0.21452	0.968413	0.284722	0.828647		10.968	11.5386	11.2047	11.18	11.7798	11.0704	11.7532	11.0243	11.1037	11.196	12.1615	11.3631
Cisd1	ENSMUSG00000037710	ENSMUSG00000037710	0.0491875	0.990685	0.285449	0.791487		11.471	11.7173	11.383	11.3798	11.9257	11.2019	11.6044	11.3327	11.3481	11.4929	12.3667	11.6853
Rps25	ENSMUSG00000009927	ENSMUSG00000009927	0.0727104	0.990106	0.08146	0.977129		11.9276	10.7891	11.7249	11.534	11.7225	11.684	11.4608	11.6203	11.6569	12.0624	10.8149	11.7335
Echs1	ENSMUSG00000025465	ENSMUSG00000025465	0.108703	0.97304	-0.035474	0.989108		11.7265	11.8151	11.5672	11.5968	12.0976	11.5865	11.8725	11.5211	11.5523	11.3209	11.9164	11.7223
Zfp106	ENSMUSG00000027288	ENSMUSG00000027288	-0.0403617	0.990106	-0.13174	0.896657		12.2084	12.2357	12.3009	12.5158	12.2961	12.4125	12.2391	12.1607	12.4233	12.1705	11.7511	12.3227
Epn1	ENSMUSG00000035203	ENSMUSG00000035203	-0.139221	0.951757	-0.101929	0.907746		11.9722	12.1383	12.1045	12.0445	12.1254	11.6786	12.0796	11.7719	11.7803	12.0963	11.929	12.0324
Son	ENSMUSG00000022961	ENSMUSG00000022961	-0.0417365	0.988353	0.014819	0.99316		12.7327	12.7533	12.7544	13.0535	12.7534	12.8627	12.7289	12.8038	12.7629	12.8278	13.0118	12.7608
Gss	ENSMUSG00000027610	ENSMUSG00000027610	0.0204618	0.99514	-0.0664823	0.955321		11.8997	12.1486	11.9916	11.7677	12.0599	11.8733	12.1275	11.8336	11.6266	11.6945	12.153	12.0273
Eif4g3	ENSMUSG00000028760	ENSMUSG00000028760	0.00861563	0.995313	-0.185272	0.548978		12.2151	12.1891	12.3227	12.3216	12.3091	12.2262	12.2013	12.3463	12.1388	12.0277	11.9008	12.2249
Cltc	ENSMUSG00000047126	ENSMUSG00000047126	-0.0750161	0.97304	-0.155566	0.783189		12.3881	12.3215	12.3756	12.5031	12.2904	12.4661	12.2557	12.2728	12.5149	12.1722	12.0614	12.1825
Pccb	ENSMUSG00000032527	ENSMUSG00000032527	0.0369547	0.988607	-0.0394854	0.963912		12.2513	12.2856	12.235	12.2279	12.2261	12.2247	12.4265	12.2605	12.2835	12.0484	12.1257	12.3635
Ivns1abp	ENSMUSG00000023150	ENSMUSG00000023150	0.0981506	0.967806	0.0238307	0.989108		12.6488	12.5435	12.5831	12.5808	12.4608	12.8177	12.6867	12.7615	12.7993	12.4784	12.5214	12.6328
Rpl23a	ENSMUSG00000058546	ENSMUSG00000058546	-0.151829	0.968829	0.269471	0.727982		12.1429	11.5343	12.359	11.9102	11.8388	11.9653	11.5941	12.0305	12.0754	12.2307	12.2449	12.5552
Fuca1	ENSMUSG00000028673	ENSMUSG00000028673	0.130934	0.963065	0.195047	0.727982		11.9711	12.0787	12.0366	12.0034	12.2937	11.9492	12.3271	12.0045	12.0758	12.0289	12.443	12.285
Rps23	ENSMUSG00000049517	ENSMUSG00000049517	-0.264978	0.859699	0.116232	0.909527		12.3883	12.0697	12.4276	12.3895	12.1361	12.0773	11.6455	12.307	12.3262	12.3568	12.6079	12.4597
Acaa1a	ENSMUSG00000036138	ENSMUSG00000036138	0.360898	0.933253	0.349805	0.807983		10.8613	11.1803	10.674	10.5038	11.5971	10.5802	11.5785	10.6779	10.6374	10.7562	11.8374	11.1517
Ndufa9	ENSMUSG00000000399	ENSMUSG00000000399	-0.0771481	0.982694	-0.102446	0.935225		11.82	12.158	11.7123	11.7279	11.8631	11.6248	11.9628	11.6791	11.6175	11.4213	12.126	11.7962
Ndufa3	ENSMUSG00000035674	ENSMUSG00000035674	-0.108037	0.985343	0.538754	0.428085		10.9988	11.4297	11.2542	11.1589	10.9501	11.0223	11.1934	11.2568	11.0899	11.5046	12.5274	11.4787
Cpt2	ENSMUSG00000028607	ENSMUSG00000028607	-0.0333026	0.990685	0.156801	0.816966		12.3131	12.0411	12.2087	11.947	12.1372	12.1627	12.1929	11.8933	12.2199	12.1196	12.5498	12.2388
Syf2	ENSMUSG00000028821	ENSMUSG00000028821	0.274511	0.932939	0.169495	0.909217		11.1662	11.5123	11.2531	11.2096	12.0316	11.2385	11.5358	11.3172	11.2763	10.9248	11.9072	11.5561
Rpl32	ENSMUSG00000057841	ENSMUSG00000057841	-0.134724	0.968829	0.14808	0.896657		12.4009	11.6776	12.316	12.2248	12.0051	12.095	11.7368	12.2935	12.2642	12.4441	12.2263	12.3695
Slc5a8	ENSMUSG00000020062	ENSMUSG00000020062	0.157963	0.971452	-0.134575	0.935869		12.0807	11.8931	11.8706	12.0466	11.8108	12.4871	11.7169	12.3653	12.351	11.5585	11.3421	11.907
Anp32e	ENSMUSG00000015749	ENSMUSG00000015749	0.37075	0.861107	0.0535433	0.986643		11.0197	11.2226	11.0541	10.7567	11.9078	10.9708	11.5007	10.9699	10.9524	10.8447	11.4009	11.0446
Plvap	ENSMUSG00000034845	ENSMUSG00000034845	0.211446	0.944681	0.337976	0.575858		11.5246	11.8749	11.5824	11.3445	12.2143	11.5812	11.6052	11.7253	11.5666	12.1483	12.0716	11.8741
Lias	ENSMUSG00000029199	ENSMUSG00000029199	0.41161	0.933253	0.420951	0.792134		10.4108	10.9601	10.4025	10.5109	11.5306	10.3149	11.2807	10.5258	10.3283	10.4281	11.888	10.811
Pfdn5	ENSMUSG00000001289	ENSMUSG00000001289	0.129617	0.968829	0.222239	0.779705		11.8004	11.8315	11.7666	11.7239	12.1625	11.6282	11.9881	11.8077	11.6972	11.7629	12.3874	12.0591
Macroh2a1	ENSMUSG00000015937	ENSMUSG00000015937	0.347424	0.925823	0.0640895	0.986871		10.7839	11.1708	10.7577	10.5399	11.7856	10.6396	11.3631	10.5567	10.5669	10.6143	11.2911	10.9865
Ap3d1	ENSMUSG00000020198	ENSMUSG00000020198	0.124419	0.968829	-0.130133	0.904454		11.5258	11.4065	11.5117	11.6363	12.0207	11.3321	11.7599	11.3541	11.4119	11.1731	11.3991	11.5592
Eif4a2	ENSMUSG00000022884	ENSMUSG00000022884	-0.0396107	0.990106	0.0387099	0.98286		12.4568	12.6509	12.3407	12.4403	12.3399	12.4705	12.3103	12.6084	12.6262	12.1972	12.732	12.4504
Ubr4	ENSMUSG00000066036	ENSMUSG00000066036	-0.125741	0.959792	-0.283971	0.3787		12.0095	12.0889	12.0479	12.4315	11.9571	12.0006	12.1436	12.0068	11.9028	11.9949	11.6885	11.8798
Pebp1	ENSMUSG00000032959	ENSMUSG00000032959	-0.0239599	0.99514	0.050278	0.988837		11.6151	11.8129	11.2305	11.1556	11.4917	11.1353	11.8154	11.2857	11.2763	11.1605	12.0139	11.5114
Cfl1	ENSMUSG00000056201	ENSMUSG00000056201	-0.238739	0.925823	0.115463	0.927572		11.8953	12.1227	11.9676	11.3428	11.5061	11.5613	11.7911	11.6127	11.8138	11.8044	12.3425	11.8688
Rtcb	ENSMUSG00000001783	ENSMUSG00000001783	0.25162	0.917632	0.00405092	0.998846		11.284	11.5016	11.2955	11.2096	12.0077	11.2598	11.6259	11.2851	11.1686	11.0524	11.5669	11.4739
Csde1	ENSMUSG00000068823	ENSMUSG00000068823	0.039243	0.990106	-0.0994239	0.907746		12.3792	12.3039	12.3942	12.5626	12.439	12.5829	12.296	12.4773	12.564	12.2173	12.0859	12.344
Grhpr	ENSMUSG00000035637	ENSMUSG00000035637	0.0968731	0.98172	0.0657125	0.972793		11.6444	11.3546	11.5798	11.4537	11.9786	11.3301	11.7578	11.2405	11.2275	11.5074	11.936	11.5521
Etfa	ENSMUSG00000032314	ENSMUSG00000032314	-0.0699931	0.969789	-0.0868105	0.89019		12.5367	12.3448	12.3917	12.4151	12.3138	12.4914	12.1837	12.4104	12.3646	12.2626	12.3624	12.3565
Dhcr24	ENSMUSG00000034926	ENSMUSG00000034926	-0.302469	0.827968	-0.492605	0.118846		11.6807	11.8365	11.8815	12.1348	11.5619	11.6072	11.7074	11.4756	11.5728	11.3838	10.9383	11.6132
Plekhb2	ENSMUSG00000026123	ENSMUSG00000026123	-0.00434592	0.996848	-0.199089	0.727982		11.9279	11.9277	11.9714	11.8488	11.9872	11.942	11.9968	11.7173	11.8957	11.5178	11.4603	11.9439
Eif5a	ENSMUSG00000078812	ENSMUSG00000078812	-0.0699618	0.977317	0.0387425	0.977743		12.1521	12.3057	12.186	11.911	12.1241	11.9747	12.1782	12.0164	11.978	12.2921	12.3208	12.1209
Evpl	ENSMUSG00000034282	ENSMUSG00000034282	0.518376	0.846694	-0.0538298	0.989729		10.2028	11.1618	10.2935	10.5829	11.5843	10.344	11.3935	10.8869	10.3757	10.2155	11.0756	10.4029
Slc5a12	ENSMUSG00000041644	ENSMUSG00000041644	-0.146449	0.981844	-0.252137	0.900483		11.7428	11.0286	11.7261	11.9663	10.9214	11.9782	11.2634	11.6576	11.9148	11.4884	10.268	11.4872
Gas2	ENSMUSG00000030498	ENSMUSG00000030498	-0.254718	0.94345	-0.43569	0.493554		11.809	11.3615	11.9896	11.7055	11.3712	11.7151	11.3533	11.4497	11.7382	11.2565	10.5795	11.3906
Usp8	ENSMUSG00000027363	ENSMUSG00000027363	0.161154	0.97304	-0.059541	0.987799		11.6451	11.0471	11.8254	11.6597	11.9319	11.9564	11.3994	11.5694	11.9148	11.5315	10.59	11.7005
H2-D1	ENSMUSG00000073411	ENSMUSG00000073411	0.308239	0.907913	0.24228	0.804716		11.3488	11.2511	11.163	11.0137	11.9468	11.1097	11.6208	11.1877	11.0372	11.4635	11.723	11.4604
Ccs	ENSMUSG00000034108	ENSMUSG00000034108	0.328511	0.873841	0.058843	0.97974		11.4028	11.1702	11.112	10.8587	11.8628	11.1897	11.5973	11.1294	10.8338	11.2466	11.3748	11.3167
Plekha6	ENSMUSG00000041757	ENSMUSG00000041757	0.0452993	0.990106	-0.224546	0.69103		11.6398	11.8129	11.9017	12.1721	11.948	11.7199	12.1273	11.9336	11.6745	11.7554	11.4534	11.775
Gm9843	ENSMUSG00000050299	ENSMUSG00000050299	-0.0384013	0.99514	0.657775	0.405604		10.4008	10.8288	10.6782	11.0265	10.801	10.5626	10.7384	10.7386	10.5532	10.9817	12.3277	11.1054
Igf1r	ENSMUSG00000005533	ENSMUSG00000005533	-0.0666393	0.968829	-0.238294	0.231426		12.1662	12.2928	12.162	12.3507	12.1106	12.2195	12.1885	12.194	12.1103	12.0032	11.8983	12.0085
Car2	ENSMUSG00000027562	ENSMUSG00000027562	-0.287847	0.917632	-0.201857	0.857993		12.0966	11.7219	12.1786	12.1384	11.4443	12.0162	11.5555	11.9336	12.176	11.8812	11.3238	11.8664
Safb	ENSMUSG00000071054	ENSMUSG00000071054	0.342901	0.803041	0.0848561	0.950812		11.2099	11.5238	11.1689	11.4952	11.9866	11.3466	11.8437	11.5378	11.1844	11.3496	11.7354	11.4463
Tmem252	ENSMUSG00000048572	ENSMUSG00000048572	-0.00975492	0.995577	0.0339653	0.987799		12.4406	12.4487	12.7546	12.4832	12.5371	12.8665	12.3309	12.3061	12.4245	12.5684	12.6035	12.6786
Uqcrfs1	ENSMUSG00000038462	ENSMUSG00000038462	-0.0527203	0.990106	-0.0855632	0.94335		11.8801	11.9377	11.7853	11.2435	11.8144	11.576	11.7779	11.5463	11.65	11.4675	11.7614	11.7083
Dnajc13	ENSMUSG00000032560	ENSMUSG00000032560	-0.156608	0.967494	-0.370448	0.455135		11.9985	11.8604	12.0159	12.101	11.7457	12.0388	11.6444	11.9008	11.9792	11.6288	11.0635	11.689
Cdk11b	ENSMUSG00000029062	ENSMUSG00000029062	0.233429	0.948428	0.0229892	0.99353		11.0445	11.48	11.1624	11.1466	11.9158	11.1032	11.5329	11.0818	10.988	11.0014	11.6465	11.2248
Ccdc124	ENSMUSG00000007721	ENSMUSG00000007721	0.273635	0.961004	0.21954	0.902268		10.825	11.0893	10.8516	10.8078	11.7554	10.5073	11.333	10.7553	10.7263	10.5957	11.6771	11.2101
Tpp1	ENSMUSG00000030894	ENSMUSG00000030894	-0.398605	0.881054	-0.295968	0.798046		11.8555	11.381	11.9913	11.9809	10.9609	11.7554	11.102	11.7088	11.8819	11.6979	10.9209	11.4342
Eif4h	ENSMUSG00000040731	ENSMUSG00000040731	0.19582	0.959372	0.0576455	0.980052		11.3932	11.7085	11.2259	11.273	11.9071	11.2786	11.7652	11.3882	11.3334	11.1884	11.8511	11.421
Cycs	ENSMUSG00000063694	ENSMUSG00000063694	0.0105031	0.995313	-0.104349	0.909527		12.0773	11.7489	12.0964	12.2727	12.2848	12.0665	11.8461	12.0542	11.9784	11.8299	12.0229	11.9877
Camk2n1	ENSMUSG00000046447	ENSMUSG00000046447	-0.0235483	0.99514	0.00151037	0.998927		11.7563	12.1034	12.0153	11.527	11.8962	11.622	12.0274	11.8011	11.645	12.1617	11.8312	11.7888
Slco1a1	ENSMUSG00000041698	ENSMUSG00000041698	0.454363	0.335221	0.000293161	0.999836		11.6968	11.3286	11.7168	11.73	12.0719	12.33	11.9708	11.9169	11.8362	11.5391	11.3389	11.7456
Mprip	ENSMUSG00000005417	ENSMUSG00000005417	0.0394103	0.981844	0.0567577	0.92062		12.2766	12.3552	12.2824	12.3465	12.4919	12.2553	12.3283	12.3325	12.2822	12.4258	12.4061	12.371
Cct7	ENSMUSG00000030007	ENSMUSG00000030007	0.0724677	0.990106	-0.0379716	0.990463		11.2256	11.6573	11.1784	11.2232	11.828	11.0436	11.5284	11.0774	11.0167	10.9114	11.7425	11.3666
Tln2	ENSMUSG00000052698	ENSMUSG00000052698	-0.228016	0.917632	-0.370756	0.355154		11.9059	11.5382	11.795	12.1541	11.5615	11.5731	11.7259	11.682	11.6301	11.5526	11.1288	11.6122
Serpinf2	ENSMUSG00000038224	ENSMUSG00000038224	-0.0941471	0.968829	-0.274046	0.36231		11.8944	12.0378	11.8385	11.8886	11.824	11.6622	11.9486	11.8406	11.6256	11.3958	11.807	11.7123
Coq9	ENSMUSG00000031782	ENSMUSG00000031782	0.0669902	0.981844	-0.106185	0.910907		11.6972	11.7425	11.6285	11.4689	11.9951	11.5047	11.7613	11.4966	11.4869	11.3607	11.5234	11.7317
Tceal9	ENSMUSG00000042712	ENSMUSG00000042712	0.145892	0.981844	0.254584	0.90173		10.8175	11.4146	10.5834	10.5635	11.341	10.586	11.2852	10.7808	10.7056	10.3326	11.9861	10.985
Actg1	ENSMUSG00000062825	ENSMUSG00000062825	-0.497915	0.510644	-0.4538	0.35289		11.5437	11.565	11.7309	12.2526	11.3989	11.449	10.9279	11.3894	11.3229	11.2677	11.1222	11.6359
Gpat4	ENSMUSG00000031545	ENSMUSG00000031545	0.143768	0.976417	-0.0384557	0.991384		11.1662	11.5521	10.8751	10.9636	11.7295	10.9072	11.4304	11.0067	10.7896	10.6786	11.6075	11.2324
Ces1e	ENSMUSG00000061959	ENSMUSG00000061959	0.232088	0.966994	-0.0938887	0.96602		10.895	11.1853	11.0196	10.9353	11.5443	10.777	11.6959	10.6837	10.6883	10.4175	11.3712	11.0228
Rab5c	ENSMUSG00000019173	ENSMUSG00000019173	-0.177741	0.950188	0.0394743	0.98675		12.2762	11.9713	12.4539	12.2975	11.7825	12.1584	12.1099	12.2393	12.2444	12.6085	11.9909	12.2866
Mat2a	ENSMUSG00000053907	ENSMUSG00000053907	-0.114474	0.967806	-0.226688	0.629349		12.2063	12.1645	12.3616	11.9209	11.8858	12.2963	11.8819	12.1253	11.987	11.9778	11.9648	11.8479
Retreg2	ENSMUSG00000049339	ENSMUSG00000049339	0.161865	0.97304	0.188374	0.908326		11.0429	11.687	10.968	10.957	11.6371	10.9155	11.6679	11.0627	11.0921	11.0891	11.8712	11.3439
Vdr	ENSMUSG00000022479	ENSMUSG00000022479	-0.0905238	0.977317	-0.0906259	0.943291		12.2256	11.9696	12.4624	12.4132	12.0109	12.4219	12.206	12.0871	12.4129	12.3833	11.9554	11.9365
Gnai2	ENSMUSG00000032562	ENSMUSG00000032562	0.155798	0.944581	0.285793	0.459667		11.7841	11.8931	12.0222	11.6423	12.24	11.7523	12.0898	11.8565	11.985	12.1961	12.1969	12.1226
Mrps26	ENSMUSG00000037740	ENSMUSG00000037740	0.50727	0.917632	0.371417	0.845566		10.2849	10.6478	10.1708	9.93447	11.5519	9.87644	11.0015	10.0786	9.98853	10.1489	11.3301	10.745
Slc6a18	ENSMUSG00000021612	ENSMUSG00000021612	0.0193526	0.993274	0.0537823	0.953263		12.4406	12.3867	12.3197	12.6616	12.2687	12.4721	12.6279	12.5174	12.4658	12.4617	12.6056	12.5089
Rps7	ENSMUSG00000061477	ENSMUSG00000061477	-0.202295	0.83601	-0.110831	0.861471		12.2448	11.8852	12.0608	12.0134	11.9465	11.9191	11.7026	11.8397	12.0172	11.8418	11.9889	11.9311
Rps12	ENSMUSG00000061983	ENSMUSG00000061983	-0.110375	0.97304	0.109435	0.92829		11.8746	11.913	11.5931	11.286	11.738	11.1736	11.7088	11.6223	11.7686	11.5665	11.9684	11.857
Sat1	ENSMUSG00000025283	ENSMUSG00000025283	0.0536015	0.989037	0.0937136	0.930471		12.0297	12.2536	11.8862	11.8987	12.1257	12.0261	12.0728	12.0871	12.0118	11.8317	12.5002	12.0425
Letm1	ENSMUSG00000005299	ENSMUSG00000005299	-0.04281	0.989037	-0.0721049	0.936561		11.9441	11.8024	12.0392	11.9018	12.1544	11.7167	11.837	11.7755	11.8637	11.7456	11.8047	11.9843
Map7	ENSMUSG00000019996	ENSMUSG00000019996	0.217968	0.943185	-0.116613	0.927572		11.1049	11.2511	11.4757	11.1698	11.8823	11.2019	11.5977	11.0708	11.1302	10.9656	11.0551	11.3787
Hpd	ENSMUSG00000029445	ENSMUSG00000029445	0.393544	0.878523	0.52112	0.404347		10.7697	11.3999	11.3123	11.9376	11.8346	11.7283	11.7088	11.9425	11.9036	11.4365	11.8582	12.3816
Dnaja1	ENSMUSG00000028410	ENSMUSG00000028410	-0.0619801	0.977317	-0.320253	0.179613		11.9694	11.889	12.0614	12.0625	12.019	11.9954	11.7649	11.9494	11.7699	11.5499	11.5229	11.8405
Cnbp	ENSMUSG00000030057	ENSMUSG00000030057	0.102889	0.977317	0.122979	0.919048		11.751	11.9197	11.5303	11.4532	11.8804	11.5707	11.8907	11.7476	11.6652	11.4148	12.2304	11.7579
Scrn2	ENSMUSG00000020877	ENSMUSG00000020877	0.213771	0.968267	-0.079165	0.977743		10.9116	11.3595	11.0366	10.7895	11.6258	10.775	11.5254	10.8952	10.4739	10.6378	11.5185	10.985
Ccser2	ENSMUSG00000058690	ENSMUSG00000058690	-0.21867	0.924027	-0.316968	0.523895		12.0578	11.7672	12.1141	12.029	11.6216	11.9875	11.5358	11.9238	11.9218	11.636	11.2794	11.8094
Slc1a1	ENSMUSG00000024935	ENSMUSG00000024935	-0.032722	0.990106	-0.174862	0.702441		12.113	11.9277	12.0083	12.2352	12.119	12.0611	11.9778	12.0099	12.0747	11.7205	11.807	11.9749
Ddx23	ENSMUSG00000003360	ENSMUSG00000003360	0.327579	0.91151	-0.0808802	0.967272		10.8765	10.9503	10.8157	11.0187	11.731	10.6976	11.4656	10.8226	10.6133	10.5758	11.0635	11.0236
Uap1l1	ENSMUSG00000026956	ENSMUSG00000026956	0.427502	0.917632	0.0544732	0.989729		10.8087	10.5553	10.2814	10.1665	11.3994	10.053	11.3949	10.2185	9.90814	10.4198	10.9678	10.6238
Il11ra1	ENSMUSG00000073889	ENSMUSG00000073889	0.267826	0.981216	0.422005	0.898686		10.1834	10.7385	10.0549	10.1932	11.2198	9.77829	10.7975	10.1034	9.75295	9.83464	11.8137	10.5113
Cdhr5	ENSMUSG00000025497	ENSMUSG00000025497	-0.0905815	0.97304	-0.012161	0.99508		12.1048	12.1357	12.1184	12.3257	12.186	11.9936	12.0979	12.0486	11.8305	12.0662	12.4558	12.2229
Msra	ENSMUSG00000054733	ENSMUSG00000054733	-0.216407	0.571449	-0.171196	0.517796		12.1988	12.07	12.2933	12.213	11.961	12.0346	11.9917	11.93	12.0765	12.0342	11.8936	12.087
Egln2	ENSMUSG00000058709	ENSMUSG00000058709	0.378299	0.944581	0.179377	0.94335		10.515	10.9529	10.3708	10.2989	11.4418	10.1968	11.2748	10.4483	9.9505	10.2383	11.5256	10.7145
Ndufa4	ENSMUSG00000029632	ENSMUSG00000029632	-0.111831	0.970066	-0.108926	0.917327		12.2481	11.8111	12.1261	11.8387	11.7606	12.1252	11.6539	12.0362	12.0347	12.0654	11.6855	11.8183
Trim2	ENSMUSG00000027993	ENSMUSG00000027993	0.4059	0.928418	0.3134	0.877772		10.4298	10.9078	10.375	10.3059	11.5213	10.4293	11.0416	10.4266	10.3381	10.1743	11.7046	10.5826
Slco1a6	ENSMUSG00000079262	ENSMUSG00000079262	0.0663953	0.981844	-0.315307	0.388332		11.6539	11.4877	11.6768	11.8722	11.9383	11.7029	11.6937	11.6258	11.5502	11.2439	11.1039	11.5109
Cyc1	ENSMUSG00000022551	ENSMUSG00000022551	-0.0337891	0.990685	-0.167888	0.811257		11.755	11.656	11.5618	11.5028	11.7373	11.3656	11.8198	11.3691	11.3687	11.5712	11.2637	11.5887
Gigyf1	ENSMUSG00000029714	ENSMUSG00000029714	0.423084	0.917632	0.180047	0.928192		10.5689	10.7573	10.5094	10.5439	11.6397	10.4814	11.1749	10.4231	10.2404	10.5534	11.4637	10.5372
Tcp1	ENSMUSG00000068039	ENSMUSG00000068039	0.0769755	0.983481	-0.0493233	0.981929		11.5808	11.7702	11.5042	11.7335	11.996	11.5157	11.7792	11.5694	11.6063	11.0935	11.8586	11.7384
Coasy	ENSMUSG00000001755	ENSMUSG00000001755	0.0641539	0.988353	-0.028008	0.989729		11.5984	11.9416	11.7269	11.7904	12.0379	11.7346	11.9405	11.5762	11.5099	11.5007	12.0202	11.8648
Abcf1	ENSMUSG00000038762	ENSMUSG00000038762	0.0766959	0.981844	-0.148394	0.886049		11.4224	11.8082	11.4456	11.6625	11.938	11.3891	11.7418	11.551	11.2479	11.2446	11.6571	11.5822
Dpep1	ENSMUSG00000019278	ENSMUSG00000019278	0.0604108	0.990106	0.0533118	0.98286		11.6115	11.1384	11.2912	11.517	11.7811	11.041	11.735	11.1308	11.2763	11.4515	11.6338	11.4348
Aldh4a1	ENSMUSG00000028737	ENSMUSG00000028737	0.0792167	0.988353	0.0305049	0.992794		11.3987	11.6601	11.1558	11.306	11.5713	11.1105	11.8242	11.2717	11.0716	11.2151	11.9093	11.3462
Copb2	ENSMUSG00000032458	ENSMUSG00000032458	-0.176929	0.884337	-0.31494	0.167115		11.9629	12.0331	11.8486	11.9589	11.6624	11.8459	11.8464	11.7402	11.7438	11.4177	11.5834	11.778
Tcf25	ENSMUSG00000001472	ENSMUSG00000001472	0.0935239	0.968829	0.060724	0.94335		12.0568	12.0555	12.0274	12.2914	12.2385	12.0732	12.3421	12.1517	11.9944	12.138	12.2939	12.2451
Pgam2	ENSMUSG00000020475	ENSMUSG00000020475	0.0779923	0.990685	-0.120531	0.967696		10.8212	11.1436	10.4403	10.474	11.4546	10.109	11.0829	10.2078	9.9728	10.1188	11.3181	10.6999
Fahd1	ENSMUSG00000045316	ENSMUSG00000045316	0.210806	0.967494	0.125638	0.94335		11.1354	11.4368	11.0405	11.1433	11.7408	10.999	11.5608	11.212	10.981	10.827	11.9008	11.3339
Car4	ENSMUSG00000000805	ENSMUSG00000000805	-0.32199	0.675078	-0.281718	0.513824		11.6703	11.7127	12.1877	11.627	11.6438	11.3452	11.3944	11.5804	11.5257	11.4704	11.5096	11.6359
Atp6v1b2	ENSMUSG00000006273	ENSMUSG00000006273	-0.209956	0.85599	-0.289293	0.329037		11.8271	12.0485	11.756	11.6321	11.6412	11.6015	11.6429	11.5705	11.6948	11.397	11.4312	11.5971
Nus1	ENSMUSG00000023068	ENSMUSG00000023068	0.154002	0.946991	-0.0590473	0.958611		11.8402	12.1322	11.9604	11.6091	12.0419	12.0868	12.0156	12.0624	12.04	11.6581	11.6821	11.9384
Rab1a	ENSMUSG00000020149	ENSMUSG00000020149	-0.0196972	0.993978	-0.0945081	0.911638		12.1709	12.0341	12.1851	11.9551	12.0943	12.1961	11.9169	12.0591	12.2639	11.9145	11.7558	11.9985
Timm13	ENSMUSG00000020219	ENSMUSG00000020219	0.228671	0.968829	0.159541	0.944428		10.7966	11.0887	10.7169	10.337	11.5074	10.3107	11.2569	10.5418	10.26	10.5438	11.5918	10.9196
Rps6	ENSMUSG00000028495	ENSMUSG00000028495	-0.107855	0.97304	0.0949456	0.94135		11.8834	11.9687	11.8258	11.9357	11.9712	11.6123	11.7775	11.8024	11.8107	11.6415	12.4477	11.9665
Gdi2	ENSMUSG00000021218	ENSMUSG00000021218	-0.0417416	0.988353	0.0828883	0.902243		12.587	12.6007	12.6475	12.5909	12.4821	12.6256	12.4999	12.6458	12.89	12.5138	12.7217	12.6052
Slc6a19	ENSMUSG00000021565	ENSMUSG00000021565	-0.0136218	0.99514	0.123737	0.886049		12.3679	12.3508	12.2713	12.6002	12.1462	12.4284	12.5453	12.4083	12.5851	12.2857	12.719	12.4817
Rpl27a	ENSMUSG00000046364	ENSMUSG00000046364	-0.166982	0.948645	0.137373	0.889316		11.9979	12.116	11.8888	11.6989	11.7366	11.6633	11.8059	11.8539	11.916	11.8352	12.4494	12.0004
Slc16a2	ENSMUSG00000033965	ENSMUSG00000033965	-0.330282	0.907913	-0.199182	0.886652		11.8149	11.7057	12.1668	12.3109	11.2117	12.0256	11.5333	11.8616	12.0695	12.0246	11.3244	11.7527
H13	ENSMUSG00000019188	ENSMUSG00000019188	0.0448859	0.990685	0.0453729	0.984703		11.5793	11.5916	11.5904	11.3302	11.8631	11.2692	11.7599	11.2946	11.2426	11.5299	11.8397	11.6151
Mrfap1	ENSMUSG00000055302	ENSMUSG00000055302	0.214782	0.951757	0.117648	0.936478		11.2689	11.6083	11.0808	10.787	11.7917	11.104	11.5543	11.163	11.1181	11.3558	11.4735	11.3689
Trip12	ENSMUSG00000026219	ENSMUSG00000026219	-0.125138	0.968829	-0.176899	0.836292		12.1313	11.7575	11.9947	12.317	11.793	12.0905	11.858	11.9979	12.1402	11.915	11.5118	11.9146
Cdh1	ENSMUSG00000000303	ENSMUSG00000000303	0.0635472	0.988353	-0.100698	0.932349		11.7228	12.1877	11.5159	11.7357	11.8956	11.8401	11.7528	12.003	11.741	11.3477	11.8794	11.8212
Atp6v1g1	ENSMUSG00000039105	ENSMUSG00000039105	0.182146	0.966994	0.200334	0.85022		11.3496	11.4349	11.2575	11.3274	11.9655	11.2304	11.5062	11.2755	11.3512	11.2479	11.9435	11.5311
Itgb1	ENSMUSG00000025809	ENSMUSG00000025809	0.0357059	0.989037	-0.13452	0.769841		12.1105	12.0126	11.879	11.9187	12.0319	12.0235	11.9346	12.082	12.0095	11.7913	11.7321	11.8471
Acsm1	ENSMUSG00000033533	ENSMUSG00000033533	0.0675509	0.977317	-0.1689	0.745844		11.7084	11.6783	11.9717	11.8225	12.0293	11.8046	11.8987	11.7163	11.4791	11.6171	11.6107	11.7991
Igf2r	ENSMUSG00000023830	ENSMUSG00000023830	-0.0866543	0.98172	-0.366591	0.428085		11.7425	11.4037	11.5887	12.0276	11.5367	11.7289	11.7238	11.4833	11.5337	11.2239	10.9767	11.5587
Slc37a4	ENSMUSG00000032114	ENSMUSG00000032114	-0.0372269	0.990685	0.00748771	0.997286		11.7738	11.7379	11.3436	11.3216	11.5583	11.262	11.8052	11.4076	11.4601	11.3735	11.8033	11.5961
Oplah	ENSMUSG00000022562	ENSMUSG00000022562	0.142085	0.946991	0.0424623	0.973749		11.8944	11.6	11.663	11.515	11.8463	11.7825	12.0183	11.5881	11.5827	11.7366	11.7832	11.7601
Map2k2	ENSMUSG00000035027	ENSMUSG00000035027	0.162269	0.976303	0.136847	0.947516		10.8399	11.2318	10.9612	10.7652	11.6109	10.6249	11.3514	10.6406	10.432	10.9624	11.685	11.0323
Prrc2c	ENSMUSG00000040225	ENSMUSG00000040225	-0.122517	0.98172	-0.252734	0.840059		11.833	11.59	12.0179	12.2658	11.335	12.2063	11.6193	11.989	11.9078	11.8008	11.0165	11.8855
Ywhaz	ENSMUSG00000022285	ENSMUSG00000022285	-0.161787	0.917632	-0.0671556	0.942251		12.3963	12.63	12.6271	12.5764	12.2937	12.6057	12.2482	12.422	12.5368	12.6434	12.3406	12.4351
Rps27a	ENSMUSG00000020460	ENSMUSG00000020460	0.24971	0.946991	0.275292	0.799785		11.2592	11.2935	10.8663	10.7326	11.7211	10.8012	11.4229	11.123	11.1492	11.0046	11.7482	11.3191
Hyi	ENSMUSG00000006395	ENSMUSG00000006395	0.438564	0.809814	0.46709	0.466967		10.9355	11.072	11.0004	10.4803	11.6771	10.8416	11.5416	11.0935	10.886	11.2565	11.7726	11.37
Capns1	ENSMUSG00000001794	ENSMUSG00000001794	-0.241999	0.775672	0.0671214	0.942764		12.0747	12.3445	12.328	12.0649	11.909	11.8632	12.0076	12.0798	12.0977	12.259	12.4642	12.2607
Tgm2	ENSMUSG00000037820	ENSMUSG00000037820	-0.155412	0.963065	-0.3452	0.418219		11.7335	11.3372	11.7576	11.8623	11.5737	11.5672	11.6694	11.2832	11.3925	11.4624	10.9783	11.476
Osbpl8	ENSMUSG00000020189	ENSMUSG00000020189	-0.339487	0.85599	-0.55579	0.165786		11.7074	11.5114	11.7289	11.567	11.063	11.678	11.0434	11.294	11.4584	10.9098	10.6387	11.1716
Cpeb4	ENSMUSG00000020300	ENSMUSG00000020300	-0.499959	0.640817	-0.478273	0.408283		11.6546	11.5465	11.5833	11.3256	10.6393	11.4414	10.6932	11.2026	11.5235	11.0463	10.739	10.7679
Ndfip1	ENSMUSG00000024425	ENSMUSG00000024425	0.272852	0.883137	0.164447	0.873381		11.5592	11.3099	11.5532	11.0073	11.8306	11.6032	11.8232	11.2581	11.6895	11.5749	11.3607	11.5109
Dync1i2	ENSMUSG00000027012	ENSMUSG00000027012	0.0742107	0.989998	0.152907	0.916622		11.2392	11.7724	11.2977	11.4202	11.8728	11.3589	11.3187	11.4666	11.4142	11.1506	12.1512	11.4867
Slc17a1	ENSMUSG00000021335	ENSMUSG00000021335	-0.0853089	0.969789	-0.0262767	0.988837		12.5796	12.5075	12.7754	12.64	12.4319	12.7541	12.3667	12.5921	12.6565	12.4719	12.6603	12.6142
Golgb1	ENSMUSG00000034243	ENSMUSG00000034243	0.0243597	0.990685	-0.0999177	0.887009		12.1877	12.1896	12.2865	12.5178	12.2824	12.4432	12.3221	12.2491	12.3172	12.1225	12.1118	12.2454
2510002D24Rik	ENSMUSG00000071632	ENSMUSG00000071632	0.805577	0.923871	0.776765	0.789949		9.26673	9.94928	9.44545	9.05712	11.1687	9.03486	10.5186	9.33936	9.2517	9.1834	11.3508	10.0256
Rpl29	ENSMUSG00000048758	ENSMUSG00000048758	-0.147141	0.9692	0.362575	0.554226		11.9107	11.2297	12.0073	11.9659	11.569	11.6991	11.3793	11.9482	11.9625	12.5005	12.0814	12.0866
Eif3b	ENSMUSG00000056076	ENSMUSG00000056076	0.169641	0.959792	0.0258105	0.991384		11.347	11.5443	11.1819	11.3274	11.8567	11.1943	11.6893	11.2477	11.2095	11.3272	11.5486	11.4204
Prpf6	ENSMUSG00000002455	ENSMUSG00000002455	0.297974	0.890451	0.0792437	0.960231		11.1217	11.293	11.0764	11.199	11.8395	11.1526	11.5773	11.2073	11.0834	10.8793	11.5572	11.3997
Erp29	ENSMUSG00000029616	ENSMUSG00000029616	0.193324	0.965587	0.0948528	0.952654		11.208	11.3372	11.2452	11.0166	11.764	10.9275	11.5977	11.1526	11.1624	10.9785	11.6756	11.295
Psmb4	ENSMUSG00000005779	ENSMUSG00000005779	0.0384862	0.99514	0.111171	0.965017		10.7992	11.4922	10.7442	10.7558	11.3452	10.6033	11.2483	10.7599	10.5255	10.6539	11.8503	10.95
Snx29	ENSMUSG00000071669	ENSMUSG00000071669	-0.0563954	0.988353	-0.528752	0.0448556		11.3229	11.3457	11.4303	11.7741	11.3484	11.2466	11.7158	11.3351	11.1073	10.7737	10.8972	11.0081
Baiap2	ENSMUSG00000025372	ENSMUSG00000025372	0.464916	0.907913	0.483651	0.681986		10.3873	10.6324	10.348	10.345	11.3644	10.249	11.2438	10.3951	10.3357	10.4466	11.7071	10.7281
Rdh16	ENSMUSG00000069456	ENSMUSG00000069456	0.144346	0.905297	-0.00430286	0.997286		12.0621	11.8618	11.9584	12.013	12.1217	12.1673	12.2015	11.9792	12.0317	11.8786	12.0353	11.9342
Arhgdia	ENSMUSG00000025132	ENSMUSG00000025132	0.033231	0.990106	0.0157653	0.99316		11.8334	12.043	11.7822	11.8952	12.1206	11.787	11.9793	11.7832	11.7442	11.9762	11.9781	11.9193
Rbbp7	ENSMUSG00000031353	ENSMUSG00000031353	0.124487	0.971452	-0.00539608	0.997928		11.3814	11.6452	11.2373	11.3222	11.8886	11.3154	11.5188	11.3128	11.2628	11.0486	11.6756	11.5306
Akr1c14	ENSMUSG00000033715	ENSMUSG00000033715	0.164672	0.957308	-0.216983	0.766275		11.8275	11.3476	11.2491	11.2688	11.6487	11.783	11.3775	11.5964	11.3377	10.9872	11.2484	11.3101
H3f3b	ENSMUSG00000016559	ENSMUSG00000016559	-0.106823	0.968829	-0.132384	0.878624		11.9059	11.8704	11.7441	11.4463	11.827	11.6533	11.4485	11.6308	11.7736	11.4446	11.6885	11.5541
Uqcr10	ENSMUSG00000059534	ENSMUSG00000059534	0.00317709	0.997496	0.289153	0.667159		11.7586	11.407	11.7791	11.657	11.8421	11.4973	11.6781	11.6035	11.5827	11.7559	12.4145	11.8935
Htatsf1	ENSMUSG00000067873	ENSMUSG00000067873	0.367904	0.895168	0.262994	0.827702		10.6676	11.0988	10.8634	10.8184	11.7533	10.8211	11.2881	10.8869	10.9896	10.6276	11.5934	11.153
Set	ENSMUSG00000054766	ENSMUSG00000054766	0.178885	0.967494	0.142044	0.917327		11.2448	11.5286	11.2912	11.0976	11.8437	11.1935	11.4603	11.3271	11.1926	11.0667	11.9406	11.4008
Hectd1	ENSMUSG00000035247	ENSMUSG00000035247	-0.0457658	0.990685	-0.229984	0.821835		11.951	11.6508	12.0524	12.0403	11.6949	12.2666	11.6539	11.8471	12.0283	11.7414	11.1091	11.7824
Aspa	ENSMUSG00000020774	ENSMUSG00000020774	0.335853	0.915609	0.319637	0.74906		11.0229	11.2585	11.1133	10.887	11.7492	11.3683	11.466	10.954	11.196	10.9297	11.9893	11.2387
Rpl10a	ENSMUSG00000037805	ENSMUSG00000037805	0.0314219	0.993076	0.114594	0.920405		11.9039	11.1953	11.8247	11.6542	11.8457	11.5742	11.6948	11.6742	11.9397	11.7817	11.4435	11.9177
Psma3	ENSMUSG00000060073	ENSMUSG00000060073	-0.0490782	0.990685	0.155069	0.908523		11.5289	11.8808	11.5622	11.4553	11.726	11.4089	11.5583	11.5579	11.7138	11.196	12.2935	11.669
Selenof	ENSMUSG00000037072	ENSMUSG00000037072	-0.312125	0.83601	-0.0502271	0.980418		12.1855	11.8948	12.306	12.2417	11.6246	12.1002	11.4759	12.1063	12.2958	12.0567	12.1088	11.9798
Klc4	ENSMUSG00000003546	ENSMUSG00000003546	0.0929464	0.98172	-0.240978	0.786733		11.2008	11.2774	11.1965	11.2742	11.7122	10.9893	11.4516	11.0417	10.6699	10.7774	11.2504	11.2017
Setd3	ENSMUSG00000056770	ENSMUSG00000056770	0.0650584	0.981844	-0.0500386	0.967932		11.5867	11.8021	11.5824	11.6157	11.981	11.5387	11.7659	11.5211	11.3765	11.5712	11.734	11.6908
Lrp6	ENSMUSG00000030201	ENSMUSG00000030201	-0.138092	0.947157	-0.210709	0.637422		12.0852	12.1684	12.1659	12.2223	11.9313	12.1646	11.9283	12.0565	12.1278	11.9427	11.6215	12.0601
Ndufa10	ENSMUSG00000026260	ENSMUSG00000026260	-0.13224	0.968829	-0.0341527	0.989108		12.1361	11.8336	12.1763	12.4291	12.0239	12.0806	11.879	12.1135	12.1211	12.4048	11.7814	12.1254
Larp1	ENSMUSG00000037331	ENSMUSG00000037331	-0.18137	0.928418	-0.144012	0.863315		11.65	12.1166	11.7853	11.8375	11.7791	11.5139	11.7726	11.6218	11.614	11.6309	11.9989	11.5682
ENSMUSG00000121141	ENSMUSG00000121141	ENSMUSG00000121141	-0.108243	0.98172	-0.0183087	0.995139		11.2495	11.9217	11.5722	11.3502	11.5391	11.1759	11.5592	11.4497	11.3801	11.2987	12.0803	11.1703
Cda	ENSMUSG00000028755	ENSMUSG00000028755	0.203771	0.953955	0.201832	0.853453		11.3639	11.0816	11.2609	11.1556	11.7348	11.0646	11.69	11.053	11.1159	11.4918	11.7335	11.2668
Cyp2j13	ENSMUSG00000028571	ENSMUSG00000028571	0.0395052	0.990685	-0.180956	0.863315		11.5682	11.4677	12.1446	12.0095	11.9504	12.0101	11.7187	11.76	11.8209	11.3729	11.4735	11.8512
Aldh3a2	ENSMUSG00000010025	ENSMUSG00000010025	-0.0457624	0.990106	-0.137761	0.898686		11.8558	11.1936	11.9268	11.612	11.5666	11.7204	11.7525	11.4548	11.6608	11.598	11.3194	11.546
Taok2	ENSMUSG00000059981	ENSMUSG00000059981	0.335251	0.838707	0.137519	0.909527		11.1559	11.2537	10.9904	11.2146	11.7791	11.1281	11.6826	11.2736	10.915	11.2585	11.6055	11.3161
Akap1	ENSMUSG00000018428	ENSMUSG00000018428	-0.0242532	0.993808	-0.370428	0.334463		11.4037	11.3635	11.2219	11.2459	11.5282	11.0343	11.5337	10.9452	10.9857	10.8029	10.9589	11.0081
Gm10736	ENSMUSG00000096842	ENSMUSG00000096842	-0.110482	0.985272	0.0679985	0.98407		11.298	11.4613	10.8917	10.7652	11.3461	10.6373	11.1749	10.8199	10.8347	10.7515	11.8542	11.076
Phb2	ENSMUSG00000004264	ENSMUSG00000004264	0.221449	0.953861	0.14114	0.920405		11.0348	11.2899	11.1901	10.8776	11.7596	10.9583	11.4703	10.9532	10.9232	11.0524	11.6055	11.3125
Becn1	ENSMUSG00000035086	ENSMUSG00000035086	0.541545	0.682218	-0.0892299	0.968515		10.5689	10.4058	10.3542	10.0724	11.4635	10.3617	11.122	10.3213	10.0087	10.2046	10.1853	10.6189
Ppp1r37	ENSMUSG00000051403	ENSMUSG00000051403	0.246914	0.961004	0.0547393	0.988923		10.8632	11.1741	10.7136	10.7753	11.4126	10.5472	11.5737	10.7717	10.4593	10.8517	11.4128	10.9046
Wdfy3	ENSMUSG00000043940	ENSMUSG00000043940	-0.423172	0.821882	-0.488853	0.409383		11.5911	11.1544	11.6418	11.7791	10.941	11.2978	11.0567	11.2267	11.3872	11.3089	10.264	11.0788
Supt5	ENSMUSG00000003435	ENSMUSG00000003435	0.160566	0.966994	0.0632243	0.966354		11.3626	11.6004	11.3347	11.5796	11.9526	11.35	11.6725	11.4905	11.2175	11.4059	11.8379	11.6142
Pdia6	ENSMUSG00000020571	ENSMUSG00000020571	-0.0693567	0.988353	-0.516255	0.118252		11.2308	11.5352	11.0682	11.0504	11.4888	10.9384	11.1733	10.9935	10.6513	10.4627	10.8741	10.852
Habp2	ENSMUSG00000025075	ENSMUSG00000025075	-0.253756	0.91067	-0.479786	0.183034		11.5896	11.1758	11.4871	11.602	11.3285	11.1225	11.3463	11.0604	11.2413	10.984	10.511	11.1389
Rps16	ENSMUSG00000037563	ENSMUSG00000037563	-0.179064	0.959372	-0.0711908	0.962386		11.6644	11.8215	11.3415	11.18	11.3341	11.1201	11.5749	11.3153	11.3878	11.2333	11.7595	11.3781
Cpox	ENSMUSG00000022742	ENSMUSG00000022742	0.265473	0.91151	0.0369266	0.989108		11.2364	11.1936	11.2901	10.7895	11.745	11.1775	11.544	11.0447	11.047	11.0147	11.3092	11.3113
Reep6	ENSMUSG00000035504	ENSMUSG00000035504	-0.0300906	0.99514	0.794732	0.248905		10.378	9.95451	11.3655	11.1309	10.3373	11.1682	10.478	10.9912	11.6366	12.0312	11.0149	11.5722
Acads	ENSMUSG00000029545	ENSMUSG00000029545	0.107784	0.977317	-0.0314805	0.990798		11.2817	11.4585	11.2373	11.2046	11.5827	11.0343	11.7543	11.1266	10.9982	11.1863	11.6261	11.1828
Vegfa	ENSMUSG00000023951	ENSMUSG00000023951	0.00462412	0.996834	-0.197004	0.683321		11.7533	11.6116	11.8322	11.6944	11.8227	11.6157	11.8076	11.6605	11.5749	11.7563	11.2557	11.4819
Ide	ENSMUSG00000056999	ENSMUSG00000056999	-0.939986	0.0641031	-0.790049	0.0987481		11.283	10.9358	11.3278	10.9842	9.57623	10.7699	10.2552	9.95773	10.1718	10.7756	10.4635	9.84683
Tmem59	ENSMUSG00000028618	ENSMUSG00000028618	-0.0630448	0.97304	-0.0843476	0.898686		12.1051	12.0543	11.8648	11.8111	11.8886	11.9379	11.8484	11.9296	11.9238	11.7554	11.8923	11.9415
Tuba4a	ENSMUSG00000026202	ENSMUSG00000026202	-0.160857	0.969789	-0.239837	0.838822		11.1746	11.7383	11.1713	10.9421	11.2243	10.8828	11.3967	10.9436	10.7588	10.8534	11.5637	10.8635
G3bp1	ENSMUSG00000018583	ENSMUSG00000018583	0.330599	0.883363	-0.163105	0.902243		10.7973	10.9105	10.6513	10.797	11.5897	10.6136	11.2955	10.7708	10.5146	10.3684	10.7894	10.7982
Spp2	ENSMUSG00000026295	ENSMUSG00000026295	-0.115416	0.98172	0.0555359	0.986643		11.4718	11.3526	11.1713	11.1216	11.4279	10.8743	11.3949	10.8885	11.1044	10.9912	11.9488	11.0977
Hoga1	ENSMUSG00000025176	ENSMUSG00000025176	0.0688138	0.98172	0.0739326	0.944428		12.031	11.5611	12.1129	11.8789	11.9948	12.0209	12.0186	11.8794	12.0765	12.1102	11.7225	11.9985
Defb1	ENSMUSG00000044748	ENSMUSG00000044748	-0.288169	0.917632	-0.449909	0.392686		11.7195	11.4891	11.1176	11.3077	10.8472	11.3342	10.6836	11.5265	11.181	10.8047	11.0149	10.8773
Ndufb11	ENSMUSG00000031059	ENSMUSG00000031059	0.167634	0.968829	0.0936678	0.95712		11.2462	11.3541	10.923	10.8061	11.6691	10.9393	11.351	10.9833	10.9298	10.8612	11.5823	11.2822
Sars	ENSMUSG00000068739	ENSMUSG00000068739	0.190316	0.966994	0.0525754	0.984703		11.1243	11.4113	11.1102	10.8515	11.5757	10.9963	11.6394	10.962	11.0455	10.8929	11.5295	11.2152
Mvp	ENSMUSG00000030681	ENSMUSG00000030681	0.393491	0.928418	0.249803	0.901151		10.4782	10.74	10.3563	10.1143	11.4387	10.1707	11.0381	10.2988	10.0256	10.2582	11.3638	10.7325
Folh1	ENSMUSG00000001773	ENSMUSG00000001773	0.000910964	0.999823	-0.190012	0.909527		11.6696	11.2221	11.625	11.6204	11.4975	11.82	11.2718	11.5425	11.9107	11.2232	10.4084	11.492
Kif21a	ENSMUSG00000022629	ENSMUSG00000022629	-0.0179506	0.99514	-0.260972	0.496355		11.6731	11.7616	11.7965	11.8452	11.9291	11.8406	11.6421	11.5684	11.676	11.4851	11.2208	11.6156
Tkt	ENSMUSG00000021957	ENSMUSG00000021957	-0.124924	0.917632	-0.00920812	0.99353		12.0522	12.1816	12.0382	12.017	11.9152	11.8628	12.1004	11.9041	11.9854	12.0662	12.0959	12.1075
Psmc5	ENSMUSG00000020708	ENSMUSG00000020708	0.0409773	0.990685	-0.00440629	0.998567		11.3848	11.7204	11.4204	11.2907	11.793	11.2019	11.6091	11.3376	11.2485	11.2774	11.774	11.4733
Slc25a30	ENSMUSG00000022003	ENSMUSG00000022003	-0.486581	0.347535	-0.575713	0.0472487		11.6176	11.1561	11.4766	11.241	10.5574	11.2496	10.887	10.8191	10.9763	10.8473	10.6759	10.7218
Mpc2	ENSMUSG00000026568	ENSMUSG00000026568	0.116941	0.970445	0.315148	0.531536		11.6227	11.6609	11.5613	11.3405	11.7906	11.4825	11.8188	11.551	11.6134	11.761	12.2942	11.6922
D630029K05Rik	ENSMUSG00000031294	ENSMUSG00000031294	0.00208302	0.998521	0.00954697	0.996643		11.9587	12.4024	12.1301	12.1375	11.8375	12.2702	12.3245	12.1926	12.3012	12.0114	12.2338	12.1393
Smc1a	ENSMUSG00000041133	ENSMUSG00000041133	0.0744311	0.98172	-0.108452	0.915838		11.4892	11.6995	11.5591	11.6597	11.9158	11.5182	11.6664	11.5799	11.517	11.0637	11.6582	11.6657
Erbin	ENSMUSG00000021709	ENSMUSG00000021709	-0.043552	0.992124	-0.0189905	0.995274		11.9215	11.7549	12.005	12.0241	11.5932	12.1766	11.5024	12.145	12.3682	11.9451	11.216	11.8907
Ik	ENSMUSG00000024474	ENSMUSG00000024474	0.0959589	0.968829	-0.020298	0.990965		11.5426	11.7364	11.655	11.6561	12.0161	11.5584	11.7578	11.5994	11.6638	11.4561	11.6751	11.7069
Rnf181	ENSMUSG00000055850	ENSMUSG00000055850	0.0135509	0.99514	-0.0199707	0.99031		12.0046	11.8499	12.0911	11.7971	12.0852	12.0222	11.8303	11.8629	11.8564	11.7661	12.0644	11.9775
Glg1	ENSMUSG00000003316	ENSMUSG00000003316	0.052146	0.988353	-0.201807	0.679582		11.8795	11.9495	11.6461	12.1511	11.8667	12.0388	11.9411	12.0264	11.8288	11.6227	11.5781	11.817
Aacs	ENSMUSG00000029482	ENSMUSG00000029482	0.414508	0.890451	-0.247509	0.880055		10.7468	10.4248	10.0079	10.1536	11.3703	10.141	10.9298	10.3201	9.73628	10.1203	10.1124	10.4119
Oat	ENSMUSG00000030934	ENSMUSG00000030934	-0.171322	0.963065	-0.298723	0.623479		11.4821	11.9137	11.2345	11.3864	11.3748	11.2429	11.2753	11.5157	11.3433	10.835	11.4417	11.2254
Hexim1	ENSMUSG00000048878	ENSMUSG00000048878	0.125248	0.968829	-0.176165	0.834594		11.2061	11.3541	11.2474	11.3331	11.6235	10.9529	11.6679	11.287	10.9723	11.0038	11.2696	11.1756
Rps4x	ENSMUSG00000031320	ENSMUSG00000031320	-0.0590281	0.98172	0.0148191	0.99353		11.9915	11.8715	11.7164	11.7507	11.9383	11.6611	11.652	11.8388	11.887	11.644	11.9034	11.9527
Slc6a20b	ENSMUSG00000025243	ENSMUSG00000025243	0.0219294	0.990685	-0.196843	0.520557		11.7998	11.7779	11.8027	11.7791	11.6891	11.8357	11.9842	11.7192	11.6165	11.4341	11.5934	11.7151
Rad21	ENSMUSG00000022314	ENSMUSG00000022314	0.0972999	0.977317	-0.0761251	0.958611		11.7851	11.7668	11.9148	11.6966	11.9768	12.0574	11.5436	11.932	12.0283	11.5429	11.2637	11.909
H6pd	ENSMUSG00000028980	ENSMUSG00000028980	-0.149476	0.968829	0.0369259	0.989573		11.9484	11.3625	11.9666	12.0834	11.5599	11.7718	11.7758	11.7471	11.9728	12.1156	11.458	11.9809
Prelid1	ENSMUSG00000021486	ENSMUSG00000021486	-0.0533891	0.990106	0.0745618	0.960231		11.5342	11.6736	11.6089	11.6556	11.7288	11.2743	11.7799	11.417	11.4142	11.5007	12.1376	11.6054
Spag9	ENSMUSG00000020859	ENSMUSG00000020859	0.0369389	0.991478	-0.168246	0.880055		11.8212	11.7223	11.79	11.8964	11.8058	12.0452	11.7432	11.7687	12.0218	11.5975	11.0551	11.7259
Hspe1	ENSMUSG00000073676	ENSMUSG00000073676	-0.171456	0.967494	-0.00872723	0.997286		11.5711	11.6736	11.6848	11.7117	11.6906	11.2985	11.3917	11.5473	11.2261	11.3862	12.211	11.5812
Txn1	ENSMUSG00000028367	ENSMUSG00000028367	0.0461309	0.990685	0.110881	0.941116		11.4265	11.6484	11.45	11.3575	11.6702	11.3273	11.6581	11.3941	11.4425	11.2083	12.1398	11.3614
Ppp1r9b	ENSMUSG00000038976	ENSMUSG00000038976	0.452505	0.830234	0.134715	0.942764		10.4526	10.7906	10.4801	10.4977	11.5225	10.3316	11.2357	10.6643	10.3109	10.6143	11.0756	10.6806
Rpl38	ENSMUSG00000057322	ENSMUSG00000057322	0.0586456	0.988353	0.22403	0.69103		11.7712	11.4236	11.6756	11.4012	11.9386	11.4076	11.5781	11.5616	11.6827	11.7423	11.9319	11.8334
Acss2	ENSMUSG00000027605	ENSMUSG00000027605	0.151051	0.966661	-0.25088	0.680791		11.3848	11.1697	11.4876	11.2771	11.6731	11.4843	11.5229	11.2254	11.2897	10.9592	10.718	11.2908
Slc2a2	ENSMUSG00000027690	ENSMUSG00000027690	-0.164908	0.967494	-0.138537	0.91084		11.9221	11.3241	11.9282	11.9255	11.368	11.8337	11.5937	11.6945	11.9307	11.643	11.2471	11.73
Rpl35a	ENSMUSG00000060636	ENSMUSG00000060636	-0.0155248	0.995313	0.263945	0.791487		11.4538	11.7631	11.2609	11.1479	11.3994	11.2207	11.4547	11.5468	11.4908	11.3234	12.2472	11.5062
Eps8	ENSMUSG00000015766	ENSMUSG00000015766	-0.153944	0.969789	-0.467104	0.384007		11.6104	11.1344	11.6639	11.5533	11.2041	11.5375	11.1944	11.4388	11.4142	11.0433	10.3536	11.1456
Chmp3	ENSMUSG00000053119	ENSMUSG00000053119	0.122568	0.973575	0.0345538	0.989801		11.1916	11.4913	11.0203	11.0854	11.6924	10.9681	11.413	11.1442	11.1181	10.8552	11.5813	11.3209
H2-T23	ENSMUSG00000067212	ENSMUSG00000067212	0.303393	0.941668	0.191773	0.91084		10.8992	10.8109	10.716	10.3279	11.5066	10.511	11.1659	10.6105	10.5308	10.4977	11.4176	10.9368
Lamb1	ENSMUSG00000002900	ENSMUSG00000002900	0.107145	0.966994	-0.0899404	0.903665		11.6807	11.6712	11.3993	11.6274	11.9087	11.6271	11.6672	11.5989	11.5796	11.4095	11.4516	11.5882
Chchd3	ENSMUSG00000053768	ENSMUSG00000053768	-0.115288	0.968829	-0.247484	0.626019		11.7556	11.4962	11.8209	11.8591	11.7893	11.7267	11.4599	11.4938	11.6682	11.3692	11.2282	11.6554
Adipor1	ENSMUSG00000026457	ENSMUSG00000026457	0.296538	0.890451	0.149279	0.902243		11.0213	11.0181	11.0024	10.7829	11.7021	10.9081	11.4022	10.8261	10.9652	11.0147	11.2557	11.1795
Uqcrc2	ENSMUSG00000030884	ENSMUSG00000030884	-0.314085	0.870648	-0.35874	0.515646		11.8074	11.4622	11.6622	11.7975	11.0012	11.7034	11.1781	11.5157	11.6559	11.2987	10.9967	11.295
Smpdl3a	ENSMUSG00000019872	ENSMUSG00000019872	-0.143813	0.966994	-0.0764908	0.949596		12.2315	11.9943	12.2023	12.4113	11.7893	12.2774	11.9532	12.2218	12.4306	12.0981	12.0111	11.9775
Dctn2	ENSMUSG00000025410	ENSMUSG00000025410	0.224146	0.925934	0.157992	0.888176		11.1805	11.2836	11.2271	11.0504	11.8161	11.0654	11.4742	11.1672	11.1344	11.2506	11.622	11.3298
Mrpl51	ENSMUSG00000030335	ENSMUSG00000030335	0.0793776	0.990106	0.0966308	0.9715		10.8873	11.1595	10.7773	10.5703	11.4065	10.3644	11.1165	10.6643	10.4227	10.442	11.5971	11.0439
Rpl31	ENSMUSG00000073702	ENSMUSG00000073702	-0.209364	0.97304	0.11663	0.969042		11.4355	10.19	11.3224	11.1143	10.3139	11.1596	10.5493	11.2781	11.5235	11.6104	10.1342	11.1382
Mtor	ENSMUSG00000028991	ENSMUSG00000028991	0.151104	0.962026	-0.0601788	0.963912		11.9369	11.6629	12.0675	12.2081	11.958	12.3403	12.1385	12.0702	12.0287	11.9037	11.6333	12.0828
Kmt2d	ENSMUSG00000048154	ENSMUSG00000048154	-0.0993609	0.976462	-0.0665282	0.963912		11.7385	11.9016	12.01	12.1424	11.4954	11.8298	12.116	11.9161	11.726	12.22	11.8608	11.6858
Fgf1	ENSMUSG00000036585	ENSMUSG00000036585	0.120153	0.97304	0.0609796	0.97706		11.9725	11.5029	11.9669	11.9281	11.8164	12.079	11.6952	12.2469	12.0138	11.888	11.4128	12.2312
Rpl36a	ENSMUSG00000079435	ENSMUSG00000079435	-0.199099	0.917632	0.212311	0.694407		12.021	11.8659	12.0169	11.7417	11.5575	11.64	11.7103	11.934	11.9131	12.0083	12.3658	12.1839
Rpl34	ENSMUSG00000062006	ENSMUSG00000062006	-0.0865181	0.977317	0.0806901	0.944755		11.7742	11.3392	11.705	11.531	11.8388	11.3575	11.3316	11.4536	11.5089	11.5638	11.8317	11.7802
Phldb2	ENSMUSG00000033149	ENSMUSG00000033149	0.0693856	0.988353	0.0228109	0.99353		11.8935	11.6858	12.0722	11.9056	11.9825	12.1908	11.7677	11.8862	12.1367	11.8549	11.3846	12.1684
Ehmt2	ENSMUSG00000013787	ENSMUSG00000013787	0.237367	0.961004	0.0852042	0.969313		10.8741	11.0581	10.7095	10.7854	11.4796	10.5448	11.3862	10.7717	10.4806	10.7893	11.4476	10.899
Aqp3	ENSMUSG00000028435	ENSMUSG00000028435	0.158124	0.97304	0.134268	0.94335		10.8225	11.4971	10.7981	10.9965	11.3498	10.8122	11.4291	11.1945	10.667	10.8724	11.8397	11.0964
Hnrnpc	ENSMUSG00000060373	ENSMUSG00000060373	0.0124032	0.996069	-0.109513	0.953263		11.0758	11.3481	11.1213	10.93	11.5367	10.8416	11.1707	10.8977	10.7833	10.4175	11.6049	10.9992
Bgn	ENSMUSG00000031375	ENSMUSG00000031375	-0.15648	0.967494	0.491794	0.211647		11.6122	11.612	11.7058	11.9707	11.3055	11.5888	11.3425	11.9697	12.1615	12.5169	12.2361	11.9185
Cnpy2	ENSMUSG00000025381	ENSMUSG00000025381	0.468398	0.821882	0.217821	0.893815		10.563	10.4666	10.483	10.2549	11.4867	10.333	11.1165	10.3797	10.4331	10.3475	10.9951	10.7827
Tbc1d13	ENSMUSG00000039678	ENSMUSG00000039678	-0.0034008	0.997014	-0.0468065	0.980501		11.4412	11.8365	11.4456	11.5752	11.5367	11.3527	11.8751	11.5037	11.3955	11.4601	11.8485	11.3923
Galns	ENSMUSG00000015027	ENSMUSG00000015027	0.183171	0.917632	-0.00806316	0.997286		11.4825	11.5352	11.5381	11.6446	11.9462	11.6802	11.7507	11.5265	11.318	11.3814	11.7249	11.7019
Chchd10	ENSMUSG00000049422	ENSMUSG00000049422	0.100636	0.97304	0.457117	0.165786		11.5929	11.4227	11.7884	11.1704	11.8845	11.4535	11.4879	11.5793	11.9788	12.1614	11.869	11.8405
Ndufs3	ENSMUSG00000005510	ENSMUSG00000005510	-0.00625842	0.996848	0.0203283	0.99353		11.4191	11.5781	11.0984	11.2355	11.4958	11.0094	11.5555	11.2247	10.981	11.1801	11.7905	11.3792
Rhobtb1	ENSMUSG00000019944	ENSMUSG00000019944	-0.514526	0.510644	-0.899606	0.00133266		11.0842	10.964	11.1731	10.73	10.9537	10.3288	10.527	9.93682	9.93436	10.1602	10.285	9.99456
Ddx17	ENSMUSG00000055065	ENSMUSG00000055065	-0.0265721	0.993274	-0.343286	0.372967		11.7342	11.5465	11.6045	11.7287	11.3784	11.6808	11.6649	11.765	11.2763	11.5665	10.9234	11.4098
Ndufa12	ENSMUSG00000020022	ENSMUSG00000020022	0.0067928	0.996069	0.155756	0.836424		11.8595	12.1235	12.1398	11.6693	12.0613	11.8818	11.8487	12.0658	11.9517	12.0157	12.3574	12.1082
Mettl7b	ENSMUSG00000025347	ENSMUSG00000025347	-0.0489982	0.990106	-0.015066	0.995857		11.3604	11.4859	11.3983	11.2459	11.4465	11.0223	11.7051	11.0067	11.0664	11.3582	11.6973	11.2438
Mlf2	ENSMUSG00000030120	ENSMUSG00000030120	0.0995564	0.97304	-0.0210762	0.99316		11.4396	11.3917	11.4843	11.0357	11.578	11.214	11.7063	11.226	11.2426	11.4681	11.1863	11.3946
Drap1	ENSMUSG00000024914	ENSMUSG00000024914	0.0786566	0.990106	0.302587	0.825483		10.7877	11.3878	10.8096	10.4223	11.2308	10.5662	11.1302	10.8751	10.669	10.9872	11.882	10.9337
Dgcr6	ENSMUSG00000003531	ENSMUSG00000003531	0.195946	0.969789	0.0419655	0.991384		10.7087	11.0477	10.5976	10.3279	11.4047	10.298	11.1187	10.4415	10.2232	10.5362	11.2497	10.7361
Add3	ENSMUSG00000025026	ENSMUSG00000025026	-0.346035	0.841117	-0.382672	0.477955		11.6883	11.2753	11.6302	11.5863	10.9263	11.3957	11.0451	11.4053	11.488	11.1514	10.6589	11.2656
Arf1	ENSMUSG00000048076	ENSMUSG00000048076	-0.086685	0.968019	-0.145114	0.745107		12.1043	11.9684	11.9758	12.0325	11.8861	12.0243	11.7893	12.0271	12.0068	11.8523	11.7187	11.9126
Galnt1	ENSMUSG00000000420	ENSMUSG00000000420	0.143421	0.925823	-0.147453	0.776971		11.5852	11.6484	11.5672	11.6307	11.8968	11.7023	11.6982	11.6973	11.6012	11.1912	11.4922	11.5265
Birc6	ENSMUSG00000024073	ENSMUSG00000024073	-0.280933	0.94345	-0.299331	0.795258		11.6104	11.2161	11.6773	11.9315	10.754	11.8224	11.1892	11.4325	11.6564	11.3753	10.7793	11.3827
Lmo4	ENSMUSG00000028266	ENSMUSG00000028266	0.460222	0.83601	0.303707	0.799785		10.4066	10.7972	10.4501	10.4926	11.3112	10.4524	11.4521	10.5204	10.3258	10.8508	11.2477	10.8228
Cyp51	ENSMUSG00000001467	ENSMUSG00000001467	0.0995481	0.98172	-0.217871	0.826124		11.5756	11.8502	10.9863	11.372	11.3829	11.7931	11.358	11.7304	11.3884	10.9445	11.4406	11.2254
Aup1	ENSMUSG00000068328	ENSMUSG00000068328	0.00798866	0.996069	0.106558	0.927808		11.4963	11.4461	11.6992	11.1374	11.6532	11.1534	11.6728	11.3178	11.2769	11.5342	11.7693	11.6354
Ctsz	ENSMUSG00000016256	ENSMUSG00000016256	0.00697745	0.996242	-0.00375523	0.99871		11.4497	11.4814	11.4353	11.393	11.7172	11.1549	11.6083	11.226	11.2215	11.2286	11.7604	11.4664
Micos13	ENSMUSG00000049760	ENSMUSG00000049760	0.210015	0.966018	0.235129	0.84008		11.1494	11.2527	11.0097	10.749	11.5387	10.9007	11.4026	11.1209	10.7869	11.0854	11.8191	11.2544
D8Ertd738e	ENSMUSG00000019362	ENSMUSG00000019362	0.123762	0.971452	0.181804	0.85923		11.3427	11.2226	11.3712	11.3036	11.8352	11.0975	11.4247	11.273	11.0914	11.5079	11.7558	11.5383
Agps	ENSMUSG00000042410	ENSMUSG00000042410	0.343551	0.881054	-0.137467	0.921261		11.5599	11.1674	11.3091	10.93	11.4707	11.894	11.2448	11.7201	11.3445	11.069	10.5795	11.366
Wnk4	ENSMUSG00000035112	ENSMUSG00000035112	-0.0227217	0.99514	-0.0758064	0.955352		11.3754	11.9231	11.3069	11.4865	11.6584	11.3077	11.5358	11.5595	11.1837	11.4794	11.7679	11.3792
Arsb	ENSMUSG00000042082	ENSMUSG00000042082	-0.143099	0.968829	-0.175562	0.863761		11.889	11.8201	12.186	12.1286	11.6822	12.1634	11.6993	11.8874	12.1218	11.7489	11.4176	11.9718
Nudc	ENSMUSG00000028851	ENSMUSG00000028851	0.215229	0.933253	0.128087	0.910907		11.0914	11.4654	11.3128	11.2795	11.8144	11.2229	11.5805	11.3406	11.1059	11.365	11.7786	11.3527
Aars	ENSMUSG00000031960	ENSMUSG00000031960	-0.00204148	0.998769	-0.364964	0.355154		11.1687	11.4581	11.112	11.1531	11.49	11.0016	11.3491	11.0036	10.7122	10.704	10.9991	11.0155
Sltm	ENSMUSG00000032212	ENSMUSG00000032212	0.0906002	0.977317	-0.04701	0.981655		11.1998	11.5029	11.4761	11.5375	11.8708	11.2429	11.4947	11.4164	11.416	11.1009	11.6389	11.3457
Myo5b	ENSMUSG00000025885	ENSMUSG00000025885	-0.167635	0.967494	-0.339532	0.566493		11.6724	11.5538	11.8175	12.0399	11.4572	11.8898	11.4677	11.6025	11.7242	11.3964	10.9242	11.6054
Ak4	ENSMUSG00000028527	ENSMUSG00000028527	0.185424	0.937388	0.0621768	0.962514		11.2821	11.5773	11.4612	11.3077	11.7596	11.2721	11.7187	11.5881	11.3651	11.3083	11.373	11.7949
Id2	ENSMUSG00000020644	ENSMUSG00000020644	-0.105735	0.98172	-0.0423547	0.989108		11.8506	11.2431	11.9673	11.889	11.4673	11.7769	11.5213	11.8349	11.9681	11.9802	11.245	11.5687
Rnf20	ENSMUSG00000028309	ENSMUSG00000028309	0.335721	0.917632	0.013129	0.997286		10.6202	10.6962	10.5253	10.7524	11.5575	10.5147	11.0176	10.6064	10.5081	10.1784	10.9767	10.861
Ebp	ENSMUSG00000031168	ENSMUSG00000031168	0.0140999	0.996069	0.337714	0.753169		10.9378	11.3175	11.0163	10.8823	11.2412	10.7306	11.2458	10.9699	10.8843	10.9404	12.0625	11.328
Slc22a5	ENSMUSG00000018900	ENSMUSG00000018900	-0.112559	0.97304	-0.287005	0.629978		11.6876	10.9666	11.316	11.1433	11.0466	11.2936	11.2408	11.1741	11.1817	10.9388	10.7083	11.1874
Zmat2	ENSMUSG00000001383	ENSMUSG00000001383	0.157377	0.968829	0.205528	0.838822		11.2061	11.4832	11.2933	11.0942	11.6201	11.1297	11.6455	11.2691	11.2537	11.1464	11.9219	11.4766
mt-Tp	ENSMUSG00000064372	ENSMUSG00000064372	0.0845685	0.99514	0.923942	0.708113		10.0132	8.32571	10.4334	10.2367	9.0044	10.2923	9.48627	10.7284	11.3813	11.4879	9.23273	10.3734
Hmgcl	ENSMUSG00000028672	ENSMUSG00000028672	0.150524	0.968829	0.10949	0.942764		11.094	11.3659	11.0984	10.951	11.6782	10.952	11.3566	11.0372	11.0819	10.9148	11.6241	11.2594
Uaca	ENSMUSG00000034485	ENSMUSG00000034485	0.0403931	0.990106	0.0555916	0.962888		11.4951	11.7683	11.6926	11.6427	11.9547	11.4818	11.7436	11.5431	11.6411	11.5601	11.9327	11.6728
Ube2r2	ENSMUSG00000036241	ENSMUSG00000036241	0.0978742	0.97304	0.182207	0.81113		11.4505	11.8611	11.6302	11.5415	11.8088	11.4812	11.9125	11.6674	11.6291	11.7234	12.1347	11.7
Ergic3	ENSMUSG00000005881	ENSMUSG00000005881	0.0727017	0.98791	-0.15424	0.895367		11.1434	11.3251	11.1108	11.142	11.6216	10.9876	11.3622	10.9371	10.8066	10.8324	11.2762	11.1443
Bicc1	ENSMUSG00000014329	ENSMUSG00000014329	-0.156009	0.917632	-0.375925	0.0509825		11.5808	11.8219	11.7377	11.9274	11.5998	11.5303	11.5797	11.7467	11.4578	11.2852	11.4933	11.341
Sfxn1	ENSMUSG00000021474	ENSMUSG00000021474	-0.191069	0.907913	-0.0688645	0.942764		12.2546	12.261	12.3748	12.5516	12.0273	12.3499	12.0579	12.24	12.4867	12.2795	12.2134	12.1874
Acadvl	ENSMUSG00000018574	ENSMUSG00000018574	-0.0394447	0.990106	-0.189895	0.78743		11.5811	11.3917	11.3525	11.3737	11.1424	11.3778	11.74	11.2167	11.2374	11.1697	11.1017	11.4237
Phb	ENSMUSG00000038845	ENSMUSG00000038845	0.0273567	0.993274	-0.10175	0.92442		11.4473	11.5034	11.2333	11.2789	11.6528	11.1744	11.4695	11.2412	11.0281	11.0727	11.5229	11.3901
Tcea3	ENSMUSG00000001604	ENSMUSG00000001604	0.186072	0.953088	0.175262	0.865791		11.0332	11.1997	11.5953	11.1743	11.7544	11.2378	11.6224	11.0899	11.3967	11.2768	11.486	11.5872
Pgrmc1	ENSMUSG00000006373	ENSMUSG00000006373	0.00789092	0.995313	-0.0467674	0.960231		11.9159	12.0066	11.7094	11.8111	11.8297	11.8565	11.9204	11.8841	11.8828	11.6222	11.9825	11.7615
Tmigd1	ENSMUSG00000020839	ENSMUSG00000020839	0.00939527	0.995313	-0.0323025	0.986643		11.857	11.6696	11.6647	11.52	11.714	11.6192	11.7132	11.7206	11.8478	11.3378	11.7749	11.5901
Rpl10	ENSMUSG00000008682	ENSMUSG00000008682	-0.136867	0.961004	0.0872162	0.926822		11.9555	11.518	11.7232	11.4855	11.449	11.5139	11.5945	11.6228	11.8028	11.5277	11.9385	11.7828
Rhoc	ENSMUSG00000002233	ENSMUSG00000002233	0.12068	0.98172	-0.0245896	0.993728		10.8017	11.1274	10.8315	10.6029	11.2807	10.5195	11.3756	10.4798	10.4548	10.6297	11.3489	10.7136
Hnrnph1	ENSMUSG00000007850	ENSMUSG00000007850	-0.0175538	0.993274	-0.13641	0.783189		12.0144	12.0442	12.0261	11.9198	11.8712	11.9729	11.8836	12.1885	11.9901	11.8872	11.76	11.8153
Fggy	ENSMUSG00000028573	ENSMUSG00000028573	-0.0126512	0.995313	-0.309101	0.652307		11.1268	11.3322	10.9904	11.0793	11.3667	10.8885	11.378	10.7589	10.7198	10.4478	11.1324	10.929
Iscu	ENSMUSG00000025825	ENSMUSG00000025825	-0.057356	0.98377	0.151616	0.816966		11.8713	11.8548	12.0444	11.4977	11.8956	11.6846	11.7378	11.7655	11.9356	12.1401	11.9656	11.8725
Mcfd2	ENSMUSG00000024150	ENSMUSG00000024150	0.0818722	0.981433	-0.0557706	0.969042		11.363	11.5701	11.2156	11.2021	11.6764	11.2192	11.507	11.2555	11.2878	10.9761	11.4528	11.3974
Dnajc12	ENSMUSG00000036764	ENSMUSG00000036764	0.0428463	0.990106	-0.0503286	0.974297		11.706	11.2548	11.8232	11.6101	11.6819	11.7109	11.7553	11.4593	11.719	11.5943	11.2557	11.6421
Rbm47	ENSMUSG00000070780	ENSMUSG00000070780	0.0209329	0.993808	-0.253456	0.521287		11.5614	11.8133	11.6414	11.5723	11.7526	11.7294	11.5225	11.6713	11.6104	11.0802	11.3576	11.4893
Ndufb9	ENSMUSG00000022354	ENSMUSG00000022354	0.0251012	0.991749	0.274403	0.416915		11.9101	11.8562	11.9937	11.9566	12.0293	11.7252	12.0064	12.0358	11.9246	12.1841	12.4013	12.2657
Sdhd	ENSMUSG00000000171	ENSMUSG00000000171	-0.145896	0.968413	-0.201612	0.815852		11.5365	11.7485	11.3851	11.0483	11.1254	11.285	11.4242	11.3727	11.3542	10.9106	11.5068	11.163
Nfic	ENSMUSG00000055053	ENSMUSG00000055053	0.143301	0.966994	0.215099	0.744767		11.4481	11.5594	11.8038	11.9835	12.083	11.5672	11.891	11.838	11.8279	11.9941	12.0225	11.8599
Txnrd1	ENSMUSG00000020250	ENSMUSG00000020250	-0.186257	0.944581	-0.187298	0.821028		11.6241	11.3073	11.383	11.1883	11.3972	11.2147	11.1818	10.9692	11.4493	11.2987	10.7848	11.1775
Renbp	ENSMUSG00000031387	ENSMUSG00000031387	0.129952	0.970017	-0.103301	0.941552		11.07	11.4075	10.9769	10.9622	11.4699	10.9955	11.4879	10.9355	10.8708	10.7412	11.3021	11.0739
Cct6a	ENSMUSG00000029447	ENSMUSG00000029447	0.0809347	0.981844	0.000738918	0.999565		11.3848	11.5731	11.2988	11.2765	11.7018	11.3007	11.5225	11.311	11.3242	10.9551	11.7459	11.4215
Micos10	ENSMUSG00000050608	ENSMUSG00000050608	-0.0680742	0.990106	0.127061	0.944873		11.0087	11.316	11.0739	10.9375	11.386	10.7902	10.9829	10.8555	10.7588	10.8092	11.9294	11.0374
Hip1r	ENSMUSG00000000915	ENSMUSG00000000915	0.175773	0.968829	-0.00647937	0.998218		10.8331	11.3221	10.6055	10.782	11.4623	10.6136	11.2152	10.9151	10.5908	10.6398	11.32	10.9477
Dmtn	ENSMUSG00000022099	ENSMUSG00000022099	-0.110091	0.969789	-0.277727	0.55092		11.2694	11.5555	11.3635	11.5454	11.5391	10.9321	11.4867	11.2775	11.0128	11.0921	11.2167	11.3053
Cd164	ENSMUSG00000019818	ENSMUSG00000019818	-0.107618	0.9797	0.0375894	0.989729		12.0289	11.8425	12.0113	12.1807	11.5024	12.2131	11.6455	12.1607	12.4571	12.0465	11.6914	11.9291
Ywhab	ENSMUSG00000018326	ENSMUSG00000018326	-0.0717522	0.98172	-0.00815135	0.997286		11.49	11.9609	11.6054	11.5054	11.705	11.3704	11.6535	11.5752	11.5056	11.5402	11.9072	11.5921
Rbm39	ENSMUSG00000027620	ENSMUSG00000027620	0.252595	0.645902	0.0996506	0.888589		11.7751	11.6901	11.5744	11.7554	12.0722	11.9333	11.8086	11.9862	11.9709	11.7456	11.6236	11.8392
Paics	ENSMUSG00000029247	ENSMUSG00000029247	-0.103482	0.977317	-0.122352	0.91859		11.9552	11.7104	11.8582	11.9156	11.5666	12.0265	11.5217	11.8633	12.0806	11.7512	11.2504	11.7619
Csrp2	ENSMUSG00000020186	ENSMUSG00000020186	0.0980988	0.97304	0.00468338	0.997647		11.4658	11.2945	11.3887	11.2789	11.6288	11.2259	11.6706	11.2399	11.1492	11.2716	11.49	11.5125
Acot1	ENSMUSG00000072949	ENSMUSG00000072949	-0.0310708	0.993808	0.327765	0.651604		11.6305	10.9199	11.4617	10.7879	10.9263	11.2612	11.5184	11.0752	11.5508	11.538	11.7148	11.468
Fads2	ENSMUSG00000024665	ENSMUSG00000024665	-0.0662537	0.976303	-0.130937	0.806895		11.6341	11.7235	11.7931	11.9164	11.8128	11.6083	11.8414	11.527	11.5843	11.614	11.6501	11.7064
Palm	ENSMUSG00000035863	ENSMUSG00000035863	0.0725742	0.990106	0.0150179	0.996643		10.8932	11.2617	10.8932	11.0015	11.4117	10.4975	11.4211	10.8304	10.7348	10.842	11.4626	10.9902
Gm11478	ENSMUSG00000083992	ENSMUSG00000083992	1.15408	0.682218	0.794519	0.707822		9.33668	9.15119	9.30995	8.39816	10.8977	9.01086	10.8596	9.14273	9.00815	9.53137	10.5869	9.95057
Slc7a8	ENSMUSG00000022180	ENSMUSG00000022180	-0.31908	0.85599	-0.24084	0.779111		11.7026	11.6764	11.8891	12.1819	11.2006	11.8498	11.4402	11.663	11.7943	11.7559	11.2424	11.6885
Atp6v1g3	ENSMUSG00000026394	ENSMUSG00000026394	-0.167736	0.944581	-0.0773725	0.94335		11.6876	11.3427	11.612	11.1413	11.5037	11.1321	11.2157	11.2997	11.2406	11.3832	11.4695	11.4364
Mt1	ENSMUSG00000031765	ENSMUSG00000031765	-0.155736	0.967494	0.530606	0.142948		11.2808	11.498	11.1754	10.8483	11.0918	11.0214	10.9798	11.1568	11.455	11.804	12.1383	11.492
Mettl26	ENSMUSG00000025731	ENSMUSG00000025731	-0.189478	0.961004	0.156674	0.90017		11.4228	11.507	11.6255	11.4186	11.3612	11.1169	11.4542	11.2723	11.1443	11.5123	12.176	11.5812
Nceh1	ENSMUSG00000027698	ENSMUSG00000027698	-0.0157549	0.99514	-0.271972	0.631499		11.7573	11.7557	11.6431	11.6729	11.5131	11.858	11.507	11.8518	11.7502	10.9959	11.4294	11.4723
Acad11	ENSMUSG00000090150	ENSMUSG00000090150	-0.0881101	0.977317	-0.0781443	0.947025		11.8352	11.3737	11.8103	11.7095	11.5094	11.7611	11.674	11.457	11.9242	11.5118	11.3815	11.5867
Rgl1	ENSMUSG00000026482	ENSMUSG00000026482	-0.0217434	0.99514	-0.0868163	0.936711		11.8124	11.6342	12.1058	11.9758	11.8756	11.9782	11.8232	11.8006	12.0184	11.9451	11.4643	11.7335
Pbld1	ENSMUSG00000112129	ENSMUSG00000112129	0.00889206	0.995313	-0.061594	0.942764		11.8701	11.5132	11.7888	11.9198	11.791	11.7677	11.8823	11.7135	11.7	11.6268	11.7804	11.7663
Ap2a2	ENSMUSG00000002957	ENSMUSG00000002957	-0.00844707	0.995714	-0.204173	0.678109		11.3995	11.475	11.3769	11.6414	11.5551	11.3432	11.7048	11.2194	11.3161	11.1939	11.218	11.3573
Ppp2r3a	ENSMUSG00000043154	ENSMUSG00000043154	-0.113458	0.98377	0.146445	0.941552		11.4518	10.9633	11.4999	11.6441	10.9336	11.5836	11.1351	11.4508	11.7992	12.1073	10.854	11.1226
Bcl2l1	ENSMUSG00000007659	ENSMUSG00000007659	0.143032	0.968829	-0.0221922	0.99353		11.0386	11.4967	11.0051	11.0123	11.507	10.9752	11.5087	11.1173	11.0205	10.8972	11.4134	11.1443
Ubr5	ENSMUSG00000037487	ENSMUSG00000037487	-0.124758	0.957898	-0.201728	0.64859		11.9317	11.9053	12.0652	12.121	11.726	12.0162	11.8484	11.9304	11.9878	11.7642	11.5664	11.8762
Car12	ENSMUSG00000032373	ENSMUSG00000032373	-0.196564	0.928418	-0.216257	0.758645		11.8112	11.6637	11.8938	11.9064	11.4231	11.8766	11.6004	11.5653	11.9701	11.5849	11.3464	11.4408
Epas1	ENSMUSG00000024140	ENSMUSG00000024140	-0.1079	0.97304	0.335585	0.515194		11.7725	11.5781	12.0421	12.1063	11.6423	11.821	11.6664	11.9748	12.4236	12.4614	11.8568	12.0736
Idh3g	ENSMUSG00000002010	ENSMUSG00000002010	-0.083834	0.966552	-0.0110081	0.99353		12.0794	11.9043	12.1374	12.1657	11.9504	11.9685	12.0659	11.9772	12.1096	12.0392	12.0295	12.0765
Uba1	ENSMUSG00000001924	ENSMUSG00000001924	-0.00677155	0.995313	-0.180028	0.479618		11.6982	11.7092	11.655	11.7601	11.7903	11.64	11.704	11.6566	11.5723	11.426	11.447	11.6478
Supt6	ENSMUSG00000002052	ENSMUSG00000002052	-0.0432159	0.983481	-0.209259	0.428299		11.6187	11.6564	11.6233	11.7946	11.7331	11.5423	11.6926	11.5468	11.4247	11.3862	11.4365	11.6059
Cdk5rap3	ENSMUSG00000018669	ENSMUSG00000018669	0.489997	0.890451	0.190708	0.930247		10.2397	10.4911	10.0549	9.84747	11.1893	10.0104	10.9925	10.0962	9.74741	9.88322	11.0282	10.4451
Hk1	ENSMUSG00000037012	ENSMUSG00000037012	0.116498	0.98172	-0.208324	0.888176		10.8849	11.5883	10.4443	10.8491	11.285	10.8979	10.7556	11.4331	10.6562	10.703	10.756	11.0338
Eif3k	ENSMUSG00000053565	ENSMUSG00000053565	0.0238719	0.99514	0.0895253	0.949596		11.3677	11.3907	11.3053	10.9914	11.4979	11.047	11.4969	11.076	11.035	11.1249	11.7143	11.4696
Zc3h13	ENSMUSG00000022000	ENSMUSG00000022000	0.269772	0.917632	-0.000153648	0.999836		10.7883	11.0093	10.8802	10.7584	11.5646	10.7821	11.1965	10.8409	10.6183	10.5662	11.2146	10.9523
Pacsin2	ENSMUSG00000016664	ENSMUSG00000016664	-0.0390412	0.988607	-0.0966373	0.884423		11.7178	11.8354	11.7721	11.9091	11.9018	11.6791	11.7694	11.7234	11.7853	11.5907	11.5992	11.8603
Lrrk2	ENSMUSG00000036273	ENSMUSG00000036273	-0.0726579	0.988353	-0.439262	0.332278		11.5065	11.3635	11.4976	11.5494	11.3865	11.6693	11.1621	11.3709	11.275	10.8767	10.532	11.3421
Pnisr	ENSMUSG00000028248	ENSMUSG00000028248	0.0737617	0.970017	-0.0831913	0.90173		11.854	11.9413	11.9815	12.0487	12.0747	12.0252	11.9239	12.0969	11.7414	11.747	12.0025	11.9866
Gigyf2	ENSMUSG00000048000	ENSMUSG00000048000	0.156593	0.944581	0.0305164	0.988923		11.4786	11.5074	11.5609	11.6058	11.6985	11.4465	11.8712	11.7318	11.3341	11.4219	11.6354	11.8334
Vapb	ENSMUSG00000054455	ENSMUSG00000054455	0.138204	0.961004	0.0279782	0.989729		11.278	11.4349	11.2912	11.1672	11.7154	11.136	11.5551	11.2523	11.2998	11.2839	11.327	11.3832
Pxmp4	ENSMUSG00000000876	ENSMUSG00000000876	0.0268531	0.993274	0.302376	0.484944		11.7012	11.316	11.8552	11.657	11.5343	11.602	11.9854	11.513	11.8815	11.9957	12.0411	11.8635
Cox7c	ENSMUSG00000017778	ENSMUSG00000017778	-0.446494	0.510644	-0.108773	0.926822		11.7494	11.765	11.7838	11.6931	11.0813	11.517	10.7968	11.6576	11.6813	11.6089	11.7162	11.546
Acot12	ENSMUSG00000021620	ENSMUSG00000021620	0.157278	0.968829	0.356102	0.61236		11.7648	11.227	11.8977	11.7046	11.3739	12.1545	11.811	11.8633	12.3787	11.9373	11.6476	12.0422
Nlrp6	ENSMUSG00000038745	ENSMUSG00000038745	0.204267	0.907913	0.0188855	0.992794		11.2185	11.3195	11.4119	11.6167	11.7512	11.3957	11.7931	11.4233	11.3741	11.4595	11.3803	11.455
Golga2	ENSMUSG00000002546	ENSMUSG00000002546	0.177031	0.928418	0.0746685	0.943516		11.3087	11.6609	11.2753	11.5723	11.8612	11.4674	11.6698	11.5297	11.4131	11.4053	11.71	11.6015
Clu	ENSMUSG00000022037	ENSMUSG00000022037	-0.218405	0.924027	-0.32422	0.510013		11.3928	11.6277	10.9991	11.6288	11.3534	11.189	11.1465	11.1644	11.0972	10.782	11.3295	11.1782
Psmb1	ENSMUSG00000014769	ENSMUSG00000014769	0.123895	0.977317	0.253764	0.814342		10.9916	11.3541	10.9502	10.7507	11.4627	10.861	11.2743	10.9233	11.1316	10.8759	11.8015	11.147
Ppp6r1	ENSMUSG00000052296	ENSMUSG00000052296	-0.0551905	0.981216	-0.154023	0.723053		11.5502	11.5996	11.6843	11.651	11.7118	11.3924	11.674	11.461	11.3866	11.4521	11.4632	11.5652
Hsdl2	ENSMUSG00000028383	ENSMUSG00000028383	-0.0864727	0.981844	-0.125496	0.920405		11.5808	10.8059	11.3661	10.9186	11.1909	11.2259	11.0981	10.9347	11.2452	11.1407	10.7314	11.1422
Cox5a	ENSMUSG00000000088	ENSMUSG00000000088	-0.166764	0.98172	0.164629	0.947764		10.438	11.397	10.2152	9.82487	10.2988	10.0928	10.8044	10.4162	10.2072	11.1119	11.2404	10.1176
Pdk2	ENSMUSG00000038967	ENSMUSG00000038967	-0.180261	0.924027	0.185846	0.763693		12.0512	12.2762	12.3259	12.4739	12.0661	12.2154	11.9458	12.195	12.4432	12.7206	12.2552	12.4431
Slc25a25	ENSMUSG00000026819	ENSMUSG00000026819	-0.0392147	0.993372	-0.321593	0.774717		11.242	10.9929	10.9937	10.0194	11.0879	11.052	10.7341	10.3809	10.7226	10.6468	10.612	10.2015
Cox7a2	ENSMUSG00000032330	ENSMUSG00000032330	-0.0501609	0.990106	0.327077	0.556778		11.787	11.5465	11.8258	11.8839	11.5294	11.7585	11.5761	11.961	11.9645	11.8978	12.5571	11.8288
Wwc2	ENSMUSG00000031563	ENSMUSG00000031563	0.130468	0.951757	-0.163609	0.771863		11.2411	11.2685	11.2592	11.2931	11.6071	11.2132	11.5271	11.1843	11.0664	10.9777	11.1475	11.2069
Tef	ENSMUSG00000022389	ENSMUSG00000022389	0.486425	0.248697	0.596564	0.0156932		10.7839	11.3713	11.1546	11.1813	11.5266	11.5151	11.834	11.5938	11.6435	11.4721	11.9139	11.8615
Cd74	ENSMUSG00000024610	ENSMUSG00000024610	0.145574	0.969789	0.247106	0.802746		10.8552	11.2763	11.1618	11.2688	11.7072	10.9475	11.2743	11.1393	11.0281	11.4142	11.8056	11.2222
Edf1	ENSMUSG00000015092	ENSMUSG00000015092	0.0376393	0.990685	0.279534	0.651927		11.4578	11.1708	11.5335	11.273	11.6584	11.2326	11.4871	11.1823	11.2744	11.9634	11.6328	11.6282
Fkbp9	ENSMUSG00000029781	ENSMUSG00000029781	0.243167	0.928154	-0.0902241	0.952654		10.8275	10.9483	10.6749	10.6339	11.4305	10.6705	11.1818	10.6306	10.5532	10.4661	10.7672	10.9165
Espn	ENSMUSG00000028943	ENSMUSG00000028943	0.152209	0.990106	0.218037	0.95179		9.93667	10.7491	10.0316	10.2108	10.933	9.56879	10.7648	10.0002	9.66176	9.93352	11.4294	10.2157
Paf1	ENSMUSG00000003437	ENSMUSG00000003437	0.267561	0.946991	0.26166	0.835946		10.5158	11.0563	10.6342	10.5379	11.469	10.4447	11.0176	10.7488	10.6767	10.6019	11.43	10.9962
Ahcyl1	ENSMUSG00000027893	ENSMUSG00000027893	0.0103578	0.99514	-0.0961873	0.889789		11.953	11.8842	12.0505	11.9732	11.9276	12.062	11.9128	12.0006	12.0509	11.8657	11.6384	11.8963
Dglucy	ENSMUSG00000021185	ENSMUSG00000021185	-0.209999	0.917632	-0.285981	0.549952		11.5626	11.2701	11.6848	11.7335	11.3243	11.4781	11.4634	11.1679	11.4177	11.3741	10.9091	11.3923
Gfm1	ENSMUSG00000027774	ENSMUSG00000027774	-0.182968	0.907913	-0.237271	0.512692		11.6259	11.8832	11.7405	11.6611	11.5721	11.6389	11.4529	11.5238	11.6706	11.2151	11.4758	11.5757
Fahd2a	ENSMUSG00000027371	ENSMUSG00000027371	0.374079	0.917632	0.0379702	0.992794		10.3583	10.482	10.2425	10.2537	11.3107	10.1691	10.8993	10.1005	10.0377	9.97092	10.8766	10.4286
Tardbp	ENSMUSG00000041459	ENSMUSG00000041459	0.0722868	0.977317	-0.194847	0.700985		11.5315	11.3575	11.2813	11.3239	11.6117	11.3084	11.3134	11.5372	10.9691	11.1119	11.265	11.3538
Prpf8	ENSMUSG00000020850	ENSMUSG00000020850	-0.195394	0.966994	-0.241615	0.818159		11.6872	11.4599	11.6926	11.9622	10.9567	11.915	11.3807	11.6462	11.6962	11.4242	11.0421	11.6316
Hnf1b	ENSMUSG00000020679	ENSMUSG00000020679	-0.215881	0.969457	0.251196	0.896657		11.2013	10.6518	11.011	11.4018	10.2465	11.0695	10.6117	11.3413	11.8396	11.637	10.5407	11.0022
Pcyt2	ENSMUSG00000025137	ENSMUSG00000025137	-0.00214152	0.99897	-0.221138	0.804716		11.0758	11.2643	10.8538	11.0922	11.3779	10.6955	11.2807	10.8357	10.5373	10.7589	11.0741	11.0014
Fis1	ENSMUSG00000019054	ENSMUSG00000019054	0.190237	0.968829	0.150756	0.932177		10.7941	11.1181	10.5047	10.6966	11.2884	10.5012	11.1934	10.8269	10.4308	10.6628	11.5658	10.861
Ces2c	ENSMUSG00000061825	ENSMUSG00000061825	0.0526585	0.990106	-0.0169775	0.99508		11.5726	10.8737	11.5735	11.4813	11.5168	11.5772	11.4542	11.2523	11.5848	11.5001	10.8628	11.4877
Ssr3	ENSMUSG00000027828	ENSMUSG00000027828	-0.0688141	0.981844	-0.108877	0.910907		11.6924	11.8749	11.4074	11.4352	11.5221	11.6605	11.4242	11.5715	11.6647	11.2198	11.6845	11.4081
Mpp1	ENSMUSG00000031402	ENSMUSG00000031402	-0.20154	0.890724	-0.169382	0.774717		11.6133	11.1578	11.5107	11.4679	11.4533	11.0836	11.2822	11.1329	11.2891	11.2631	11.261	11.2986
Myh10	ENSMUSG00000020900	ENSMUSG00000020900	0.0962122	0.968829	-0.173277	0.763362		11.3149	11.4316	11.3426	11.5533	11.622	11.3924	11.6228	11.3799	11.2795	11.1285	11.0475	11.4696
Hbb-bt	ENSMUSG00000073940	ENSMUSG00000073940	-0.539197	0.884337	-0.0822288	0.986643		10.236	10.9549	11.3948	10.9002	10.6189	10.8465	9.82868	10.0309	10.1964	11.423	11.2464	9.98707
Cox8a	ENSMUSG00000035885	ENSMUSG00000035885	-0.237561	0.888829	0.135309	0.886108		11.9107	12.0104	11.9676	12.12	11.5254	11.786	11.7059	12.0091	11.9429	12.4617	11.9801	12.1123
Tmsb4x	ENSMUSG00000049775	ENSMUSG00000049775	0.0592516	0.990106	0.167319	0.886652		11.5154	11.2617	11.0713	11.1236	11.5078	10.9743	11.2915	11.4216	11.1499	11.3826	11.8441	11.1971
Hmgn5	ENSMUSG00000031245	ENSMUSG00000031245	0.266146	0.917074	0.310989	0.61236		10.9714	11.2221	11.1948	11.111	11.7007	11.1674	11.4389	11.2013	11.3984	11.0325	11.8397	11.3677
Arrdc3	ENSMUSG00000074794	ENSMUSG00000074794	-0.304217	0.728237	-0.640492	0.00199481		11.3999	11.3521	11.2322	11.377	10.8511	11.3231	10.8092	11.1116	10.8442	10.6559	10.4403	10.8329
Ucp2	ENSMUSG00000033685	ENSMUSG00000033685	-0.295095	0.929235	0.638362	0.221722		10.6151	10.6781	11.2486	10.244	10.1696	10.6628	10.4048	10.5128	11.1994	11.8623	11.3991	10.8789
Slc25a23	ENSMUSG00000046329	ENSMUSG00000046329	-0.268869	0.968829	0.120661	0.966354		11.0531	10.3513	11.3058	11.4469	10.2835	11.2641	10.3792	11.1244	11.4037	11.6818	10.0647	11.2588
Tmem52b	ENSMUSG00000030160	ENSMUSG00000030160	-0.190211	0.968267	-0.261675	0.814924		11.4869	11.3733	11.1015	11.9353	11.0324	11.6038	11.0105	11.5184	11.6366	11.1647	10.7867	11.2656
Itpr2	ENSMUSG00000030287	ENSMUSG00000030287	-0.229403	0.71444	-0.281386	0.262395		11.6248	11.6601	11.5358	11.7871	11.3989	11.4452	11.5288	11.3209	11.3248	11.3856	11.5486	11.2158
Adh5	ENSMUSG00000028138	ENSMUSG00000028138	0.0672164	0.98172	-0.012631	0.994326		11.5782	11.2826	11.4204	11.1743	11.4635	11.3951	11.6398	11.2267	11.2948	11.2103	11.4341	11.4824
Ndufa6	ENSMUSG00000022450	ENSMUSG00000022450	-0.222856	0.850124	0.136906	0.832981		12.2677	12.3159	12.5256	12.4032	11.9143	12.3424	12.01	12.3213	12.45	12.5335	12.5571	12.5299
Psmd1	ENSMUSG00000026229	ENSMUSG00000026229	0.0338378	0.990685	-0.0100609	0.996228		11.4162	11.8379	11.5645	11.8057	11.8011	11.6123	11.7813	11.5922	11.5375	11.4341	11.9402	11.6624
Eif3h	ENSMUSG00000022312	ENSMUSG00000022312	0.0274278	0.990106	0.0887567	0.89325		11.8109	11.7139	11.6764	11.538	11.8021	11.556	11.7635	11.7276	11.7885	11.6739	11.8164	11.8242
Cbx6	ENSMUSG00000089715	ENSMUSG00000089715	0.0661554	0.990685	0.280085	0.834594		10.7638	11.2085	10.7616	10.6001	11.1189	10.6216	11.0205	10.8623	10.6354	10.7412	11.8768	10.9006
Eci3	ENSMUSG00000021416	ENSMUSG00000021416	-0.0356039	0.990106	-0.060858	0.94335		11.7355	11.3791	11.8329	11.5959	11.6884	11.5783	11.6679	11.4971	11.5702	11.5938	11.6055	11.5702
Psmd13	ENSMUSG00000025487	ENSMUSG00000025487	0.0852137	0.990106	0.0521611	0.989274		10.8004	11.1859	10.6247	10.6339	11.2382	10.5159	11.0936	10.6933	10.432	10.4466	11.5317	10.8228
Ddx3y	ENSMUSG00000069045	ENSMUSG00000069045	0.0625048	0.990685	0.318917	0.830714		10.5235	11.0199	10.5104	10.5139	10.8647	10.6216	10.8463	10.5247	10.5939	10.2687	11.8643	10.6063
Pcsk5	ENSMUSG00000024713	ENSMUSG00000024713	0.268968	0.950188	0.024278	0.994019		10.4909	10.5664	10.5253	10.5028	11.3327	10.2766	11.0393	10.1724	10.2285	10.3659	10.9935	10.4732
Rsrp1	ENSMUSG00000037266	ENSMUSG00000037266	0.0455143	0.988353	0.0686464	0.936561		11.7342	11.696	11.8284	11.4304	11.8921	11.7109	11.6592	11.6228	11.7162	11.8662	11.7369	11.6667
Ptprk	ENSMUSG00000019889	ENSMUSG00000019889	-0.127497	0.947157	-0.247204	0.42431		11.7517	11.8624	11.79	12.0848	11.7032	11.857	11.6721	11.7641	11.7947	11.48	11.6617	11.5687
Klf9	ENSMUSG00000033863	ENSMUSG00000033863	-0.0354371	0.990685	0.316299	0.398887		12.2422	12.1625	12.6263	12.3881	12.2047	12.4541	12.1242	12.5035	12.8099	12.7149	12.6935	12.4904
Amn	ENSMUSG00000021278	ENSMUSG00000021278	0.30017	0.967494	0.316427	0.881944		10.1648	10.6275	9.95105	9.904	11.0094	9.86883	10.8065	9.91725	9.76029	10.0152	11.3533	10.3479
Trir	ENSMUSG00000041203	ENSMUSG00000041203	0.410667	0.925934	0.408504	0.791443		10.2731	10.606	10.2481	9.3741	11.0741	9.8144	11.0051	10.0991	9.95371	11.0928	10.6649	10.4538
Tnks1bp1	ENSMUSG00000033955	ENSMUSG00000033955	0.334027	0.84808	0.134741	0.912577		10.7148	11.0286	10.6865	10.7515	11.4589	10.7009	11.3719	10.864	10.7008	10.9559	11.1709	10.8789
Galk1	ENSMUSG00000020766	ENSMUSG00000020766	0.315609	0.967494	0.315967	0.886652		10.2435	10.5072	10.0105	9.88384	10.9021	9.90463	10.9279	9.89741	9.47348	10.0199	11.3458	10.4775
Kmo	ENSMUSG00000039783	ENSMUSG00000039783	-0.0957742	0.967494	-0.138309	0.791487		11.6721	11.4859	11.5381	11.3193	11.4954	11.3838	11.4656	11.3022	11.4544	11.2266	11.4241	11.3706
Rdh16f2	ENSMUSG00000074639	ENSMUSG00000074639	-0.0645981	0.990106	-0.113303	0.94335		11.2894	11.192	10.5825	11.1229	11.2759	10.8571	11.1037	10.7256	10.5016	10.7857	11.3396	11.0711
Atf4	ENSMUSG00000042406	ENSMUSG00000042406	0.0578775	0.990685	0.121322	0.94335		11.081	11.2334	10.8838	10.5838	11.2072	10.6901	11.2753	10.8365	10.6463	10.8612	11.6379	11.0014
Wfdc15b	ENSMUSG00000018211	ENSMUSG00000018211	0.208096	0.967494	0.274559	0.806895		11.0256	11.6866	10.6832	10.6413	11.255	11.0537	11.1449	11.6096	11.1095	11.1766	11.622	11.4259
Afg3l2	ENSMUSG00000024527	ENSMUSG00000024527	0.172865	0.937388	-0.107894	0.91084		11.1858	11.0112	11.1831	11.0497	11.5575	11.162	11.3589	10.9841	11.0151	10.9322	10.8283	11.2049
Mfn2	ENSMUSG00000029020	ENSMUSG00000029020	-0.15974	0.924027	-0.251166	0.459667		11.4802	11.7338	11.3619	11.7979	11.4908	11.3493	11.5079	11.4245	11.3111	11.2545	11.3834	11.4566
Ogfr	ENSMUSG00000049401	ENSMUSG00000049401	0.370792	0.925823	0.12459	0.958174		10.2921	10.5885	10.1541	10.0724	11.2082	10.0104	10.9146	10.1586	9.91145	10.0011	11.0141	10.456
Mbd3	ENSMUSG00000035478	ENSMUSG00000035478	0.252533	0.944581	0.0751712	0.972793		10.6195	10.7573	10.6989	10.6067	11.4443	10.3672	11.0567	10.5786	10.3071	10.7691	10.9816	10.8453
Sipa1l1	ENSMUSG00000042700	ENSMUSG00000042700	-0.271185	0.902206	-0.483034	0.202555		11.3078	11.0011	11.3546	11.5553	11.1939	11.1265	10.946	10.9019	11.0304	10.947	10.3223	10.9399
Sema3g	ENSMUSG00000021904	ENSMUSG00000021904	0.117909	0.98172	-0.0453551	0.989729		10.8405	11.0846	10.5745	10.8395	11.3201	10.644	11.1949	10.5354	10.2112	10.9567	11.203	10.6486
Adhfe1	ENSMUSG00000025911	ENSMUSG00000025911	-0.107743	0.981844	-0.00789928	0.997556		11.6717	10.9245	11.788	11.6279	11.1323	11.8488	11.1104	11.507	11.8059	11.6232	11.0528	11.5424
Arhgef10l	ENSMUSG00000040964	ENSMUSG00000040964	-0.311105	0.91067	-0.652334	0.106726		10.9297	11.0732	10.7866	10.6633	10.9525	10.0714	10.737	10.3163	10.0498	9.97733	10.6182	10.1475
Hnrnpk	ENSMUSG00000021546	ENSMUSG00000021546	-0.0668845	0.98172	-0.0218065	0.991384		12.0458	11.8801	11.9666	11.9447	11.6985	12.0409	11.7705	12.0339	12.1981	11.8519	11.6647	11.9877
Ndufs8	ENSMUSG00000059734	ENSMUSG00000059734	-0.0630783	0.988353	0.166435	0.865603		11.4959	11.5904	11.5219	11.5069	11.5439	11.2363	11.5697	11.4905	11.3186	11.4946	12.134	11.7023
Cs	ENSMUSG00000005683	ENSMUSG00000005683	-0.131637	0.920835	-0.198504	0.489572		11.6797	11.6448	11.5731	11.4896	11.4904	11.4617	11.4664	11.4502	11.517	11.2185	11.3427	11.503
Abcd4	ENSMUSG00000021240	ENSMUSG00000021240	0.459795	0.925823	0.536318	0.71143		9.65155	10.1766	9.79524	9.99788	10.8309	9.8223	10.7269	9.80814	9.78931	9.72086	11.4632	10.0459
Gipc2	ENSMUSG00000039131	ENSMUSG00000039131	-0.00777968	0.996384	0.0828129	0.95548		11.2638	11.698	11.4441	11.1569	11.4703	11.3287	11.4871	11.2946	11.4752	10.9624	11.894	11.4733
Pgpep1	ENSMUSG00000056204	ENSMUSG00000056204	-0.0308158	0.990685	-0.178468	0.783189		11.394	11.5752	11.2214	11.3411	11.2884	11.136	11.5985	11.3679	11.0812	11.1478	11.4294	11.1583
Zmiz1	ENSMUSG00000007817	ENSMUSG00000007817	-0.377942	0.924027	-0.140887	0.949117		11.1844	10.8359	11.3515	11.6218	10.3483	11.1565	10.6663	11.2451	11.5375	11.4929	10.1727	10.9576
Tnrc18	ENSMUSG00000039477	ENSMUSG00000039477	-0.00750096	0.996069	-0.234888	0.677724		11.1613	11.2966	11.3031	11.358	11.446	10.8828	11.4647	11.226	10.8451	11.2124	10.9703	11.1321
Fam32a	ENSMUSG00000003039	ENSMUSG00000003039	0.209397	0.917632	0.0603757	0.962514		11.0321	11.2558	11.1695	11.0322	11.7115	11.1495	11.2708	11.123	11.1735	10.9991	11.2417	11.3107
Gas5	ENSMUSG00000053332	ENSMUSG00000053332	0.183094	0.944581	0.287277	0.586897		11.4053	11.1164	11.2939	10.7524	11.6258	11.1209	11.3235	11.262	11.3884	11.3527	11.4769	11.5702
Cyp2d26	ENSMUSG00000022445	ENSMUSG00000022445	-0.281679	0.881054	-0.233507	0.763628		11.5867	11.1315	11.3294	11.6455	10.8927	11.1828	11.2689	11.2516	11.2544	11.3241	10.7682	11.3929
Usp24	ENSMUSG00000028514	ENSMUSG00000028514	-0.306077	0.71444	-0.335573	0.36231		11.6216	11.4132	11.5609	11.7283	11.0769	11.4458	11.2306	11.3419	11.3771	11.319	10.8758	11.3718
Gng12	ENSMUSG00000036402	ENSMUSG00000036402	-0.109475	0.977317	-0.163783	0.898426		11.7104	11.459	11.7469	11.7196	11.3671	11.7911	11.3047	11.6954	11.9045	11.4884	10.954	11.4988
Rab7	ENSMUSG00000079477	ENSMUSG00000079477	-0.246512	0.91151	0.0302412	0.989729		11.8997	11.5845	12.1377	12.157	11.4762	11.856	11.5284	11.9486	12.1078	12.0893	11.7726	11.9771
Clcn4	ENSMUSG00000000605	ENSMUSG00000000605	0.110564	0.981433	0.0935787	0.955321		10.9607	11.3185	10.8924	11.023	11.4357	10.88	11.2659	11.0274	10.9974	10.7645	11.7104	10.9399
Grpel1	ENSMUSG00000029198	ENSMUSG00000029198	0.0831572	0.969789	-0.0123125	0.99353		11.473	11.2867	11.4886	11.471	11.7505	11.3757	11.5551	11.3388	11.4002	11.3723	11.4452	11.4599
U2af2	ENSMUSG00000030435	ENSMUSG00000030435	0.0311357	0.992124	-0.0340566	0.989108		11.1504	11.536	11.1884	11.3007	11.6442	11.0753	11.3032	11.2464	11.0159	11.1307	11.5068	11.3666
Lsm4	ENSMUSG00000031848	ENSMUSG00000031848	0.290978	0.963065	0.16472	0.942764		10.3216	10.7148	10.2335	9.97314	11.1371	10.0035	10.8812	10.1724	9.98383	10.1217	11.1884	10.3802
Adk	ENSMUSG00000039197	ENSMUSG00000039197	0.192164	0.905106	0.0148005	0.99353		11.5414	11.3452	11.3717	11.45	11.6782	11.6123	11.6867	11.4988	11.62	11.1235	11.4394	11.545
Slc25a11	ENSMUSG00000014606	ENSMUSG00000014606	-0.0678577	0.990106	0.00231775	0.998927		10.9556	11.5628	10.8634	10.9171	11.196	10.8211	11.2012	10.886	10.8571	10.802	11.5913	11.0338
Rps18	ENSMUSG00000008668	ENSMUSG00000008668	-0.0536037	0.989037	0.19988	0.778493		11.7507	11.3185	11.6111	11.4288	11.5551	11.401	11.4013	11.5673	11.5273	11.544	12.0769	11.7282
Sf3b1	ENSMUSG00000025982	ENSMUSG00000025982	-0.0106391	0.995313	-0.0633874	0.951036		11.824	11.8753	11.6926	11.7896	11.7401	11.8498	11.6885	11.8604	11.9936	11.7138	11.3931	11.7711
Ddah1	ENSMUSG00000028194	ENSMUSG00000028194	-0.118392	0.963065	-0.0659678	0.94335		11.8755	11.7402	12.0232	11.9648	11.6528	11.8556	11.852	11.7769	12.0505	11.8618	11.6065	11.8017
Far1	ENSMUSG00000030759	ENSMUSG00000030759	0.0670208	0.988353	-0.315882	0.523895		11.3966	11.4437	11.383	11.241	11.4126	11.566	11.2209	11.5179	11.4299	10.7289	10.7616	11.1703
Macrod2	ENSMUSG00000068205	ENSMUSG00000068205	0.0874941	0.97304	-0.14477	0.834856		11.407	11.4502	11.7655	11.5963	11.6862	11.6377	11.6814	11.5876	11.6185	11.4912	11.112	11.3991
Ccdc47	ENSMUSG00000078622	ENSMUSG00000078622	-0.0392075	0.990427	-0.261224	0.603357		11.3136	11.4213	11.4094	11.5694	11.6055	11.337	11.2234	11.3745	11.356	10.8377	11.0188	11.3946
Kif12	ENSMUSG00000028357	ENSMUSG00000028357	-0.112852	0.968829	-0.379917	0.304351		11.0509	11.359	11.1114	11.2033	11.1975	10.7617	11.3148	10.9524	10.5415	10.8288	10.9556	10.8684
Ccni	ENSMUSG00000063015	ENSMUSG00000063015	-0.0908852	0.968829	0.000224507	0.999836		12.0245	12.2613	11.9977	12.0549	11.9081	12.1092	11.8394	12.1149	12.1981	11.9162	12.2243	11.9922
Akap9	ENSMUSG00000040407	ENSMUSG00000040407	0.021921	0.99514	-0.151222	0.921261		11.5135	11.2842	11.6963	12.0273	11.3112	12.0183	11.4206	11.8449	11.8491	11.4817	10.92	11.6161
Pex19	ENSMUSG00000003464	ENSMUSG00000003464	0.249383	0.925823	0.0598676	0.978208		10.8644	10.9979	10.7687	10.6514	11.4218	10.7337	11.2183	10.812	10.757	10.5351	11.2663	10.8862
Cdc42bpg	ENSMUSG00000024769	ENSMUSG00000024769	0.273213	0.925823	0.0525959	0.986643		10.6501	10.9345	10.7055	10.4636	11.2998	10.4901	11.2529	10.6662	10.3911	10.9801	10.967	10.5776
Nsfl1c	ENSMUSG00000027455	ENSMUSG00000027455	0.0494419	0.990106	-0.0898519	0.935225		11.219	11.3902	11.3442	11.3792	11.5889	11.2049	11.5011	11.1966	11.1052	11.0233	11.5834	11.2017
Acbd5	ENSMUSG00000026781	ENSMUSG00000026781	0.104333	0.966994	-0.0563693	0.947516		11.4998	11.4976	11.5586	11.4798	11.7866	11.6146	11.5693	11.4632	11.6564	11.3171	11.3613	11.4528
Stard5	ENSMUSG00000046027	ENSMUSG00000046027	0.155508	0.967494	0.0622986	0.967696		11.07	11.1286	10.9991	10.9525	11.5363	10.7882	11.3013	11.041	10.8286	11.0248	11.3564	11.1449
Grn	ENSMUSG00000034708	ENSMUSG00000034708	0.0712305	0.988353	0.0572729	0.976353		11.0246	11.4998	10.9537	11.1492	11.5737	10.9972	11.2326	11.1022	11.0826	11.0069	11.5388	11.2318
Dhx9	ENSMUSG00000042699	ENSMUSG00000042699	-0.144951	0.968829	-0.174041	0.863315		11.6651	11.5373	11.7289	11.6157	11.1424	11.6791	11.5461	11.5542	11.6827	11.6744	10.954	11.4331
Mlxipl	ENSMUSG00000005373	ENSMUSG00000005373	-0.210277	0.925823	-0.125003	0.908523		11.6245	11.4562	11.6224	11.9232	11.1914	11.401	11.5992	11.5964	11.4316	11.8803	11.3111	11.4776
Ssrp1	ENSMUSG00000027067	ENSMUSG00000027067	0.146374	0.967806	-0.128211	0.909527		10.9366	11.1298	10.8531	10.7643	11.4056	10.8446	11.1934	10.7507	10.6641	10.5873	10.9383	10.9699
Scyl1	ENSMUSG00000024941	ENSMUSG00000024941	0.254444	0.928418	0.062382	0.978459		10.7006	10.5985	10.83	10.5991	11.4469	10.5883	10.9925	10.5322	10.4134	10.6618	10.9474	10.9054
Eif1	ENSMUSG00000035530	ENSMUSG00000035530	-0.253764	0.85599	0.0836376	0.938546		11.7867	11.9952	11.8489	11.5679	11.1883	11.6846	11.5179	11.7637	11.8465	12.0012	11.8428	11.8693
Laptm4a	ENSMUSG00000020585	ENSMUSG00000020585	-0.176917	0.951757	0.0616689	0.966354		11.9885	12.016	12.0103	11.8757	11.3332	11.942	11.6235	12.1576	12.158	12.1029	11.9089	11.9573
Mgam	ENSMUSG00000068587	ENSMUSG00000068587	-0.130309	0.968829	-0.115784	0.915838		11.632	11.576	12.0228	12.1733	11.4854	11.9103	11.8236	11.7192	11.8936	11.667	11.585	11.8611
Serinc1	ENSMUSG00000019877	ENSMUSG00000019877	0.0789694	0.977261	-0.0865176	0.926822		11.8368	11.7455	11.6714	11.6497	11.604	11.964	11.7259	11.9062	11.9226	11.4124	11.5728	11.6093
Gnl1	ENSMUSG00000024429	ENSMUSG00000024429	0.529403	0.946991	0.351959	0.910874		9.87171	10.2021	9.46492	9.43292	10.855	9.56172	10.7197	9.58446	9.11227	9.60977	11.0406	10.0197
Gpam	ENSMUSG00000024978	ENSMUSG00000024978	-0.182242	0.842161	-0.168022	0.629349		11.754	11.6874	11.6967	11.8074	11.4366	11.5997	11.6581	11.5168	11.7331	11.4726	11.5834	11.4723
Cyp2j11	ENSMUSG00000066097	ENSMUSG00000066097	-0.169221	0.967494	-0.313985	0.648042		11.5216	11.3084	11.4446	11.5728	11.1975	11.6333	11.0653	11.2254	11.5235	10.8534	10.7504	11.3351
Mylk	ENSMUSG00000022836	ENSMUSG00000022836	0.0701014	0.977317	0.137246	0.832981		11.459	11.5836	11.7453	11.5987	11.8927	11.4856	11.7066	11.5595	11.6053	11.8961	11.7316	11.7005
Tsc22d1	ENSMUSG00000022010	ENSMUSG00000022010	0.107045	0.97304	0.232716	0.755117		11.7674	11.8701	12.1325	11.7486	11.8144	12.2867	12.0628	11.7531	12.2335	12.0837	12.3334	11.7706
Mfsd1	ENSMUSG00000027775	ENSMUSG00000027775	-0.047873	0.983481	-0.0980777	0.886652		11.7155	11.6684	11.6503	11.5503	11.5634	11.6506	11.6513	11.5297	11.7465	11.3982	11.4009	11.6214
Tecr	ENSMUSG00000031708	ENSMUSG00000031708	-0.211208	0.709619	-0.0416614	0.960231		12.0054	11.9918	12.1147	12.1456	11.8098	11.946	11.7288	11.9255	11.9222	12.093	11.9381	12.1315
Vnn1	ENSMUSG00000037440	ENSMUSG00000037440	0.00865503	0.996834	0.15265	0.920623		11.5127	10.6315	11.722	11.2706	10.9349	11.6856	11.3664	11.3047	11.8116	11.4365	11.2275	11.4237
Arf3	ENSMUSG00000051853	ENSMUSG00000051853	0.0114422	0.995313	-0.0861107	0.94135		11.2748	11.6371	11.1849	11.0413	11.256	11.2678	11.5375	11.1637	11.1102	11.1598	11.4075	11.1676
Ccng1	ENSMUSG00000020326	ENSMUSG00000020326	-0.272766	0.878523	-0.275879	0.629349		11.5711	11.0268	11.2064	11.3664	10.9495	11.2244	10.9108	11.0342	11.3198	11.0592	10.6946	10.9835
Plekhg3	ENSMUSG00000052609	ENSMUSG00000052609	0.31091	0.808335	0.0514163	0.976082		10.9233	11.0899	10.8134	11.2532	11.4875	11.0495	11.5041	11.2698	10.8225	10.9355	11.3053	11.2069
Ccdc9	ENSMUSG00000041375	ENSMUSG00000041375	0.477821	0.846694	0.302224	0.818159		10.1902	10.4911	10.2209	10.1549	11.1232	10.2431	11.0664	10.3275	9.98696	10.4198	11.2091	10.3848
Usp2	ENSMUSG00000032010	ENSMUSG00000032010	0.340925	0.825534	0.80758	0.00155706		10.5532	10.8895	10.9776	10.6948	11.1195	11.1225	11.097	11.1734	11.1858	11.3631	12.0583	11.6161
Itgb5	ENSMUSG00000022817	ENSMUSG00000022817	0.0706535	0.981844	-0.0802316	0.94335		11.2204	11.168	10.9454	11.103	11.4669	10.9699	11.3071	10.9126	10.8733	11.0046	11.2112	11.0221
Nono	ENSMUSG00000031311	ENSMUSG00000031311	-0.0074557	0.996069	0.0173356	0.99353		11.6855	11.656	11.8786	11.9263	11.9248	11.7789	11.5358	11.8663	12.0006	11.6842	11.5201	11.9737
Alad	ENSMUSG00000028393	ENSMUSG00000028393	0.206895	0.97304	0.463368	0.727982		9.97654	10.6606	10.1251	10.0697	10.8608	9.8223	10.7885	9.9971	9.97596	10.2726	11.486	10.5736
Kng2	ENSMUSG00000060459	ENSMUSG00000060459	0.148134	0.966994	0.165034	0.844569		11.9801	12.0907	11.5931	11.9929	11.951	12.1862	11.8021	12.3054	12.0294	11.8863	12.2532	12.1687
Eif5	ENSMUSG00000021282	ENSMUSG00000021282	-0.062643	0.977695	-0.0192302	0.990859		11.8506	12.0145	11.7397	11.8871	11.8699	11.9066	11.6382	11.8267	12.0599	11.8206	11.8029	11.7228
Sparc	ENSMUSG00000018593	ENSMUSG00000018593	0.0602829	0.990106	0.00601904	0.997853		11.1474	10.7715	10.8247	10.7575	11.3585	10.6418	10.9973	10.6554	10.8399	11.2386	10.6897	10.7254
Atp6v1d	ENSMUSG00000021114	ENSMUSG00000021114	-0.146892	0.967494	-0.104313	0.926738		11.3105	11.689	11.3452	11.425	11.427	11.1874	11.3013	11.2876	11.2021	10.9519	11.6811	11.4474
Eprs	ENSMUSG00000026615	ENSMUSG00000026615	-0.0664572	0.97304	-0.250864	0.358836		11.4436	11.4414	11.4957	11.6684	11.5615	11.4516	11.4599	11.3097	11.3036	11.0957	11.2729	11.3718
Wwp1	ENSMUSG00000041058	ENSMUSG00000041058	-0.0333264	0.99514	-0.191788	0.898686		11.5006	11.1395	11.5536	11.4299	11.2077	11.744	10.9528	11.4993	11.6109	11.1987	10.4931	11.3672
Amdhd2	ENSMUSG00000036820	ENSMUSG00000036820	0.507296	0.907913	0.355588	0.845954		9.81126	10.238	9.77199	9.61326	10.9794	9.68819	10.708	9.68625	9.58317	9.70551	11.011	10.1622
Anapc5	ENSMUSG00000029472	ENSMUSG00000029472	-0.0574596	0.977317	-0.118183	0.824804		11.5185	11.6399	11.4876	11.7147	11.7267	11.48	11.5011	11.4129	11.4195	11.4289	11.5234	11.5244
Ap2m1	ENSMUSG00000022841	ENSMUSG00000022841	-0.119309	0.967806	-0.152767	0.831503		11.6893	11.5029	11.7329	11.7883	11.6423	11.6522	11.3543	11.5845	11.6706	11.6238	11.1702	11.6005
Acsm5	ENSMUSG00000030972	ENSMUSG00000030972	0.328702	0.812267	0.137458	0.900773		11.2537	10.9601	11.3219	11.3496	11.5623	11.6483	11.5877	11.4222	11.4067	11.3297	10.8784	11.7268
Rpl12	ENSMUSG00000038900	ENSMUSG00000038900	-0.115741	0.969789	0.172337	0.836292		11.691	11.319	11.6371	11.709	11.7072	11.3891	11.0998	11.6527	11.689	11.6027	11.9227	11.8417
Pdhb	ENSMUSG00000021748	ENSMUSG00000021748	-0.0637714	0.98377	-0.166442	0.819661		11.34	11.4768	11.099	11.0216	11.4056	11.1201	11.0521	11.1251	11.0775	10.827	11.1988	11.1867
Ntn4	ENSMUSG00000020019	ENSMUSG00000020019	0.171402	0.967494	0.152991	0.908326		10.9412	11.3713	10.9502	10.8298	11.4038	10.8904	11.2994	11.1945	11.0819	10.7174	11.6034	11.2235
Amfr	ENSMUSG00000031751	ENSMUSG00000031751	0.15489	0.928418	0.0188417	0.991384		11.3251	11.3975	11.1807	11.0983	11.5909	11.2786	11.4725	11.2704	11.4067	11.1148	11.2918	11.2687
Pdzd3	ENSMUSG00000032105	ENSMUSG00000032105	0.176225	0.969215	-0.225807	0.877803		10.6274	10.6258	10.3321	10.3221	11.0596	10.141	10.9997	10.1793	9.98383	9.94827	10.6285	10.3665
Ugt1a7c	ENSMUSG00000090124	ENSMUSG00000090124	-0.114511	0.977261	-0.298998	0.703568		11.3647	11.1825	11.315	11.5611	11.135	11.4899	11.2935	11.0319	11.4276	11.003	10.4333	11.212
Atp6v1f	ENSMUSG00000004285	ENSMUSG00000004285	-0.110553	0.963065	0.0852571	0.909527		11.9392	12.1489	12.0385	11.8851	11.8372	11.9001	11.8072	12.0302	12.0438	11.9686	12.2968	12.0353
ENSMUSG00000121504	ENSMUSG00000121504	ENSMUSG00000121504	0.79383	0.547127	0.501133	0.676359		9.5912	9.87124	9.5925	9.26803	10.9735	9.70111	10.7363	9.65311	9.5175	9.87638	10.7494	9.93975
Rbm3	ENSMUSG00000031167	ENSMUSG00000031167	0.210094	0.932939	0.317207	0.54537		11.2776	11.192	11.2288	10.8045	11.5061	11.1627	11.3881	11.3097	11.1631	11.2313	11.8209	11.5062
Podxl	ENSMUSG00000025608	ENSMUSG00000025608	-0.118162	0.953916	0.126347	0.825483		12.2574	12.4735	12.4539	12.5168	12.1993	12.3914	12.2114	12.4266	12.4889	12.7436	12.5202	12.4483
Psmd11	ENSMUSG00000017428	ENSMUSG00000017428	-0.00823637	0.996069	-0.0235305	0.99353		11.1424	11.3762	11.0732	11.2238	11.2623	11.0257	11.449	11.0167	10.9715	10.9314	11.6811	11.014
Aurkaip1	ENSMUSG00000065990	ENSMUSG00000065990	0.17327	0.969789	0.0264604	0.99353		10.6465	10.7102	10.6436	10.2836	11.2599	10.2519	10.907	10.3544	10.2651	10.3512	10.9935	10.699
Vps13d	ENSMUSG00000020220	ENSMUSG00000020220	-0.0619388	0.990106	-0.133176	0.921261		11.5863	11.2774	11.6823	11.9072	11.1032	11.8898	11.6032	11.5736	11.6726	11.6001	11.0235	11.6054
Tpm1	ENSMUSG00000032366	ENSMUSG00000032366	0.240609	0.890451	0.170712	0.826124		11.0246	11.0068	11.0379	10.8737	11.5678	10.8455	11.2862	11.1116	11.0051	11.0972	11.2735	11.2387
Fam120a	ENSMUSG00000038014	ENSMUSG00000038014	0.0124651	0.995313	-0.036838	0.983587		11.808	11.6038	11.9501	11.9798	11.8303	11.9429	11.7553	11.8866	11.9815	11.8325	11.466	11.8927
Vps35	ENSMUSG00000031696	ENSMUSG00000031696	-0.0785274	0.984469	-0.275943	0.702441		11.3682	11.1836	11.3272	11.2706	11.2965	11.3778	11.071	11.0723	11.4595	10.8895	10.5021	11.0403
Gclc	ENSMUSG00000032350	ENSMUSG00000032350	-0.15316	0.961004	-0.0445219	0.980501		11.8131	11.3417	11.6146	11.6556	11.2898	11.6135	11.334	11.5876	11.7265	11.7498	11.2663	11.4915
Ddx1	ENSMUSG00000037149	ENSMUSG00000037149	0.0637957	0.981844	-0.0100492	0.995905		11.3409	11.5443	11.3436	11.3864	11.5967	11.3737	11.5636	11.3253	11.4026	11.0417	11.5981	11.4846
Sgk1	ENSMUSG00000019970	ENSMUSG00000019970	-0.433567	0.832512	-0.287067	0.796968		11.1844	10.3543	11.4279	11.2562	10.2337	10.6249	10.6109	11.1044	10.549	10.9056	10.8086	10.991
Fasn	ENSMUSG00000025153	ENSMUSG00000025153	-0.801624	0.219845	-1.09568	0.00199481		10.0392	11.0156	9.99589	11.1196	9.8894	10.1598	9.67813	9.54887	9.49786	9.55727	9.51384	9.60801
Rtn3	ENSMUSG00000024758	ENSMUSG00000024758	-0.168853	0.917632	-0.0845491	0.913533		11.8268	11.8638	11.7552	11.6068	11.4266	11.7631	11.5116	11.6688	11.8357	11.7066	11.622	11.5485
Fus	ENSMUSG00000030795	ENSMUSG00000030795	0.0414176	0.990106	0.265413	0.55092		11.8156	11.8694	11.8549	11.7686	11.6356	11.8912	11.9732	11.9522	11.7983	12.3839	12.1948	11.9213
Samd9l	ENSMUSG00000047735	ENSMUSG00000047735	-0.246869	0.968829	-0.377084	0.791487		11.052	10.5125	11.2575	11.4527	10.5032	11.2348	10.5776	11.0082	11.2281	10.8341	9.58322	10.8253
BC005624	ENSMUSG00000026851	ENSMUSG00000026851	0.26337	0.933665	0.0255525	0.99353		10.4518	10.7125	10.4531	10.3963	11.3443	10.3617	10.7477	10.4021	10.327	10.27	10.7958	10.675
Deptor	ENSMUSG00000022419	ENSMUSG00000022419	-0.267613	0.852755	-0.171978	0.818122		11.7067	11.7277	11.7058	11.9637	11.1708	11.7018	11.5007	11.6248	11.8314	11.6838	11.4894	11.3878
Uqcc3	ENSMUSG00000071654	ENSMUSG00000071654	0.353384	0.947157	0.223361	0.916622		10.037	10.401	9.92036	9.57509	11.0918	9.80446	10.4138	9.70539	9.73068	9.84694	10.9125	10.1381
Ptprd	ENSMUSG00000028399	ENSMUSG00000028399	-0.33981	0.85599	-0.268354	0.753355		11.442	11.3922	11.7834	11.8663	10.8794	11.678	11.0578	11.4366	11.5961	11.4213	11.1674	11.2475
Ccdc12	ENSMUSG00000019659	ENSMUSG00000019659	0.277491	0.948645	0.105848	0.961736		10.4	10.6405	10.4839	10.1328	11.2233	10.1598	10.8194	10.3677	9.98069	10.2946	11.0204	10.6228
Cib1	ENSMUSG00000030538	ENSMUSG00000030538	0.106103	0.982442	-0.0054451	0.99871		10.6252	10.9542	10.7225	10.5379	11.1504	10.3522	11.1148	10.5041	10.3332	10.3805	11.2363	10.7136
Gsr	ENSMUSG00000031584	ENSMUSG00000031584	-0.055334	0.988353	-0.0459197	0.972793		11.5169	11.5343	11.2	11.2306	11.4542	11.2598	11.2453	11.3259	11.5707	11.2171	11.141	11.366
Def8	ENSMUSG00000001482	ENSMUSG00000001482	-0.0633138	0.977317	-0.227822	0.463634		11.4861	11.1814	11.4631	11.4741	11.3373	11.3697	11.4586	11.1945	11.1273	11.1857	11.1032	11.2926
Ssbp3	ENSMUSG00000061887	ENSMUSG00000061887	0.431717	0.907913	0.199697	0.915723		10.0306	10.2571	9.92739	10.1062	11.1173	9.80046	10.7563	9.97991	9.93598	10.0806	10.8715	10.0401
Itga1	ENSMUSG00000042284	ENSMUSG00000042284	-0.105916	0.977317	0.112251	0.930753		11.4889	11.441	11.3882	11.7854	11.4331	11.5029	11.3963	11.3787	11.5613	11.3434	12.1644	11.3509
F13b	ENSMUSG00000026368	ENSMUSG00000026368	-0.114038	0.969789	-0.281986	0.573682		11.3716	11.4414	11.3717	11.5738	11.3271	11.422	11.3047	11.2536	11.5224	10.8929	10.8381	11.2767
Arl6ip4	ENSMUSG00000029404	ENSMUSG00000029404	0.483267	0.846694	0.287061	0.839839		10.1106	10.1323	10.0728	9.81508	11.1398	9.80046	10.7513	9.96251	9.99788	10.0475	10.6719	10.4679
Ppm1b	ENSMUSG00000061130	ENSMUSG00000061130	0.15696	0.961004	0.141309	0.887892		11.1079	11.3266	11.0694	11.0037	11.5041	11.0811	11.4358	11.0789	11.1372	11.0757	11.5786	11.2475
Psmc1	ENSMUSG00000021178	ENSMUSG00000021178	0.101639	0.968829	0.0884841	0.916622		11.3953	11.3999	11.4966	11.4787	11.7196	11.4174	11.6138	11.4012	11.4049	11.3178	11.7392	11.6253
Calcoco1	ENSMUSG00000023055	ENSMUSG00000023055	0.0735314	0.968829	0.0554066	0.94135		11.5667	11.6577	11.5168	11.6265	11.8221	11.5607	11.6661	11.6004	11.5246	11.6243	11.7143	11.7209
Pam	ENSMUSG00000026335	ENSMUSG00000026335	0.14111	0.924027	-0.142878	0.773421		11.3746	11.3496	11.142	11.3826	11.5139	11.4168	11.4776	11.414	11.2941	10.9967	11.0943	11.284
Polr1d	ENSMUSG00000029642	ENSMUSG00000029642	0.170344	0.961004	0.112101	0.92155		11.1095	11.0756	11.0183	10.7711	11.4673	10.9146	11.1892	11.0463	10.8537	10.8525	11.3632	11.2974
Retreg1	ENSMUSG00000022270	ENSMUSG00000022270	0.371573	0.728237	0.362993	0.475633		11.1623	10.9371	11.2254	11.1647	11.58	11.6003	11.4287	11.3673	11.9238	11.4318	10.9759	11.4685
Anapc2	ENSMUSG00000026965	ENSMUSG00000026965	0.286009	0.925823	-0.0491985	0.988837		10.4671	10.7278	10.2459	10.5119	11.1708	10.4254	11.0381	10.3038	10.1814	10.1332	10.739	10.6429
Ubr3	ENSMUSG00000044308	ENSMUSG00000044308	-0.1985	0.968829	-0.0501135	0.989108		11.4162	11.1176	11.6516	11.6953	10.9391	11.6862	10.9829	11.4164	11.7794	11.6309	10.6838	11.4326
Swi5	ENSMUSG00000044627	ENSMUSG00000044627	-0.199541	0.919667	-0.149166	0.863761		11.4281	11.67	11.4069	11.4569	11.3295	11.2244	11.2372	11.3835	11.0493	11.2539	11.7302	11.2588
Slc26a1	ENSMUSG00000046959	ENSMUSG00000046959	-0.321124	0.892212	-0.480588	0.358836		11.08	10.8584	11.1659	11.5805	10.7189	10.9091	10.9485	10.9126	10.8338	10.7929	10.0677	11.0044
Slc5a3	ENSMUSG00000089774	ENSMUSG00000089774	0.523299	0.611573	0.271374	0.799785		10.8837	11.2112	10.5958	10.8737	11.2238	11.4407	10.9423	11.9296	11.1755	10.7902	11.1539	11.5062
Mrpl28	ENSMUSG00000024181	ENSMUSG00000024181	0.244679	0.967494	0.10998	0.962368		10.4461	10.7233	10.1457	10.0151	11.0204	10.0087	10.9429	10.1586	10.1801	10.0058	10.9695	10.5269
Maged1	ENSMUSG00000025151	ENSMUSG00000025151	0.0324305	0.990106	-0.109958	0.891977		11.2953	11.3271	11.2873	11.4083	11.5511	11.24	11.4247	11.2046	11.2393	10.988	11.2153	11.4081
Rps29	ENSMUSG00000034892	ENSMUSG00000034892	0.0955384	0.981433	0.445341	0.324502		11.2578	11.1035	11.1274	10.8102	11.3811	10.8387	11.0573	11.3691	11.4043	11.3076	11.9277	11.3861
Aspg	ENSMUSG00000037686	ENSMUSG00000037686	0.33342	0.928154	0.22134	0.898686		10.2444	10.6558	10.1054	10.4191	11.0261	10.2104	11.0852	10.2579	10.1426	10.2141	11.1674	10.6023
Ppm1g	ENSMUSG00000029147	ENSMUSG00000029147	0.111847	0.977317	0.060965	0.980424		10.7455	11.0678	10.7378	10.6505	11.382	10.5591	10.9317	10.6633	10.6855	10.5747	11.2383	10.8918
Psmc2	ENSMUSG00000028932	ENSMUSG00000028932	0.0272079	0.993347	-0.0309305	0.989729		11.0868	11.4022	11.0637	10.9345	11.3797	10.9832	11.2704	10.9572	11.019	10.8253	11.4318	11.0618
Tsn	ENSMUSG00000026374	ENSMUSG00000026374	0.229442	0.968829	0.159478	0.94335		10.2152	10.767	10.0105	10.2765	10.9531	10.1171	10.8596	10.16	10.1718	9.9236	11.2762	10.2348
Eif3f	ENSMUSG00000031029	ENSMUSG00000031029	0.204578	0.968829	0.638109	0.338397		10.2556	10.6542	10.2448	9.99932	10.7581	10.1058	10.7413	10.3374	10.425	10.6786	11.6801	10.6334
Pcbp2	ENSMUSG00000056851	ENSMUSG00000056851	-0.141823	0.977317	-0.0785005	0.980052		11.3176	10.9607	11.4694	11.1952	10.7553	11.3555	10.8635	11.348	11.6114	11.3643	10.1486	11.1743
Cct2	ENSMUSG00000034024	ENSMUSG00000034024	-0.0222944	0.991452	-0.0531943	0.947899		11.6599	11.4971	11.5229	11.5611	11.5909	11.5182	11.5333	11.5135	11.7024	11.3272	11.3876	11.5852
Xpc	ENSMUSG00000030094	ENSMUSG00000030094	0.165116	0.948428	-0.0779605	0.946361		10.9475	10.9659	10.824	11.0861	11.4542	10.859	11.1876	10.9101	10.7037	10.8011	11.0102	10.9865
Rps28	ENSMUSG00000067288	ENSMUSG00000067288	-0.214683	0.944868	0.230597	0.802746		11.2984	11.2232	11.0928	10.9747	10.9759	10.7912	10.814	11.1442	11.1216	11.0891	11.9231	11.2242
Pgap6	ENSMUSG00000024180	ENSMUSG00000024180	-0.14016	0.881054	-0.10613	0.792134		11.7029	11.8071	11.8637	11.8599	11.6086	11.7093	11.7624	11.5912	11.6603	11.6833	11.7051	11.7636
Mep1b	ENSMUSG00000024313	ENSMUSG00000024313	0.134267	0.966994	-0.215466	0.723168		11.4203	11.2722	11.0051	11.113	11.2913	11.35	11.1126	11.5892	11.0121	10.7608	11.0204	11.1637
Dnaja2	ENSMUSG00000031701	ENSMUSG00000031701	0.0326471	0.988956	-0.0191649	0.989108		11.5704	11.656	11.7066	11.7152	11.8522	11.6321	11.6474	11.6368	11.6662	11.5912	11.606	11.7087
Cyfip2	ENSMUSG00000020340	ENSMUSG00000020340	-0.149331	0.970225	-0.275144	0.783189		11.4302	11.5811	11.4412	11.6593	11.0658	11.691	10.931	11.6781	11.5697	11.291	10.7228	11.3161
Gcn1	ENSMUSG00000041638	ENSMUSG00000041638	0.155058	0.965771	-0.242563	0.71662		10.6599	11.0629	10.6496	10.9747	11.1488	10.777	11.2906	10.7105	10.5048	10.5329	10.6769	10.7009
Hipk2	ENSMUSG00000061436	ENSMUSG00000061436	-0.335347	0.924027	-0.229879	0.887246		11.1344	11.1555	11.4114	11.6561	10.328	11.2914	10.8993	11.3498	11.3142	11.4726	10.3928	11.1068
Rnf187	ENSMUSG00000020496	ENSMUSG00000020496	0.0450295	0.990685	-0.0293563	0.990859		10.9624	11.1453	10.8794	10.6395	11.2011	10.5779	11.2524	10.6952	10.6989	10.9624	10.954	10.9243
Clcnkb	ENSMUSG00000006216	ENSMUSG00000006216	-0.00920296	0.996069	-0.162904	0.881282		11.1936	11.3955	10.8081	11.3439	11.2793	11.1032	11.2569	11.1258	10.6931	10.8793	11.3931	11.0998
Bcap31	ENSMUSG00000002015	ENSMUSG00000002015	-0.103692	0.977317	0.0280819	0.992504		11.1444	11.4705	11.1528	10.7652	11.1162	10.9293	11.1584	10.988	10.9802	10.9081	11.6501	11.0654
Rnf128	ENSMUSG00000031438	ENSMUSG00000031438	0.0138196	0.996051	0.127647	0.941435		10.9262	11.5251	10.8553	11.0552	11.0874	11.1064	11.1015	11.2174	11.1926	10.7126	11.8432	10.9661
Selenok	ENSMUSG00000042682	ENSMUSG00000042682	-0.137377	0.97304	0.0216889	0.99353		11.1177	11.3362	11.2458	10.9413	11.1832	10.9238	10.9101	11.087	10.8181	10.8164	11.7924	11.0943
Tbcel	ENSMUSG00000037287	ENSMUSG00000037287	0.0987574	0.981433	-0.0529737	0.982036		10.7638	11.2264	10.7458	10.6975	11.3229	10.7295	11.0555	10.6905	10.7652	10.7001	11.1353	10.6343
Csnk1a1	ENSMUSG00000024576	ENSMUSG00000024576	0.0921767	0.971452	0.0867347	0.923302		11.5269	11.7353	11.449	11.418	11.7086	11.6633	11.6071	11.5345	11.6376	11.4578	11.9105	11.4414
Clk1	ENSMUSG00000026034	ENSMUSG00000026034	0.0175353	0.99514	-0.0519645	0.973617		11.52	11.2505	11.4631	11.3422	11.6005	11.5997	11.0953	11.3047	11.5692	11.1912	11.1164	11.4588
Cope	ENSMUSG00000055681	ENSMUSG00000055681	0.0583861	0.990685	0.116707	0.947764		10.7566	10.9536	10.6782	10.6255	11.1281	10.4498	11.0619	10.492	10.4672	10.482	11.4499	10.87
Ddc	ENSMUSG00000020182	ENSMUSG00000020182	0.054044	0.990106	-0.206503	0.792309		11.0742	10.7271	10.6186	10.7987	11.1371	10.5697	11.0664	10.6064	10.6797	10.4292	10.6499	10.6628
Pdap1	ENSMUSG00000029623	ENSMUSG00000029623	0.101814	0.968829	0.0864049	0.926738		11.2256	11.1792	11.324	11.3141	11.6587	11.1368	11.3701	11.2306	11.2518	11.1946	11.4464	11.4792
Rpl28	ENSMUSG00000030432	ENSMUSG00000030432	-0.19804	0.915609	0.268942	0.489572		11.7754	11.4998	11.8633	11.565	11.2946	11.4905	11.3524	11.7614	11.8701	12.0192	11.9451	11.9707
Prrc2a	ENSMUSG00000024393	ENSMUSG00000024393	-0.167406	0.91151	-0.170196	0.707741		11.5165	11.7219	11.6537	11.74	11.4335	11.3697	11.5661	11.5917	11.3142	11.6754	11.4945	11.455
Cmpk1	ENSMUSG00000028719	ENSMUSG00000028719	0.151445	0.967494	0.00992349	0.997286		10.9843	11.1786	10.8088	10.7803	11.4597	10.9867	11.0217	10.8469	10.9652	10.7136	11.2043	10.9022
Acadsb	ENSMUSG00000030861	ENSMUSG00000030861	-0.153084	0.963065	-0.171971	0.836292		11.6866	11.8147	11.5386	11.7439	11.2218	11.7621	11.35	11.7723	11.779	11.3533	11.4452	11.4973
Ccar1	ENSMUSG00000020074	ENSMUSG00000020074	-0.156221	0.925823	-0.0450172	0.966208		11.6295	11.6083	11.8611	11.8812	11.7774	11.4793	11.3908	11.6954	11.7043	11.6784	11.7534	11.6844
Flywch1	ENSMUSG00000040097	ENSMUSG00000040097	0.593652	0.798092	0.151239	0.947764		9.56752	10.0146	9.51806	10.0094	11.0012	9.70111	10.6603	9.74108	9.24909	9.84343	10.4356	10.0168
Gsn	ENSMUSG00000026879	ENSMUSG00000026879	0.0842887	0.988353	-0.17976	0.900773		10.7514	11.1187	10.0728	10.58	11.1624	10.4485	10.5696	10.7635	10.1991	10.4966	10.7218	10.532
Znrf2	ENSMUSG00000058446	ENSMUSG00000058446	0.0959599	0.97304	-0.0862199	0.931567		11.2336	11.4768	11.1145	11.0137	11.527	11.262	11.0987	11.3437	11.2433	10.9322	11.2002	11.1422
Txndc17	ENSMUSG00000020803	ENSMUSG00000020803	-0.0684014	0.97304	0.000933353	0.998927		11.6521	11.4104	11.6401	11.4684	11.6254	11.4611	11.4044	11.4106	11.5154	11.4136	11.6561	11.5941
Polr2a	ENSMUSG00000005198	ENSMUSG00000005198	-0.332744	0.928418	-0.0332342	0.99353		11.0224	11.1853	11.5177	11.4762	10.3935	11.2943	10.5792	11.4041	11.5067	11.695	10.6109	11.0824
Hspa4	ENSMUSG00000020361	ENSMUSG00000020361	0.00175406	0.998521	0.0484826	0.96301		11.5885	11.6116	11.6752	11.4962	11.7478	11.5742	11.4682	11.5799	11.8616	11.4475	11.5051	11.7182
Blmh	ENSMUSG00000020840	ENSMUSG00000020840	0.128181	0.976303	-0.104279	0.949596		10.752	10.9219	10.4531	10.6086	11.1955	10.4701	10.9454	10.5545	10.4784	10.0791	10.9678	10.6935
Dnajc3	ENSMUSG00000022136	ENSMUSG00000022136	-0.0471199	0.990106	-0.214271	0.773332		11.4944	11.3566	11.5093	11.5099	11.336	11.5997	11.3406	11.3959	11.6341	11.1745	10.8167	11.2773
Il6st	ENSMUSG00000021756	ENSMUSG00000021756	-0.0692544	0.976303	-0.119059	0.857961		11.8001	11.6831	11.6345	11.9304	11.5419	11.787	11.6702	11.7782	11.8222	11.6202	11.4933	11.6354
Sh3bp5	ENSMUSG00000021892	ENSMUSG00000021892	0.217012	0.917632	0.286935	0.552052		11.2569	10.8493	11.239	11.1103	11.5375	11.2743	11.4242	11.0804	11.4774	11.6625	11.1709	11.2767
Saraf	ENSMUSG00000031532	ENSMUSG00000031532	0.0941405	0.976303	-0.0695126	0.956942		11.0289	11.1017	10.7695	10.6293	11.2711	10.7126	11.1225	10.7708	10.8013	10.7543	10.9325	10.8093
Morf4l1	ENSMUSG00000062270	ENSMUSG00000062270	0.0561416	0.98172	0.0204067	0.989729		11.8488	11.929	11.7309	11.8246	11.825	11.9433	11.7942	11.994	11.9956	11.6911	11.7572	11.955
Tmem229a	ENSMUSG00000048022	ENSMUSG00000048022	-0.0444439	0.990685	-0.101967	0.935225		11.8004	11.7142	11.9591	11.8242	11.4192	12.0744	11.5773	11.9625	12.0187	11.5101	11.5572	11.7579
B2m	ENSMUSG00000060802	ENSMUSG00000060802	-0.0482261	0.990106	0.259922	0.63793		11.8509	11.314	11.9038	11.8583	11.6258	11.7278	11.5543	11.882	12.1722	12.0495	12.0241	11.7663
Cflar	ENSMUSG00000026031	ENSMUSG00000026031	0.255608	0.71444	0.136284	0.821835		11.6748	11.4989	11.7764	11.7724	11.7606	12.074	12.015	11.892	11.9513	11.6749	11.7206	11.9169
Apom	ENSMUSG00000024391	ENSMUSG00000024391	-0.133444	0.968829	0.00230148	0.998927		11.3056	10.8626	11.0347	10.8036	11.1173	10.6912	11.0045	10.6594	10.7385	10.8724	11.2584	11.1422
Frrs1	ENSMUSG00000033386	ENSMUSG00000033386	0.0919665	0.988607	0.0131332	0.997286		10.4687	10.8654	10.5691	10.8769	11.1393	10.3149	11.0087	10.5776	10.5298	10.1784	11.3477	10.5505
Acbd4	ENSMUSG00000056938	ENSMUSG00000056938	0.374176	0.878285	0.08671	0.964321		10.2171	10.305	10.4896	10.2095	11.0404	10.1187	11.0919	10.1929	10.1257	10.3817	10.6326	10.4007
Arpc2	ENSMUSG00000006304	ENSMUSG00000006304	0.153444	0.917632	0.203965	0.517966		11.6248	11.381	11.6418	11.6068	11.8283	11.6522	11.7443	11.6487	11.7377	11.6645	11.9348	11.7331
Csnk1g2	ENSMUSG00000003345	ENSMUSG00000003345	0.0440905	0.990685	0.256953	0.755117		11.0027	11.2986	11.0392	10.9994	11.2701	10.8969	11.3216	11.0044	11.0342	11.1162	11.8348	11.2588
Cct5	ENSMUSG00000022234	ENSMUSG00000022234	0.0424712	0.988353	-0.0933789	0.898726		11.4049	11.4113	11.3723	11.4256	11.5278	11.4063	11.5129	11.3265	11.2801	11.0433	11.4539	11.4282
Nars	ENSMUSG00000024587	ENSMUSG00000024587	0.0858408	0.97304	-0.120193	0.877803		11.1469	11.2991	11.1021	11.2568	11.4673	11.1643	11.3589	11.1372	11.1596	10.8235	11.1135	11.2069
Acly	ENSMUSG00000020917	ENSMUSG00000020917	-0.183243	0.933253	-0.490113	0.0797989		11.2322	11.1017	11.2	11.4977	10.9824	11.2429	11.0235	11.0686	11.0281	10.6418	10.4566	10.9093
Atp5g1	ENSMUSG00000006057	ENSMUSG00000006057	-0.407468	0.85599	0.279966	0.804716		11.0679	10.6758	11.1582	11.518	10.2287	10.9044	10.4736	11.1379	10.9548	11.4957	11.6988	11.4131
Tmed9	ENSMUSG00000058569	ENSMUSG00000058569	0.203278	0.954249	-0.0111012	0.997286		10.7047	10.8167	10.5019	10.4083	11.196	10.4357	11.0241	10.4642	10.3246	10.5491	10.8068	10.699
Tubb4b	ENSMUSG00000036752	ENSMUSG00000036752	-0.215167	0.892706	-0.331786	0.334463		11.2993	10.9085	11.1576	11.0059	11.1005	10.9275	10.7662	10.7171	10.5595	10.8912	10.8417	10.7644
Gpc4	ENSMUSG00000031119	ENSMUSG00000031119	-0.0338948	0.990685	-0.328514	0.370934		11.0229	11.4595	11.0483	11.105	11.1929	11.0654	11.0964	11.1857	10.8189	10.7001	10.6699	11.1314
Rere	ENSMUSG00000039852	ENSMUSG00000039852	-0.0770052	0.988353	0.106059	0.94335		11.4706	11.3281	11.6752	11.7055	11.1577	11.4992	11.5465	11.6551	11.7451	11.969	11.0078	11.7451
Tmem30a	ENSMUSG00000032328	ENSMUSG00000032328	0.0675595	0.98172	-0.0322249	0.987252		11.5977	11.7992	11.6768	11.6006	11.7647	11.7815	11.4845	11.8933	11.9082	11.4012	11.6318	11.5667
Las1l	ENSMUSG00000057421	ENSMUSG00000057421	0.070719	0.9834	0.0987235	0.928666		11.0961	11.1969	11.2458	11.2428	11.5335	11.0811	11.3538	11.041	11.0425	11.106	11.62	11.3392
Tmprss2	ENSMUSG00000000385	ENSMUSG00000000385	0.203015	0.917632	0.0342119	0.987058		11.2712	11.384	10.9384	11.2652	11.5447	11.3397	11.3715	11.4417	11.2531	10.9206	11.4798	11.3232
Tmem37	ENSMUSG00000050777	ENSMUSG00000050777	-0.191311	0.97304	0.259715	0.896657		10.4323	10.7847	10.2094	10.0874	10.295	9.99655	10.5509	9.91889	9.9131	10.4865	11.5229	10.1582
Atp5md	ENSMUSG00000071528	ENSMUSG00000071528	-0.178506	0.966994	0.17964	0.877803		11.2476	11.4089	11.4952	10.927	11.1551	11.1161	10.9979	11.1547	11.5364	11.3108	11.8803	10.985
Cmbl	ENSMUSG00000022235	ENSMUSG00000022235	-0.128012	0.933253	0.0203364	0.989729		11.8168	11.8642	12.0697	11.9958	11.6665	11.857	11.9195	11.7939	11.9897	11.8192	12.017	12.0063
Sfpq	ENSMUSG00000028820	ENSMUSG00000028820	0.185663	0.927933	0.121788	0.898686		11.1554	11.2945	11.3968	11.1576	11.5978	11.1281	11.4247	11.5621	11.1358	11.2479	11.5012	11.5752
Rangap1	ENSMUSG00000022391	ENSMUSG00000022391	0.314065	0.944581	-0.178558	0.922688		10.0456	10.2834	10.0892	10.0122	11.0152	9.80246	10.6427	9.86543	9.43269	9.64642	10.3916	10.0716
Tmem254	ENSMUSG00000072676	ENSMUSG00000072676	-0.363557	0.531573	-0.0592357	0.961583		11.5384	11.7842	11.7643	11.6284	11.1525	11.4554	11.0457	11.5637	11.6301	11.4434	11.7919	11.6059
Gna11	ENSMUSG00000034781	ENSMUSG00000034781	0.199216	0.966994	0.235556	0.83464		10.5801	10.9118	10.6195	10.5886	11.272	10.4987	11.0146	10.5972	10.519	10.8208	11.3919	10.7896
Csnk2b	ENSMUSG00000024387	ENSMUSG00000024387	-0.0968114	0.975099	0.0841578	0.94335		11.2313	11.5547	11.3681	11.3297	11.4966	11.1705	11.2569	11.1651	11.2121	11.238	11.82	11.4835
Clec2h	ENSMUSG00000030364	ENSMUSG00000030364	0.0229587	0.99514	0.011887	0.997286		11.1529	10.4426	10.2803	10.8886	11.0573	10.5779	10.7477	10.5859	10.6931	10.6628	10.4852	11.0732
Lonp2	ENSMUSG00000047866	ENSMUSG00000047866	0.0531096	0.990106	-0.118825	0.909527		11.2555	10.9371	11.4313	11.2146	11.3154	11.367	11.3756	11.0036	11.3048	11.0705	10.7616	11.2126
Ppp1r21	ENSMUSG00000034709	ENSMUSG00000034709	0.144498	0.967494	-0.0191343	0.99353		10.8411	10.8826	10.9328	10.9651	11.4387	10.8446	11.0699	10.7433	10.8066	10.6378	11.0436	11.0221
H2az2	ENSMUSG00000041126	ENSMUSG00000041126	0.379613	0.925823	0.443912	0.703141		10.1013	10.3953	9.99053	9.70803	10.9663	9.86118	10.6312	10.0624	10.0498	9.9661	11.187	10.5029
Fnbp1l	ENSMUSG00000039735	ENSMUSG00000039735	0.192454	0.925823	-0.14005	0.880055		11.0847	11.1612	11.0586	11.238	11.5115	11.3314	11.1616	11.2908	11.2998	10.9437	10.6213	11.0439
Pcca	ENSMUSG00000041650	ENSMUSG00000041650	-0.110634	0.98172	-0.243292	0.838822		11.236	10.8217	11.3686	11.4595	11.0076	11.3098	11.0607	11.1266	11.3377	11.0463	10.16	11.1887
Furin	ENSMUSG00000030530	ENSMUSG00000030530	-0.0718207	0.968829	-0.026929	0.981929		11.6104	11.6236	11.6537	11.7037	11.6465	11.5017	11.6278	11.5227	11.6063	11.7781	11.4603	11.6229
Mia3	ENSMUSG00000056050	ENSMUSG00000056050	-0.00241785	0.997777	-0.190386	0.774587		11.3949	11.4293	11.3902	11.7971	11.5889	11.6649	11.3354	11.4314	11.4527	11.2158	11.112	11.4782
Rps19	ENSMUSG00000040952	ENSMUSG00000040952	-0.16759	0.944581	0.138506	0.879459		11.7748	11.2606	11.7965	11.927	11.477	11.5589	11.4582	11.6703	11.7603	11.9874	11.8119	11.8267
Ppp1r1a	ENSMUSG00000022490	ENSMUSG00000022490	0.256421	0.917632	0.370949	0.437399		11.2574	11.7493	11.3676	11.0786	11.5658	11.5801	11.4121	11.9502	11.6677	11.9678	11.5311	11.8174
Slc30a9	ENSMUSG00000029221	ENSMUSG00000029221	0.0290412	0.990106	-0.0524074	0.946423		11.3578	11.4344	11.4382	11.2995	11.6121	11.2929	11.3807	11.3413	11.4316	11.3266	11.2656	11.2962
Iah1	ENSMUSG00000062054	ENSMUSG00000062054	0.0120615	0.995313	0.0237751	0.991618		11.1414	11.5615	11.3015	11.0455	11.437	11.1297	11.31	11.2575	11.3347	11.0171	11.5653	11.228
Mgp	ENSMUSG00000030218	ENSMUSG00000030218	-0.295495	0.882421	0.196955	0.83662		11.3149	10.7163	10.968	10.9929	10.9207	10.4776	10.6656	10.7753	11.0493	11.3222	11.5344	10.8412
Rps27l	ENSMUSG00000036781	ENSMUSG00000036781	-0.0305721	0.99514	-0.0722774	0.974868		11.1394	10.373	11.2614	10.6895	10.9723	10.943	10.8922	10.6876	10.9192	11.1787	10.2279	10.861
Cobll1	ENSMUSG00000034903	ENSMUSG00000034903	-0.190118	0.968829	-0.101719	0.961583		11.3038	11.0804	11.5895	11.3434	10.8091	11.4818	10.625	11.4839	11.5294	11.4107	10.5232	11.298
Arf5	ENSMUSG00000020440	ENSMUSG00000020440	0.557052	0.953916	0.546975	0.85628		9.35061	9.97267	9.31639	8.74617	10.631	9.08499	10.319	9.21397	8.77057	9.51385	10.9359	9.72607
Bhmt2	ENSMUSG00000042118	ENSMUSG00000042118	0.259521	0.846694	0.0548493	0.965097		10.7309	11.0508	11.0739	11.0766	11.4695	11.0729	11.3687	11.0334	11.1245	10.8341	11.0498	11.149
Mfap3l	ENSMUSG00000031647	ENSMUSG00000031647	-0.0193855	0.99514	-0.202304	0.865221		11.33	11.1413	11.7457	11.5508	11.1728	11.7461	11.2336	11.5351	11.623	11.1647	10.7958	11.3256
Rapgef3	ENSMUSG00000022469	ENSMUSG00000022469	0.411563	0.696757	0.155539	0.90017		10.4404	10.7086	10.3459	10.4803	11.1206	10.5837	11.1996	10.6286	10.3697	10.5099	11.0305	10.6238
Wsb1	ENSMUSG00000017677	ENSMUSG00000017677	0.27664	0.917632	-0.0641846	0.975332		10.7202	11.0156	10.4579	10.3141	11.196	10.9547	10.9114	10.5859	10.6503	10.2477	10.9292	10.4363
Usp47	ENSMUSG00000059263	ENSMUSG00000059263	-0.0181989	0.99514	-0.126241	0.875926		11.5874	11.4046	11.6076	11.7081	11.5725	11.6522	11.4551	11.5653	11.6818	11.4336	11.1453	11.5078
Afg3l1	ENSMUSG00000031967	ENSMUSG00000031967	0.0320241	0.992004	-0.238857	0.734344		10.8819	11.0261	10.7695	10.7421	11.1671	10.6606	11.0217	10.6406	10.3443	10.5198	10.9015	10.6609
Cyp7b1	ENSMUSG00000039519	ENSMUSG00000039519	0.305529	0.917632	0.201402	0.880055		11.2629	11.0137	10.214	10.7265	11.1582	11.1751	10.8099	11.4308	11.0297	10.7802	11.1002	11.2712
Ugt3a1	ENSMUSG00000072664	ENSMUSG00000072664	-0.256937	0.968829	-0.326561	0.877641		11.0589	9.885	10.5029	10.6715	9.79012	10.8042	9.97477	10.5322	10.6767	10.3829	8.91723	10.5124
Psmd3	ENSMUSG00000017221	ENSMUSG00000017221	0.182726	0.950188	0.0900975	0.94335		10.8741	11.0017	10.827	10.667	11.2456	10.7221	11.2812	10.7753	10.6122	11.0854	11.0574	10.9477
Slc25a15	ENSMUSG00000031482	ENSMUSG00000031482	-0.101291	0.966994	-0.244248	0.380449		11.2776	11.2659	11.2514	11.2507	11.1965	11.0223	11.3148	11.0877	11.0538	10.8279	11.173	10.9947
Serp1	ENSMUSG00000027808	ENSMUSG00000027808	2.91282e-07	0.999998	-0.0790893	0.931567		11.1775	11.3786	11.1432	10.9607	11.341	11.0007	11.2768	11.0402	11.0664	11.0891	11.2357	10.9721
Cep250	ENSMUSG00000038241	ENSMUSG00000038241	0.157344	0.961295	0.012549	0.995905		10.8891	11.0982	10.8838	11.0223	11.296	10.7972	11.3594	11.0074	10.7496	10.8447	11.2491	11.059
Npnt	ENSMUSG00000040998	ENSMUSG00000040998	-0.195492	0.933665	-0.466958	0.165458		11.1658	10.9979	10.9495	10.9629	10.9294	10.7009	10.5776	11.0515	10.7496	10.6786	10.1124	10.6014
ENSMUSG00000095041	ENSMUSG00000095041	ENSMUSG00000095041	-0.210237	0.966994	-0.19193	0.898686		10.82	10.8253	10.9018	11.0752	10.6325	10.411	11.185	10.422	10.2767	10.727	11.2457	10.4231
Prodh2	ENSMUSG00000036892	ENSMUSG00000036892	0.0817987	0.990106	0.0409189	0.990927		10.5212	10.6938	10.4915	10.4584	10.8368	10.0764	11.0914	10.2605	10.0647	10.237	11.1039	10.7018
Cfdp1	ENSMUSG00000031954	ENSMUSG00000031954	0.0508841	0.990106	0.0222807	0.992794		11.06	11.3043	11.2491	11.2015	11.5193	11.0975	11.2649	11.1037	11.0553	10.9445	11.5023	11.3439
Eif4a1	ENSMUSG00000059796	ENSMUSG00000059796	-0.155168	0.925934	-0.0123094	0.99353		11.7279	11.3427	11.6889	11.5023	11.3201	11.556	11.3608	11.4285	11.6455	11.6156	11.3852	11.5852
Trp53bp2	ENSMUSG00000026510	ENSMUSG00000026510	0.366226	0.566005	0.362311	0.325954		10.8349	11.2297	11.0418	11.0008	11.6059	11.2743	11.3244	11.3679	11.3854	11.044	11.5085	11.5857
Cdc42	ENSMUSG00000006699	ENSMUSG00000006699	-0.250998	0.815057	-0.0834142	0.926822		11.6108	11.891	11.625	11.646	11.2303	11.5423	11.3091	11.6669	11.7157	11.5348	11.6993	11.4957
Cald1	ENSMUSG00000029761	ENSMUSG00000029761	0.235656	0.857101	0.318009	0.361648		11.1313	10.9105	11.3015	11.2477	11.6749	11.1651	11.3566	11.3141	11.5001	11.5558	11.4176	11.4126
Srrt	ENSMUSG00000037364	ENSMUSG00000037364	0.0732598	0.981844	-0.114727	0.912704		10.8723	11.1176	10.8315	10.7895	11.2298	10.6825	11.1498	10.7871	10.5969	10.6658	10.9904	10.8878
Treh	ENSMUSG00000032098	ENSMUSG00000032098	0.232371	0.925599	-0.0766445	0.958611		10.6072	10.8395	10.4981	10.723	11.199	10.6705	11.0829	10.563	10.5928	10.2556	10.6192	10.8544
Rnf145	ENSMUSG00000019189	ENSMUSG00000019189	0.235396	0.932939	-0.229993	0.804716		10.3497	10.7722	10.5	10.531	11.1168	10.3495	10.9203	10.6175	10.0735	10.0521	10.521	10.5443
Mme	ENSMUSG00000027820	ENSMUSG00000027820	-0.071067	0.990106	-0.22796	0.881653		11.3374	10.9743	10.9674	11.3176	10.6638	11.569	10.6663	11.2484	11.3451	10.8253	10.3273	11.0482
Gtf3c1	ENSMUSG00000032777	ENSMUSG00000032777	-0.0573943	0.98791	-0.326278	0.358836		10.9015	11.0923	10.8678	11.0697	11.2308	10.6496	10.9535	10.8138	10.7459	10.6608	10.5232	10.7027
Ccdc91	ENSMUSG00000030301	ENSMUSG00000030301	0.172798	0.967494	-0.0832706	0.961475		10.56	10.6978	10.6177	10.667	11.2338	10.4124	10.8935	10.5493	10.5037	10.0717	10.804	10.7272
Slc2a5	ENSMUSG00000028976	ENSMUSG00000028976	0.081749	0.986364	-0.0883095	0.954583		11.1227	10.3671	10.3321	10.6957	10.7484	10.6672	11.0311	10.4887	10.599	10.5842	10.3424	10.7565
Acnat2	ENSMUSG00000060317	ENSMUSG00000060317	-0.249356	0.786918	-0.34241	0.211647		11.3639	11.1413	11.5293	11.4137	11.05	11.2964	11.0075	11.1101	10.9134	11.0371	10.925	11.2114
Lrpprc	ENSMUSG00000024120	ENSMUSG00000024120	-0.0485433	0.989295	-0.0369544	0.984703		11.3042	11.5879	11.2225	11.2282	11.2633	11.3	11.4296	11.1761	11.3328	10.9936	11.5459	11.3023
Adgrg1	ENSMUSG00000031785	ENSMUSG00000031785	0.0267369	0.993274	0.0891554	0.93992		11.7181	12.0984	11.5117	11.8694	11.5451	11.9478	11.7716	12.0542	11.8903	11.7949	12.0526	11.8672
Lman2	ENSMUSG00000021484	ENSMUSG00000021484	-0.0412369	0.988353	-0.112927	0.839839		11.3474	11.3757	11.2857	11.2682	11.3369	11.1384	11.4117	11.21	11.1492	11.0682	11.3669	11.228
Ddx24	ENSMUSG00000041645	ENSMUSG00000041645	0.109879	0.975943	-0.0914364	0.947764		10.7182	10.9279	10.6948	10.8135	11.274	10.6238	10.978	10.6206	10.6543	10.35	11.0235	10.6944
Babam1	ENSMUSG00000031820	ENSMUSG00000031820	0.191182	0.94345	0.012241	0.995905		10.7748	11.072	10.7306	10.7626	11.2525	10.7952	11.2244	10.7862	10.6061	10.7279	11.1002	10.9321
Gadd45g	ENSMUSG00000021453	ENSMUSG00000021453	0.579738	0.6118	0.806493	0.0797989		10.3357	9.92418	10.0303	9.96283	10.8177	10.1315	10.6504	10.8885	10.6173	10.1013	11.2755	11.2133
Aftph	ENSMUSG00000049659	ENSMUSG00000049659	-0.0326985	0.990685	-0.161434	0.835815		11.1559	11.2479	10.9937	10.9842	11.2203	10.9266	11.1335	10.9668	10.9183	10.5905	11.2323	10.943
Rassf3	ENSMUSG00000025795	ENSMUSG00000025795	0.0607128	0.990106	0.145758	0.908523		10.8729	11.3261	11.0044	10.7904	11.2456	10.8299	11.1807	11.002	11.035	10.9273	11.6287	10.9172
Capzb	ENSMUSG00000028745	ENSMUSG00000028745	0.155643	0.967494	0.241767	0.75333		10.8503	11.117	10.9433	11.0037	11.3512	10.8329	11.3297	10.962	10.9904	11.0264	11.6086	11.1795
Ilkap	ENSMUSG00000026309	ENSMUSG00000026309	0.24295	0.966994	0.0970788	0.966354		10.2397	10.591	10.1744	10.0405	11.0244	9.92862	10.7211	10.1277	9.9854	10.0245	10.8861	10.4063
Gsta3	ENSMUSG00000025934	ENSMUSG00000025934	-0.13227	0.962026	-0.069453	0.946012		11.2971	11.1808	11.189	11.1223	11.2137	11.0163	11.2291	10.7562	11.2891	10.9372	11.0551	11.2107
H1f0	ENSMUSG00000096210	ENSMUSG00000096210	0.159585	0.944581	0.161561	0.818122		11.2467	11.3357	11.2614	10.9041	11.4888	11.2319	11.3967	11.2908	11.4299	11.1787	11.5913	11.1893
Psmb7	ENSMUSG00000026750	ENSMUSG00000026750	-0.0221464	0.993808	-0.0666116	0.952602		11.2089	11.3796	10.9877	10.9936	11.3135	11.0171	11.1137	11.0552	10.9943	10.8681	11.304	11.1389
Mccc2	ENSMUSG00000021646	ENSMUSG00000021646	0.0315524	0.990685	-0.172038	0.818122		11.1197	11.0563	10.911	10.869	11.2594	10.9574	10.9762	10.8725	10.833	10.4327	10.9767	10.9767
Aqp2	ENSMUSG00000023013	ENSMUSG00000023013	0.279444	0.968829	0.222816	0.920585		9.96073	11.0112	9.63436	9.66869	10.3747	9.8282	10.4378	10.9943	9.86109	10.315	11.0429	10.1461
Clmn	ENSMUSG00000021097	ENSMUSG00000021097	-0.048439	0.981844	-0.0820563	0.900773		11.6838	11.8746	11.7682	11.9655	11.6063	11.8283	11.8471	11.8197	11.8129	11.6847	11.7148	11.7632
Prkaa2	ENSMUSG00000028518	ENSMUSG00000028518	-0.194934	0.968829	-0.201144	0.898686		11.2472	11.0187	11.4104	11.2825	10.7595	11.5279	10.7204	11.0507	11.4634	11.196	10.2941	10.9872
Tex264	ENSMUSG00000040813	ENSMUSG00000040813	0.136573	0.967494	0.0546665	0.968649		11.0087	11.041	10.8073	10.6551	11.2633	10.719	11.176	10.8623	10.8468	10.8525	11.0891	10.963
Idh3a	ENSMUSG00000032279	ENSMUSG00000032279	-0.386979	0.644681	-0.380734	0.385845		11.2185	11.055	11.1618	11.3182	10.8394	10.9393	10.3494	11.0082	11.0965	10.6398	10.5677	10.8805
Tufm	ENSMUSG00000073838	ENSMUSG00000073838	-0.191389	0.917632	-0.344172	0.282866		11.0499	11.1797	10.8656	11.2002	11.113	10.8161	10.9114	10.6769	10.6611	10.5673	10.8619	10.8345
Flnb	ENSMUSG00000025278	ENSMUSG00000025278	-0.16902	0.944581	-0.215842	0.730512		11.4928	11.2188	11.3815	11.6307	10.9942	11.475	11.3254	11.2458	11.2737	11.3551	10.9325	11.295
Ganab	ENSMUSG00000071650	ENSMUSG00000071650	-0.146719	0.91067	-0.296514	0.1305		11.262	11.4622	11.2797	11.2972	11.0301	11.192	11.3148	11.1734	11.0856	10.9502	11.0567	11.0301
Nes	ENSMUSG00000004891	ENSMUSG00000004891	0.174849	0.968829	0.0563426	0.986643		10.4273	10.6299	10.4801	10.2895	11.1195	10.1645	10.7837	10.2618	10.0632	10.4831	10.9759	10.3996
Ggnbp2	ENSMUSG00000020530	ENSMUSG00000020530	0.138005	0.967494	0.243962	0.696756		10.9982	11.3422	11.1796	11.2164	11.5103	11.1805	11.4094	11.1768	11.3548	11.2219	11.8164	11.255
Pgd	ENSMUSG00000028961	ENSMUSG00000028961	-0.0157471	0.995313	-0.00273554	0.998927		11.0632	11.078	10.7966	10.8225	11.0152	10.6463	11.2209	10.7681	10.6234	10.8819	11.306	10.8773
Klhdc7a	ENSMUSG00000078234	ENSMUSG00000078234	0.284544	0.696757	-0.0698911	0.94335		10.8801	10.9562	10.7577	11.1003	11.254	10.8997	11.3278	11.3259	10.9411	10.8377	10.716	10.9298
Trim44	ENSMUSG00000027189	ENSMUSG00000027189	0.0992927	0.967494	-0.0116603	0.99353		11.5749	11.5602	11.7409	11.6478	11.7257	11.7795	11.6736	11.7471	11.7354	11.6258	11.3489	11.7398
Gclm	ENSMUSG00000028124	ENSMUSG00000028124	0.0041678	0.997014	0.051393	0.982907		11.5411	11.0941	11.5842	11.2489	11.2432	11.6556	11.1701	11.4251	11.7525	11.5375	10.9686	11.3608
Psme4	ENSMUSG00000040850	ENSMUSG00000040850	-0.0871042	0.976303	-0.151559	0.852171		11.4606	11.2784	11.3738	11.4813	11.2725	11.4349	11.2925	11.2484	11.5476	11.2942	10.8337	11.2337
Btf3	ENSMUSG00000021660	ENSMUSG00000021660	0.0500364	0.990685	0.247986	0.831052		10.8632	11.1106	10.5727	10.4115	10.8091	10.6125	10.9925	10.8191	10.8442	10.4999	11.5807	10.9014
Xpnpep1	ENSMUSG00000025027	ENSMUSG00000025027	-0.130716	0.961004	-0.125368	0.877803		11.1439	11.1338	11.2384	11.1485	11.252	10.8426	11.21	10.7735	10.988	10.933	11.1389	11.097
Pgm1	ENSMUSG00000025791	ENSMUSG00000025791	0.144524	0.968829	0.0892909	0.947764		10.7826	11.1251	10.8088	10.7473	11.2097	10.7801	11.2342	10.7799	10.9109	10.5684	11.2637	11.025
Gpm6a	ENSMUSG00000031517	ENSMUSG00000031517	0.0658225	0.983601	-0.106595	0.915282		11.3686	11.4998	11.0438	11.1492	11.3117	11.3957	11.1541	11.4883	11.3036	10.8473	11.3143	11.1683
Zfp706	ENSMUSG00000062397	ENSMUSG00000062397	0.142452	0.944581	0.226564	0.57457		11.2606	11.1964	11.2139	11.0656	11.5197	11.162	11.4247	11.1699	11.2979	11.5802	11.4752	11.2736
Mfn1	ENSMUSG00000027668	ENSMUSG00000027668	0.158143	0.944581	0.0257205	0.989729		11.0408	11.2611	10.989	11.1466	11.4821	11.1201	11.2832	11.1692	11.2426	10.8456	11.3072	11.1178
Enpep	ENSMUSG00000028024	ENSMUSG00000028024	-0.104903	0.97304	-0.384982	0.341514		11.1955	11.033	11.2041	11.1602	10.9579	11.2771	11.0205	10.8961	11.1066	10.6246	10.3782	10.852
Nomo1	ENSMUSG00000030835	ENSMUSG00000030835	0.089487	0.981635	-0.282776	0.650908		10.6028	10.8238	10.4734	10.7019	11.0978	10.4663	10.8688	10.4369	10.2285	10.2168	10.4415	10.5776
Atpif1	ENSMUSG00000054428	ENSMUSG00000054428	0.386014	0.884337	0.430743	0.578235		10.2967	10.3661	10.7458	9.5438	11.089	10.2766	10.8766	10.3238	10.7103	10.7468	10.7362	10.7236
Prss8	ENSMUSG00000030800	ENSMUSG00000030800	0.0893064	0.97304	0.17918	0.757186		11.4424	11.2024	11.4446	11.537	11.4644	11.3231	11.6855	11.5059	11.3925	11.5206	11.786	11.6344
Preb	ENSMUSG00000045302	ENSMUSG00000045302	0.0195872	0.99514	-0.0863189	0.946423		10.9104	10.9698	10.8126	10.7962	11.0752	10.5532	11.1691	10.6818	10.4661	10.6894	11.018	10.9165
Ehd1	ENSMUSG00000024772	ENSMUSG00000024772	-0.0548375	0.990106	-0.10309	0.927808		10.9458	11.2532	11.0018	10.9025	11.1852	10.6584	11.0897	10.9208	10.7459	10.7421	11.2781	10.883
Adam9	ENSMUSG00000031555	ENSMUSG00000031555	-0.00875824	0.996242	-0.215871	0.84874		11.1559	10.85	11.2664	11.1355	11.1398	11.2518	10.9127	11.0804	11.3036	10.8412	10.1657	11.0381
Lipa	ENSMUSG00000024781	ENSMUSG00000024781	-0.321442	0.928418	-0.29748	0.813309		11.0104	10.3553	11.1126	11.2896	10.1872	10.9403	10.6595	10.7571	11.0899	10.8297	9.94623	10.6429
Prdx6	ENSMUSG00000026701	ENSMUSG00000026701	-0.0614538	0.989037	0.0708665	0.961987		11.0737	11.4498	11.0373	11.1996	11.198	11.0154	11.2644	11.059	11.1617	10.8895	11.6978	11.2101
Vti1b	ENSMUSG00000021124	ENSMUSG00000021124	0.138188	0.968829	0.070089	0.962829		10.7108	11.0893	10.7679	10.4351	11.2456	10.5673	10.9967	10.7237	10.7338	10.8621	10.8741	10.8838
Arcn1	ENSMUSG00000032096	ENSMUSG00000032096	-0.102077	0.968829	-0.203071	0.718145		11.5142	11.4391	11.5075	11.5325	11.3707	11.6072	11.1476	11.4268	11.5476	11.2001	11.0521	11.3374
Rabl6	ENSMUSG00000015087	ENSMUSG00000015087	-0.011495	0.995942	0.0889531	0.950098		10.8231	11.2758	11.1021	11.1964	11.3336	10.7841	11.1839	11.0304	10.9468	10.8988	11.5781	11.2619
Trak1	ENSMUSG00000032536	ENSMUSG00000032536	-0.0149011	0.99514	-0.0486884	0.954583		11.262	11.3526	11.2857	11.3518	11.3797	11.1836	11.4699	11.1315	11.179	11.2035	11.2656	11.4008
Pkhd1	ENSMUSG00000043760	ENSMUSG00000043760	-0.164037	0.970066	-0.330184	0.744975		11.1707	10.9935	11.2173	11.4511	10.3855	11.4362	10.9731	11.2207	11.1714	10.9173	10.2811	11.0323
Rps27rt	ENSMUSG00000050621	ENSMUSG00000050621	-0.304873	0.961004	0.588974	0.518376		9.82505	9.89456	10.2278	10.8587	9.44152	10.0139	9.85672	10.3725	9.94245	10.8341	11.4854	10.737
Syngr2	ENSMUSG00000048277	ENSMUSG00000048277	0.13362	0.976303	0.325072	0.727982		10.4631	10.9575	10.6385	10.5079	10.9355	10.5147	11.0636	10.5609	10.598	10.6688	11.5567	10.8813
Eif4ebp2	ENSMUSG00000020091	ENSMUSG00000020091	-0.130559	0.924908	-0.0204161	0.989361		11.6028	11.8838	11.6818	11.7287	11.443	11.6152	11.6982	11.6223	11.7758	11.6857	11.6865	11.6797
Dock9	ENSMUSG00000025558	ENSMUSG00000025558	-0.189074	0.924027	-0.281249	0.508298		11.2345	11.1111	11.186	11.3859	11.2077	11.1447	10.8922	10.9044	11.1216	10.9809	10.59	11.059
Bdh2	ENSMUSG00000028167	ENSMUSG00000028167	0.0564703	0.981966	-0.0134948	0.99353		11.2504	11.3679	11.1971	11.3262	11.4091	11.1905	11.4669	11.2889	11.2979	11.0069	11.4933	11.2544
Llgl2	ENSMUSG00000020782	ENSMUSG00000020782	-0.25676	0.746609	-0.377748	0.123114		11.0186	11.1691	11.1414	10.8831	10.8964	10.6351	10.9063	10.747	10.533	10.7793	10.8434	10.5403
Tsg101	ENSMUSG00000014402	ENSMUSG00000014402	0.175029	0.968829	0.125679	0.941435		10.424	10.857	10.3511	10.4405	11.1619	10.249	10.7341	10.5236	10.5244	10.229	11.0589	10.6935
Cox5b-ps	ENSMUSG00000079941	ENSMUSG00000079941	0.276928	0.967494	0.642267	0.451735		9.70813	10.2164	9.97432	9.66142	10.3326	9.64651	10.6203	9.94329	9.73068	10.1616	11.3742	10.386
Slc6a8	ENSMUSG00000019558	ENSMUSG00000019558	-0.347717	0.691729	-0.0300302	0.989729		11.4162	11.0286	11.4387	11.4191	10.7746	11.1177	10.9498	11.0877	11.3186	11.6032	10.9646	11.2644
Riok3	ENSMUSG00000024404	ENSMUSG00000024404	0.142262	0.961711	0.034645	0.98675		10.9475	11.1447	10.9314	10.8184	11.3972	11.0146	11.0925	10.8708	11.0709	10.7468	11.0567	11.0984
Tspan3	ENSMUSG00000032324	ENSMUSG00000032324	0.0041125	0.996848	0.083416	0.920405		11.4869	11.3402	11.6864	11.3547	11.5811	11.5163	11.4503	11.3541	11.6764	11.6541	11.3345	11.5388
Pi4ka	ENSMUSG00000041720	ENSMUSG00000041720	-0.148296	0.971152	-0.393268	0.552894		10.8275	10.9756	11.2519	11.4521	10.9379	11.2547	10.9707	10.7933	11.0545	10.869	10.054	10.8528
Ddx50	ENSMUSG00000020076	ENSMUSG00000020076	0.306819	0.882264	0.135469	0.913163		10.5003	10.5388	10.4981	10.3187	11.2258	10.5024	10.8051	10.408	10.4446	10.3961	10.9116	10.5965
Eif2b5	ENSMUSG00000003235	ENSMUSG00000003235	0.260939	0.954322	-0.0106815	0.997286		10.1228	10.4134	10.0224	10.0847	11.0221	9.86692	10.5369	9.98305	9.85596	9.8151	10.5451	10.287
Cyp4a12a	ENSMUSG00000066071	ENSMUSG00000066071	-0.166434	0.98172	0.119557	0.966354		9.27406	10.0759	11.2703	10.4006	9.91071	10.2519	10.6289	10.1724	10.0225	10.7355	10.5953	10.7334
Cpe	ENSMUSG00000037852	ENSMUSG00000037852	0.449097	0.884337	0.319073	0.818159		9.70813	9.99948	10.1732	9.68849	10.8433	9.57113	10.7913	9.75217	9.99321	10.2317	10.6244	9.94594
Chmp4b	ENSMUSG00000038467	ENSMUSG00000038467	0.0680672	0.98172	0.169971	0.802746		11.1248	11.5632	11.2917	11.1394	11.5531	11.1565	11.323	11.3733	11.3011	11.4658	11.6384	11.4165
Prdx2	ENSMUSG00000005161	ENSMUSG00000005161	-0.0610529	0.990685	0.0861744	0.970054		10.5426	11.0575	10.4314	10.2045	10.7024	10.0912	10.8602	10.3556	10.4525	10.3573	11.2174	10.5217
Snrnp200	ENSMUSG00000003660	ENSMUSG00000003660	-0.157086	0.944581	-0.220968	0.676359		11.4987	11.5382	11.4938	11.7741	11.2618	11.622	11.2881	11.4949	11.499	11.1292	11.243	11.5296
Echdc2	ENSMUSG00000028601	ENSMUSG00000028601	0.174185	0.966994	0.0371619	0.989729		10.9279	10.2968	11.013	11.0279	11.272	10.9063	11.0194	10.84	10.8571	11.1002	10.5054	10.9999
Patj	ENSMUSG00000061859	ENSMUSG00000061859	-0.0397066	0.990106	-0.354566	0.240238		11.0951	11.1228	11.0959	11.2884	11.1546	11.169	11.0818	11.0432	10.906	10.7327	10.4496	11.0403
Szrd1	ENSMUSG00000040842	ENSMUSG00000040842	0.283881	0.841785	0.047466	0.978459		10.6137	10.6638	10.6212	10.5596	11.037	10.546	11.2458	10.6475	10.5479	10.7059	10.7131	10.6768
Usp9x	ENSMUSG00000031010	ENSMUSG00000031010	-0.186104	0.970017	-0.248567	0.877803		11.0402	10.8486	11.2463	11.377	10.7393	11.3904	10.5991	10.9684	11.3783	11.0271	9.97395	10.8577
Rufy3	ENSMUSG00000029291	ENSMUSG00000029291	0.00432865	0.996069	0.0791413	0.896657		11.6259	11.6815	11.7385	11.746	11.7658	11.6405	11.7143	11.6873	11.764	11.6114	11.9012	11.8187
Atp9a	ENSMUSG00000027546	ENSMUSG00000027546	0.150793	0.977317	-0.0726022	0.983863		10.1999	10.5553	10.1613	9.98192	10.8595	9.80446	10.6776	9.93033	9.65192	9.82933	10.7122	10.2399
Acot2	ENSMUSG00000021226	ENSMUSG00000021226	0.0872549	0.990106	0.467009	0.637997		10.6876	9.61137	10.8126	9.80687	10.1145	10.4383	10.9553	9.91067	10.6979	10.9664	10.8645	10.6014
Txn2	ENSMUSG00000005354	ENSMUSG00000005354	-0.156977	0.928418	-0.0710003	0.941435		11.1633	11.4576	11.2648	11.1787	11.2328	10.9211	11.2519	11.0213	11.1344	11.0652	11.3712	11.2114
Castor2	ENSMUSG00000015944	ENSMUSG00000015944	-0.107449	0.968829	-0.125452	0.880055		11.1858	11.3951	11.3123	11.3297	11.2691	10.8941	11.3172	11.2794	11.0819	11.2306	11.3925	10.9925
Eif3l	ENSMUSG00000033047	ENSMUSG00000033047	-0.0905363	0.97304	0.0991062	0.912704		11.4622	11.5696	11.4962	11.532	11.3498	11.3811	11.5366	11.4256	11.5267	11.3095	11.9591	11.5852
Trim12c	ENSMUSG00000057143	ENSMUSG00000057143	1.15934	0.844924	0.914789	0.738488		8.50518	8.65613	8.31901	8.30328	10.4042	8.44689	9.99414	8.59607	8.1813	8.20152	10.6151	8.8953
D630045J12Rik	ENSMUSG00000063455	ENSMUSG00000063455	-0.478889	0.650389	-0.358361	0.626122		10.9533	10.6035	11.1612	11.4384	10.2622	10.8309	10.4831	10.7302	11.0312	10.8508	10.3197	10.5474
Actr2	ENSMUSG00000020152	ENSMUSG00000020152	-0.0569055	0.988353	-0.0941536	0.923042		11.4582	11.5096	11.4039	11.3535	11.2397	11.4812	11.3839	11.3888	11.5837	10.9705	11.5218	11.1939
Oaz2	ENSMUSG00000040652	ENSMUSG00000040652	0.128612	0.97304	0.215238	0.840104		10.6613	11.2345	10.7338	10.7317	11.1032	10.827	11.1389	10.8538	10.6274	10.9697	11.5529	10.9902
Card10	ENSMUSG00000033170	ENSMUSG00000033170	0.0779572	0.982772	-0.20671	0.805562		10.6578	10.5994	10.6956	10.8143	11.0181	10.3316	11.0573	10.545	10.2767	10.6904	10.4262	10.5259
Hsbp1	ENSMUSG00000031839	ENSMUSG00000031839	0.0279114	0.993274	-0.00873093	0.997286		11.1613	10.667	11.1546	10.7728	11.2333	10.8338	10.8805	10.9524	11.1429	11.0356	10.6609	10.9062
Nedd8	ENSMUSG00000010376	ENSMUSG00000010376	-0.0283758	0.991732	0.0156881	0.99353		11.2948	11.4108	11.4828	10.957	11.3248	11.1935	11.2798	11.2851	11.0731	11.2787	11.5023	11.3752
Ptprf	ENSMUSG00000033295	ENSMUSG00000033295	-0.182132	0.951757	-0.204649	0.802746		11.2514	11.1424	11.3562	11.7529	10.9489	11.3084	11.3061	11.2588	11.4067	11.2165	10.8523	11.2311
Clip1	ENSMUSG00000049550	ENSMUSG00000049550	0.0946364	0.968829	-0.0973163	0.902243		10.9556	11.2617	11.1083	11.1711	11.4733	11.1573	11.1438	11.0811	11.0243	10.914	11.062	11.1164
Aif1l	ENSMUSG00000001864	ENSMUSG00000001864	0.00939803	0.996069	-0.0767552	0.955031		11.0711	11.5207	10.7835	11.1176	11.1339	11.0427	11.075	11.3553	10.9825	10.8173	11.327	11.1088
Nr1h4	ENSMUSG00000047638	ENSMUSG00000047638	0.321606	0.7229	0.257568	0.629354		11.0971	10.74	11.019	10.797	11.3829	11.2488	11.186	11.1386	11.2954	11.0869	10.8113	11.4425
Stk11	ENSMUSG00000003068	ENSMUSG00000003068	0.044759	0.990685	-0.0772288	0.961987		10.6599	11.0893	10.6487	10.5886	11.0105	10.5147	11.0428	10.5713	10.3685	10.5758	11.0212	10.6926
Washc2	ENSMUSG00000024104	ENSMUSG00000024104	0.051662	0.990106	-0.288145	0.580847		10.7716	10.7163	10.7136	11.0608	11.143	10.7648	10.9273	10.6043	10.6562	10.315	10.3561	10.7627
Adgrf5	ENSMUSG00000056492	ENSMUSG00000056492	-0.137295	0.968829	0.1365	0.909527		11.6862	11.4433	11.506	11.6455	11.1609	11.5894	11.0474	11.8153	11.8204	11.915	11.4568	11.6034
Ube2d3	ENSMUSG00000078578	ENSMUSG00000078578	-0.0882554	0.981948	0.1281	0.920623		11.6978	11.6621	11.7741	11.7042	11.1806	11.9265	11.2817	11.9324	12.1739	11.7735	11.6246	11.7164
Rpl27	ENSMUSG00000063316	ENSMUSG00000063316	-0.228365	0.919615	0.147026	0.896657		11.333	11.2748	11.3421	11.5018	11.2456	11.0959	10.8119	11.3425	11.3223	11.2993	11.9331	11.3946
Tm9sf2	ENSMUSG00000025544	ENSMUSG00000025544	-0.107288	0.97304	0.00549066	0.997825		11.3995	11.753	11.2156	11.2568	11.0152	11.5453	11.1589	11.4778	11.6871	11.2833	11.3779	11.3274
Psmc4	ENSMUSG00000030603	ENSMUSG00000030603	0.0254114	0.993978	-0.0179051	0.99353		10.9291	11.0156	10.9167	10.8979	11.2087	10.6912	11.1181	10.7762	10.697	10.7146	11.2846	10.9141
Itprid2	ENSMUSG00000027007	ENSMUSG00000027007	0.0519214	0.990106	-0.040635	0.988923		11.0857	10.6266	11.0137	10.8314	11.1924	10.9321	10.8838	10.7644	11.0538	10.9888	10.2863	10.9842
Abhd2	ENSMUSG00000039202	ENSMUSG00000039202	-0.115388	0.97304	-0.205164	0.809837		11.4877	11.3119	11.4029	11.7002	11.007	11.6726	11.2468	11.4621	11.478	11.3114	10.9049	11.3562
Clcn3	ENSMUSG00000004319	ENSMUSG00000004319	0.100278	0.968829	-0.283373	0.424219		10.9871	11.1298	11.1058	11.0711	11.1749	11.2185	11.1855	11.1173	11.1131	10.6009	10.5505	10.8312
Uqcrb	ENSMUSG00000021520	ENSMUSG00000021520	-0.255334	0.83601	0.0406151	0.980443		11.3864	11.4549	11.3692	10.9436	10.9699	11.1137	10.9335	11.1609	11.4183	11.122	11.4021	11.4075
Erlin2	ENSMUSG00000031483	ENSMUSG00000031483	-0.0234746	0.991732	-0.221328	0.517966		11.2858	11.2468	11.1371	11.4045	11.1811	11.3105	11.3244	11.1699	11.2074	10.9912	10.8337	11.1416
Clpp	ENSMUSG00000002660	ENSMUSG00000002660	0.167357	0.970017	0.134956	0.93966		10.3471	10.5927	10.4715	10.2501	10.9983	10.0813	10.8349	10.2264	10.2179	10.2778	11.0673	10.4945
Tns3	ENSMUSG00000020422	ENSMUSG00000020422	-0.177322	0.882264	-0.256545	0.357733		11.3501	11.1953	11.364	11.3451	11.0967	11.0869	11.1087	11.2542	11.0899	11.1898	10.8158	11.1136
Trp53inp2	ENSMUSG00000038375	ENSMUSG00000038375	-0.324106	0.790139	-0.310787	0.528259		10.8411	11.4142	11.0751	10.7447	10.4391	10.7295	10.7725	10.8985	10.8775	10.6855	10.7025	10.6534
Car3	ENSMUSG00000027559	ENSMUSG00000027559	-0.966622	0.460607	-1.97045	2.32347e-05		10.0295	10.3504	8.9249	10.4615	9.54451	9.5967	8.29981	8.43107	7.92442	8.00855	7.53295	8.67811
Cers2	ENSMUSG00000015714	ENSMUSG00000015714	-0.242799	0.968829	-0.154494	0.947516		10.892	10.1149	11.0373	11.155	9.9716	11.0562	10.3966	10.7889	11.0642	10.9355	9.6655	10.7565
M6pr	ENSMUSG00000007458	ENSMUSG00000007458	-0.035692	0.989037	-0.0937585	0.882965		11.5411	11.6383	11.521	11.536	11.5467	11.6066	11.3881	11.5479	11.5444	11.2572	11.5267	11.5177
Clstn1	ENSMUSG00000039953	ENSMUSG00000039953	0.0144093	0.99514	-0.0660982	0.947764		11.0857	11.2046	10.8982	10.8956	11.2263	10.8734	11.1253	10.9085	10.8163	10.9339	11.1575	10.9157
Man1a	ENSMUSG00000003746	ENSMUSG00000003746	0.0350589	0.990685	-0.0735506	0.947764		11.3669	11.2286	11.5004	11.2742	11.4069	11.5139	11.2564	11.3364	11.546	11.2326	10.8784	11.3544
Sypl	ENSMUSG00000020570	ENSMUSG00000020570	0.169412	0.954322	0.148532	0.886049		11.1839	11.3864	11.0373	11.1322	11.3635	11.3527	11.3881	11.3345	11.4276	10.9005	11.7056	11.2023
Rab2a	ENSMUSG00000047187	ENSMUSG00000047187	0.0438904	0.98172	0.0748707	0.898686		11.6035	11.715	11.6469	11.4977	11.6513	11.6478	11.6841	11.664	11.7242	11.6156	11.8106	11.6117
Evc2	ENSMUSG00000050248	ENSMUSG00000050248	0.11412	0.977317	-0.117764	0.936561		10.5034	10.45	10.4569	10.5963	11.1125	10.2343	10.6618	10.2734	10.0256	10.2713	10.5763	10.5935
Nudt9	ENSMUSG00000029310	ENSMUSG00000029310	0.156445	0.968829	0.146985	0.916228		10.5119	10.8181	10.6316	10.3336	11.1708	10.4676	10.7406	10.4608	10.5637	10.3288	11.1338	10.7758
Kmt5a	ENSMUSG00000049327	ENSMUSG00000049327	0.0713051	0.981844	-0.0853797	0.942764		10.7658	10.8997	11.1801	11.1203	11.3734	10.9574	11.0521	10.8478	11.0797	10.6972	10.861	10.9955
Srsf1	ENSMUSG00000018379	ENSMUSG00000018379	-0.0956427	0.97304	-0.154535	0.843795		11.1741	11.4189	11.1249	10.8395	11.0934	11.047	10.9203	11.1637	11.0582	10.7222	11.141	11.0439
Gmpr	ENSMUSG00000000253	ENSMUSG00000000253	0.123711	0.977317	0.0180439	0.995391		10.5525	10.8605	10.4065	10.2824	10.9597	10.2534	10.8655	10.4675	10.1896	10.3973	11.0321	10.4807
Mgat1	ENSMUSG00000020346	ENSMUSG00000020346	0.137949	0.968829	-0.0900029	0.94335		10.7806	10.7581	10.5619	10.4699	10.9501	10.5256	11.0659	10.516	10.3852	10.3973	10.8275	10.5806
Ipo7	ENSMUSG00000066232	ENSMUSG00000066232	0.0511079	0.989037	-0.0178802	0.99353		11.4016	11.2722	11.4675	11.387	11.4678	11.5279	11.3472	11.39	11.6559	11.3447	10.9556	11.4215
Pet100	ENSMUSG00000087687	ENSMUSG00000087687	-0.0782556	0.990106	0.225749	0.880055		10.6057	10.8044	10.703	10.1882	10.7344	10.2028	10.7334	10.3089	10.3209	10.5641	11.4406	10.6907
Ctbp1	ENSMUSG00000037373	ENSMUSG00000037373	0.0683051	0.988353	-0.045471	0.983583		10.7013	10.901	10.5601	10.6422	11.1811	10.4676	10.8302	10.4975	10.5679	10.5242	10.756	10.7801
Nckap1	ENSMUSG00000027002	ENSMUSG00000027002	-0.178661	0.966994	-0.125642	0.921261		11.3203	11.3491	11.4471	11.5145	11.0438	11.4484	10.9985	11.3817	11.7218	11.2219	10.7523	11.2791
Gns	ENSMUSG00000034707	ENSMUSG00000034707	-0.0189307	0.993274	0.0845257	0.908336		11.7941	11.7387	11.6922	11.9577	11.6393	11.8303	11.831	11.8122	12.0279	11.8973	11.7007	11.8895
Sqor	ENSMUSG00000005803	ENSMUSG00000005803	-0.164814	0.882859	-0.10618	0.84874		11.372	11.4231	11.3983	11.4143	11.3299	11.2452	11.2509	11.1144	11.3316	11.078	11.4229	11.3292
Man2b1	ENSMUSG00000005142	ENSMUSG00000005142	0.000315581	0.999823	-0.150972	0.91084		11.1324	10.7445	10.9481	11.289	11.0267	11.2102	11.0624	10.8503	10.9818	11.069	10.1909	11.1429
Prrc2b	ENSMUSG00000039262	ENSMUSG00000039262	-0.128175	0.966994	-0.159778	0.814342		11.2625	11.3801	11.4139	11.676	11.2087	11.2634	11.4264	11.3437	11.4113	11.4124	10.9654	11.292
Angptl4	ENSMUSG00000002289	ENSMUSG00000002289	-0.0744341	0.990106	0.295809	0.818768		11.0642	9.94666	11.0802	10.5664	10.0346	10.9538	10.6836	10.8085	11.0044	11.3397	10.6599	11.0309
Usp4	ENSMUSG00000032612	ENSMUSG00000032612	0.0425084	0.990106	-0.146788	0.865831		10.8485	11.0124	10.7474	10.7845	11.1049	10.644	11.0555	10.7124	10.6893	10.473	10.9276	10.6963
Serf2	ENSMUSG00000074884	ENSMUSG00000074884	-0.0394141	0.990685	-0.0167405	0.99353		11.024	10.8847	11.0637	10.6413	11.1939	10.6793	10.9006	10.6495	10.7282	11.0271	10.8827	10.9306
Taf15	ENSMUSG00000020680	ENSMUSG00000020680	0.0339702	0.993274	0.0672788	0.971289		10.8998	10.9464	11.0896	10.9421	11.0047	10.7576	11.2832	10.9225	10.4983	11.3335	11.3439	10.8033
Marchf8	ENSMUSG00000025702	ENSMUSG00000025702	0.0118772	0.99514	-0.016187	0.990927		11.4806	11.4274	11.4814	11.3071	11.253	11.4605	11.5977	11.4199	11.3801	11.4177	11.3864	11.4539
Ndufb6	ENSMUSG00000071014	ENSMUSG00000071014	0.044772	0.990685	-0.185223	0.865424		10.8771	10.2906	10.6385	10.4319	11.0204	10.4826	10.4659	10.4277	10.2561	10.6458	10.1515	10.4646
Actr1b	ENSMUSG00000037351	ENSMUSG00000037351	-0.0684432	0.98172	-0.0782319	0.942764		11.1095	10.9941	11.0789	11.1819	10.9525	10.8667	11.3645	10.8469	10.8057	11.1053	11.0266	11.1005
Trak2	ENSMUSG00000026028	ENSMUSG00000026028	0.0214201	0.993274	0.0272119	0.987799		11.7602	11.5735	11.8434	11.9281	11.7446	11.8632	11.7234	11.8769	11.9344	11.8479	11.5934	11.8392
Brd2	ENSMUSG00000024335	ENSMUSG00000024335	-0.107067	0.944581	-0.113615	0.802914		11.4889	11.381	11.6063	11.5429	11.4047	11.369	11.3862	11.4394	11.4595	11.5068	11.2689	11.3262
Mindy1	ENSMUSG00000038712	ENSMUSG00000038712	-0.0928746	0.969789	-0.08273	0.924833		11.2898	11.4714	11.0144	11.2257	11.1734	11.1265	11.1892	11.1775	11.1408	10.992	11.3997	11.1456
Psmd8	ENSMUSG00000030591	ENSMUSG00000030591	-0.0933484	0.976303	0.0797943	0.946423		11.1936	11.36	11.1665	11.1958	11.2372	11.0662	11.1733	11.0664	10.9668	11.122	11.7148	11.3274
Kif5b	ENSMUSG00000006740	ENSMUSG00000006740	0.024996	0.990685	-0.0598401	0.94474		11.4758	11.6342	11.6224	11.6251	11.6598	11.7045	11.4634	11.6248	11.7576	11.3735	11.4206	11.5409
Ptpn11	ENSMUSG00000043733	ENSMUSG00000043733	-0.0474986	0.981216	-0.244111	0.218288		11.2099	11.1719	11.1225	11.1704	11.0956	11.1007	11.2285	11.0545	11.0105	10.938	10.7728	10.9691
Slc25a51	ENSMUSG00000045973	ENSMUSG00000045973	-0.0230077	0.990685	-0.0735104	0.915838		11.6609	11.6375	11.4809	11.6016	11.377	11.6991	11.5424	11.6586	11.5806	11.4851	11.4282	11.5936
Sgta	ENSMUSG00000004937	ENSMUSG00000004937	-0.0298343	0.993274	-0.0986941	0.937742		10.7645	11.0367	10.7193	10.9375	11.1103	10.5122	11.0176	10.6306	10.5016	10.6509	11.0031	10.8789
Crat	ENSMUSG00000026853	ENSMUSG00000026853	-0.03469	0.990685	0.0889067	0.935225		11.5115	11.0162	11.5317	11.3285	11.2759	11.4161	11.2852	11.3259	11.5765	11.5985	11.1186	11.4577
Slc31a1	ENSMUSG00000066150	ENSMUSG00000066150	-0.175932	0.85599	-0.109052	0.839243		11.4388	11.4094	11.4525	11.3586	11.2594	11.2843	11.1918	11.222	11.455	11.0735	11.2937	11.3758
Sgk2	ENSMUSG00000017868	ENSMUSG00000017868	-0.0198601	0.99514	0.167478	0.811257		11.2213	11.3791	11.1015	11.2471	11.1898	10.9797	11.4397	11.2353	11.308	11.2035	11.6904	11.3827
Kif1b	ENSMUSG00000063077	ENSMUSG00000063077	-0.0266744	0.990685	-0.128751	0.83785		11.3527	11.4636	11.332	11.5548	11.1614	11.4465	11.5648	11.4059	11.4448	11.2239	11.194	11.3232
Hnrnpa1	ENSMUSG00000046434	ENSMUSG00000046434	-0.113554	0.933253	0.0747167	0.900773		11.7507	11.6162	11.5922	11.6629	11.4946	11.5601	11.4867	11.6293	11.5941	11.7559	11.8546	11.7096
Herpud1	ENSMUSG00000031770	ENSMUSG00000031770	0.289246	0.682218	0.4567	0.0472487		11.3427	11.0118	11.5079	11.5315	11.5439	11.7162	11.7382	11.5989	11.8781	11.7661	11.7027	11.9177
Cct3	ENSMUSG00000001416	ENSMUSG00000001416	0.0010592	0.999598	-0.169845	0.818122		10.8644	10.8102	10.8442	10.8012	11.143	10.5614	10.8941	10.6505	10.6651	10.4009	10.7295	10.8152
Galm	ENSMUSG00000035473	ENSMUSG00000035473	-0.122798	0.944581	-0.218637	0.488209		11.1258	11.1135	11.2769	11.0615	11.1302	10.9366	11.0992	10.9151	11.1037	10.8802	10.8049	10.9078
Gtf2i	ENSMUSG00000060261	ENSMUSG00000060261	0.012332	0.99514	-0.0453566	0.960231		11.3864	11.2648	11.498	11.6044	11.5286	11.4024	11.4638	11.4251	11.531	11.3898	11.259	11.4008
Dctn3	ENSMUSG00000028447	ENSMUSG00000028447	0.228122	0.966994	0.0310394	0.99353		10.3181	10.3827	10.1433	9.91931	10.8647	9.88778	10.6572	10.0845	9.7803	10.0581	10.7784	10.119
Wbp2	ENSMUSG00000034341	ENSMUSG00000034341	-0.29748	0.919667	-0.0467444	0.989108		11.2161	11.1141	11.3134	11.5499	10.5646	11.2879	10.6565	11.3589	11.35	11.5855	10.7199	11.2557
Peg3	ENSMUSG00000002265	ENSMUSG00000002265	0.24195	0.919615	0.649035	0.0331207		10.9567	10.1552	10.4275	10.4657	10.8316	10.6933	10.8941	10.6584	11.1721	11.4704	11.1171	10.899
Slc8a1	ENSMUSG00000054640	ENSMUSG00000054640	-0.564138	0.11901	-0.873919	2.57437e-05		10.7349	10.7225	10.4501	10.7795	9.84583	10.3536	9.89973	10.295	9.79468	10.0322	9.53807	9.81842
Ndufa11	ENSMUSG00000002379	ENSMUSG00000002379	0.37265	0.947157	0.443574	0.781535		9.7376	9.9688	9.72271	9.17921	10.6166	9.16174	10.3485	9.63326	9.58317	9.51164	10.9259	9.98556
Snd1	ENSMUSG00000001424	ENSMUSG00000001424	0.0551323	0.990106	-0.310687	0.708113		10.3652	10.7202	10.2504	10.2872	10.9083	10.1629	10.5509	10.122	9.98069	9.74547	10.3197	10.31
Fkbp5	ENSMUSG00000024222	ENSMUSG00000024222	0.524656	0.510711	0.713819	0.0432608		10.1795	10.5169	9.99857	9.70803	10.9361	10.4344	10.8044	10.3569	10.4784	10.811	10.9491	11.0675
Slc29a3	ENSMUSG00000020100	ENSMUSG00000020100	-0.424327	0.827894	-0.391705	0.603357		10.8068	10.5257	11.1642	11.3886	9.98229	10.8951	10.5153	10.788	10.7959	10.7421	10.3486	10.5413
Snx8	ENSMUSG00000029560	ENSMUSG00000029560	0.176646	0.977261	-0.0162377	0.997286		10.0088	10.4574	9.74677	9.86181	10.5772	9.46912	10.6443	9.86883	9.44186	9.67626	10.7343	9.90996
Nf2	ENSMUSG00000009073	ENSMUSG00000009073	0.160856	0.91067	-0.0336777	0.977743		10.9658	11.1663	11.1954	10.9607	11.3598	11.1455	11.2862	11.1407	10.9794	10.9991	11.0039	11.1782
Zcchc17	ENSMUSG00000028772	ENSMUSG00000028772	0.48498	0.85599	0.241375	0.893815		9.73095	9.9027	9.71298	9.6596	10.8414	9.46912	10.4771	9.74294	9.65979	9.67626	10.4669	10.0212
Rpl9	ENSMUSG00000047215	ENSMUSG00000047215	0.0551096	0.990106	0.202515	0.809837		11.0284	10.949	10.8195	10.581	11.1598	10.5976	10.9184	10.9052	11.0448	10.7645	11.3925	10.9507
Pnpla2	ENSMUSG00000025509	ENSMUSG00000025509	-0.062698	0.983123	0.222355	0.680791		11.5715	11.5096	11.2503	11.7028	11.4478	11.5345	11.3858	11.4491	11.4218	11.8343	11.9538	11.6964
Pfdn2	ENSMUSG00000006412	ENSMUSG00000006412	0.279349	0.821882	0.275821	0.542114		10.7735	10.7294	10.9502	10.4936	11.3243	10.8092	11.0445	10.8598	10.8826	11.0014	11.0505	11.1382
Ace	ENSMUSG00000020681	ENSMUSG00000020681	0.0539461	0.988353	-0.0632409	0.955321		11.5239	11.3737	11.6328	11.7858	11.5103	11.7502	11.5445	11.7421	11.5889	11.5643	11.187	11.7037
Norad	ENSMUSG00000102869	ENSMUSG00000102869	-0.184569	0.917632	-0.160371	0.81113		11.2867	11.5688	11.2173	11.5718	11.2338	11.2964	11.0824	11.3197	11.1443	11.0824	11.5051	11.2705
Upf3a	ENSMUSG00000038398	ENSMUSG00000038398	0.352769	0.91151	0.221606	0.881944		10.0424	10.3464	10.0942	9.90091	11.0059	9.93228	10.4916	10.1614	9.98853	10.0747	10.7765	10.329
Urod	ENSMUSG00000028684	ENSMUSG00000028684	0.0896014	0.98771	0.148846	0.917208		10.6166	10.8195	10.4782	10.4688	10.9071	10.288	10.9392	10.5333	10.4434	10.3413	11.2584	10.7784
Atp6v0c	ENSMUSG00000024121	ENSMUSG00000024121	-0.229014	0.728237	-0.25898	0.35289		11.3056	11.279	11.1329	11.3106	10.7794	11.091	11.1286	11.0971	10.9676	10.9624	11.1076	10.9584
Npc2	ENSMUSG00000021242	ENSMUSG00000021242	0.071735	0.989295	0.0261171	0.99353		10.6951	10.9319	10.3842	10.4158	10.8964	10.4536	10.8818	10.4898	10.3685	10.3684	11.1482	10.5666
Rab11b	ENSMUSG00000077450	ENSMUSG00000077450	-0.0470692	0.990685	0.130941	0.915282		10.8813	11.3669	10.8641	10.6832	10.9404	10.8012	11.0152	10.9355	10.9347	10.8429	11.5229	11.0096
Eif2s2	ENSMUSG00000074656	ENSMUSG00000074656	0.0465133	0.989037	0.121925	0.88496		11.2921	11.587	11.4199	11.514	11.6296	11.4148	11.4304	11.5292	11.6089	11.3	11.8357	11.5208
Slc16a13	ENSMUSG00000044367	ENSMUSG00000044367	-0.0511111	0.990685	-0.421376	0.484822		10.5719	10.2781	10.5519	9.96726	10.6173	9.95582	10.635	9.85518	9.71754	9.99954	10.0294	10.0035
Myh11	ENSMUSG00000018830	ENSMUSG00000018830	0.443158	0.381136	0.702635	0.00117717		10.2685	10.4332	10.4896	10.6171	11.1211	10.6429	10.967	10.8199	10.9403	10.988	11.205	11.443
ENSMUSG00000121793	ENSMUSG00000121793	ENSMUSG00000121793	0.197821	0.989037	1.17752	0.460527		8.51139	9.39955	9.14116	7.64629	8.69629	8.66032	9.4914	9.04693	8.74488	9.03465	11.1244	9.77733
Myo10	ENSMUSG00000022272	ENSMUSG00000022272	-0.14166	0.951757	-0.254835	0.516954		11.0032	10.9496	11.1742	11.1498	11.1135	10.8221	10.9633	10.7996	10.826	10.881	10.5265	10.997
Pcbd1	ENSMUSG00000020098	ENSMUSG00000020098	-0.0451269	0.988353	-0.0613069	0.94335		11.1489	11.0336	11.2282	10.9958	11.2001	10.9081	11.2038	10.891	11.1015	11.0287	11.0031	11.0388
Msi2	ENSMUSG00000069769	ENSMUSG00000069769	0.0276711	0.993274	-0.025224	0.991384		11.6724	11.7357	11.8471	11.6922	11.5024	12.0839	11.5469	11.8539	11.9689	11.7013	11.3767	11.7451
Atp5l	ENSMUSG00000038717	ENSMUSG00000038717	0.123873	0.988607	0.249824	0.910907		10.011	10.5826	9.79062	9.23658	10.3882	9.71178	10.3267	9.89575	9.90318	9.29534	11.0688	10.0829
Slc5a10	ENSMUSG00000042371	ENSMUSG00000042371	0.0670688	0.985343	0.0467542	0.980428		11.3176	10.6993	10.7274	10.9285	10.8775	11.0146	11.088	11.0417	10.9833	11.2035	10.7811	10.9492
Nmt1	ENSMUSG00000020936	ENSMUSG00000020936	0.110502	0.969789	0.0906697	0.935225		10.8656	10.8493	10.9971	11.0976	11.3914	10.7821	11.0521	10.9668	10.8571	10.9672	11.2814	11.0453
Zc3h15	ENSMUSG00000027091	ENSMUSG00000027091	0.176112	0.932939	0.0896603	0.927808		10.8411	10.9858	10.7928	10.8314	11.3215	10.8619	11.059	10.8666	10.9257	10.6943	11.1646	10.9932
Rab11fip4	ENSMUSG00000017639	ENSMUSG00000017639	0.00118788	0.999592	-0.351157	0.424219		10.5801	10.9345	10.3183	10.7028	10.7407	10.3219	10.9095	10.5682	10.26	10.2073	10.4274	10.2991
Pfkl	ENSMUSG00000020277	ENSMUSG00000020277	-0.0169585	0.995313	-0.220717	0.838822		10.5652	10.9814	10.2346	10.531	10.8004	10.2534	10.7334	10.492	10.0838	10.0969	10.7485	10.4924
Rps11	ENSMUSG00000003429	ENSMUSG00000003429	-0.347828	0.963351	0.195195	0.94335		10.4727	9.13746	10.6204	10.9194	9.53486	10.446	9.31007	10.5992	10.7329	11.0077	9.86673	10.6382
Qprt	ENSMUSG00000030674	ENSMUSG00000030674	0.107766	0.981844	-0.129512	0.940422		10.4486	10.531	10.2448	10.1009	10.8044	10.1009	10.7262	9.97519	9.85767	9.92525	10.6109	10.3231
Surf4	ENSMUSG00000014867	ENSMUSG00000014867	-0.0514157	0.988353	-0.100195	0.910907		11.0082	11.2457	10.7765	10.957	11.1016	10.7942	11.0416	10.8598	10.852	10.7327	11.0816	10.9384
Snx6	ENSMUSG00000005656	ENSMUSG00000005656	-0.0426821	0.990106	-0.277459	0.496355		11.1243	10.9437	11.1719	11.166	11.1098	11.0662	10.9541	11.1116	11.0372	10.7543	10.4485	10.9955
Calm2	ENSMUSG00000036438	ENSMUSG00000036438	-0.0947025	0.970445	-0.024601	0.989729		11.6978	11.565	11.6934	11.8319	11.5619	11.7093	11.3086	11.7975	11.8667	11.645	11.4995	11.6667
Thra	ENSMUSG00000058756	ENSMUSG00000058756	0.194929	0.944581	0.0924137	0.94335		10.5327	11.0237	10.602	10.5557	11.1888	10.6529	10.9466	10.6943	10.5447	10.8235	11.0188	10.7136
Snx9	ENSMUSG00000002365	ENSMUSG00000002365	0.0117988	0.995313	-0.0222883	0.990798		11.1238	11.0218	11.1695	11.1826	11.3553	11.1016	11.1231	10.9371	11.2622	11.072	10.8158	11.2222
Cetn2	ENSMUSG00000031347	ENSMUSG00000031347	0.0705473	0.990106	-0.123961	0.949596		10.198	10.7445	10.13	10.3141	10.8602	10.0993	10.5203	10.1306	10.0392	9.59109	10.804	10.2747
Aff4	ENSMUSG00000049470	ENSMUSG00000049470	-0.203125	0.967494	-0.136017	0.935427		11.2336	10.9245	11.3134	11.532	10.4647	11.4992	10.8078	11.2691	11.4293	11.2306	10.7102	11.0604
Pafah1b1	ENSMUSG00000020745	ENSMUSG00000020745	0.0887116	0.969789	-0.102686	0.898686		11.0256	11.1897	10.9612	10.9488	11.3055	11.0687	11.0411	11.0597	11.0899	10.726	11.0251	10.8602
Fh1	ENSMUSG00000026526	ENSMUSG00000026526	-0.0413575	0.989037	-0.0342011	0.981179		11.431	11.3659	11.3484	11.3754	11.3976	11.348	11.2382	11.3685	11.5246	11.0186	11.3919	11.4025
Zc3h18	ENSMUSG00000017478	ENSMUSG00000017478	0.187795	0.91151	-0.0941514	0.910874		10.6773	10.8626	10.8427	10.8595	11.2706	10.8171	10.9955	10.8683	10.5721	10.6845	10.7967	10.8076
Bcam	ENSMUSG00000002980	ENSMUSG00000002980	0.113468	0.98172	0.0022274	0.998927		10.4909	11.0941	10.1529	10.197	10.747	10.4319	10.7377	10.6564	10.1482	10.4045	10.9816	10.4871
Krt8	ENSMUSG00000049382	ENSMUSG00000049382	0.289698	0.85599	0.230752	0.746704		10.6986	11.0447	10.9138	10.9345	11.3229	11.0844	11.2433	11.1037	11.1145	10.6307	11.3632	11.3155
Lmna	ENSMUSG00000028063	ENSMUSG00000028063	0.121772	0.977317	0.0445012	0.989108		10.3823	10.4973	10.4155	10.2729	10.9741	10	10.7449	10.1034	10.0955	10.3769	10.7151	10.4987
Tmem205	ENSMUSG00000040883	ENSMUSG00000040883	0.117703	0.981216	0.164192	0.910907		10.5081	10.4379	10.5132	10.4362	10.873	10.2119	10.9101	10.2091	10.2112	10.4741	11.1674	10.5186
Kansl3	ENSMUSG00000010453	ENSMUSG00000010453	0.173525	0.925823	0.0674557	0.947516		10.8294	10.9259	10.8149	10.9987	11.0562	10.8387	11.3976	10.906	10.9159	11.0248	10.9935	10.9078
Stub1	ENSMUSG00000039615	ENSMUSG00000039615	0.371486	0.943907	0.224935	0.916228		9.68631	10.3213	9.37518	9.54183	10.726	9.61046	10.2771	9.68239	9.15748	9.75483	10.6519	10.0488
Alas1	ENSMUSG00000032786	ENSMUSG00000032786	0.545165	0.0969532	0.721239	0.000519499		10.4	10.0406	10.2935	10.3574	11	10.4676	11.0027	10.7534	11.1443	10.8878	10.8443	11.0957
Psmd9	ENSMUSG00000029440	ENSMUSG00000029440	0.216873	0.968829	0.187832	0.917613		10.1668	10.3081	9.89188	9.94199	10.7588	9.69466	10.5968	9.87898	9.84564	9.7807	10.8593	10.3408
Hdgfl2	ENSMUSG00000002833	ENSMUSG00000002833	0.191533	0.968829	-0.049296	0.989108		10.1106	10.5458	10.1066	10.1341	10.9232	9.9139	10.5077	10.16	9.83176	9.88663	10.6639	10.2106
Ndst1	ENSMUSG00000054008	ENSMUSG00000054008	-0.0244321	0.993274	-0.106485	0.910907		11.1712	11.5078	11.0915	11.3875	11.068	11.1518	11.3636	11.4783	11.1631	11.1485	11.3961	11.0396
Prr15l	ENSMUSG00000047040	ENSMUSG00000047040	0.22434	0.946991	0.0376715	0.989729		10.284	10.7086	10.3183	10.6029	11.0169	10.2679	10.8973	10.5514	10.2651	10.2556	10.861	10.6353
Vill	ENSMUSG00000038775	ENSMUSG00000038775	0.3286	0.757704	0.000848926	0.99953		10.3083	10.6052	10.635	10.4823	10.8876	10.6966	11.1664	10.5322	10.3588	10.3586	10.7466	10.5555
Abhd17c	ENSMUSG00000038459	ENSMUSG00000038459	-0.0560525	0.990106	-0.0229444	0.99353		10.7422	11.0404	10.818	10.6376	10.9343	10.3873	10.9985	10.6416	10.6641	10.6737	11.1891	10.5636
Gm7536	ENSMUSG00000057036	ENSMUSG00000057036	-0.495341	0.881054	0.193838	0.926738		10.2285	10.0258	10.3532	11.23	9.61033	10.3233	9.48969	10.4986	10.1787	10.7487	11.1967	10.6238
Mif	ENSMUSG00000033307	ENSMUSG00000033307	-0.189159	0.857101	0.317039	0.162825		11.4461	11.5034	11.3609	11.4405	11.0796	11.1682	11.2619	11.4621	11.7359	11.6375	11.8673	11.7711
Nfat5	ENSMUSG00000003847	ENSMUSG00000003847	-0.0774249	0.990685	0.0512593	0.99031		10.8024	10.7825	11.047	11.2404	10.0751	11.3984	10.3219	11.3474	11.3771	11.3316	10.3159	10.8626
Mettl1	ENSMUSG00000006732	ENSMUSG00000006732	0.312928	0.963065	0.309358	0.876323		9.71083	10.1008	9.76258	9.60949	10.5661	9.53071	10.4933	9.5531	9.32783	9.80612	10.9259	9.90202
Tnfrsf21	ENSMUSG00000023915	ENSMUSG00000023915	0.00423119	0.997014	0.283831	0.756267		11.481	11.6644	11.6409	11.6129	10.803	11.9734	11.5616	11.8297	11.8547	11.8623	11.7543	12.0523
Ankrd11	ENSMUSG00000035569	ENSMUSG00000035569	0.192559	0.870648	0.14202	0.792309		11.18	11.1741	11.4159	11.5155	11.6246	11.4381	11.5399	11.4728	11.547	11.5129	11.3408	11.4728
Pde4dip	ENSMUSG00000038170	ENSMUSG00000038170	-0.00388045	0.997014	-0.0885663	0.94335		11.417	11.4137	11.6706	11.8412	11.4082	11.7492	11.4371	11.7425	11.6957	11.3038	11.2464	11.7219
Lmo7	ENSMUSG00000033060	ENSMUSG00000033060	-0.0130347	0.99514	-0.183368	0.688706		11.1454	11.2253	11.1335	11.4272	11.3093	11.1943	11.1562	11.2333	11.1817	10.9959	10.8364	11.1756
Atp2b1	ENSMUSG00000019943	ENSMUSG00000019943	0.0955746	0.968829	-0.140442	0.799785		10.8405	11.0061	10.911	11.111	11.2682	10.9601	11.1098	10.8927	10.8818	10.7636	10.8636	10.8093
Opa1	ENSMUSG00000038084	ENSMUSG00000038084	0.000376998	0.999823	-0.156289	0.843497		11.2606	11.0118	11.3155	11.362	11.2628	11.433	11.1104	11.1484	11.3627	10.9339	10.8266	11.1663
Raly	ENSMUSG00000027593	ENSMUSG00000027593	0.0509392	0.988607	-0.0848885	0.931567		10.865	10.7468	10.8619	10.7369	11.0697	10.5207	11.0311	10.7237	10.5405	10.7966	10.7352	10.7905
Acot13	ENSMUSG00000006717	ENSMUSG00000006717	-0.241586	0.844924	-0.0173961	0.99353		11.4975	11.3422	11.8084	11.5003	11.1243	11.4737	11.1627	11.432	11.5645	11.5217	11.4563	11.5737
Flt1	ENSMUSG00000029648	ENSMUSG00000029648	0.0990131	0.975943	0.237924	0.727982		10.7592	11.2313	10.985	11.0434	11.3608	10.9348	11.14	10.9755	11.1295	11.2131	11.5823	11.0184
Cab39	ENSMUSG00000036707	ENSMUSG00000036707	0.144196	0.917632	-0.0372438	0.97111		10.9955	11.0852	11.0353	11.0677	11.3963	11.1241	11.1313	11.0848	11.1429	10.9022	10.9367	11.0417
Lasp1	ENSMUSG00000038366	ENSMUSG00000038366	-0.0396589	0.988353	-0.125995	0.799785		11.2099	11.1931	11.2879	11.3804	11.342	11.1376	11.2331	11.1972	11.1967	11.2512	10.9556	11.1543
Habp4	ENSMUSG00000021476	ENSMUSG00000021476	0.236664	0.919615	0.0792046	0.954583		10.4615	10.8109	10.541	10.2919	11.0835	10.4189	10.8569	10.6535	10.5437	10.3425	10.7237	10.8161
Pfn1	ENSMUSG00000018293	ENSMUSG00000018293	-0.119188	0.969512	0.234633	0.727429		10.9475	11.3669	11.1754	10.8925	11.1697	10.8696	10.9621	10.9363	11.0694	11.5749	11.5162	11.1409
Ei24	ENSMUSG00000062762	ENSMUSG00000062762	0.0366742	0.990685	0.0539571	0.968686		10.9343	11.2275	10.7827	10.619	11.0461	10.7358	11.0874	10.8835	10.7797	11.0069	11.0282	11.0214
Ftsj3	ENSMUSG00000020706	ENSMUSG00000020706	0.100213	0.98172	-0.191791	0.873381		10.3991	10.4929	10.2825	10.4657	10.9428	10.166	10.6473	10.1249	9.97438	10.0536	10.5505	10.2361
Sec31a	ENSMUSG00000035325	ENSMUSG00000035325	-0.315568	0.881054	-0.150348	0.903291		11.1994	11.0061	11.3836	11.5968	10.7936	11.2356	10.6366	11.232	11.2202	11.3434	10.7747	11.2494
Trpm7	ENSMUSG00000027365	ENSMUSG00000027365	-0.0857504	0.988353	-0.168102	0.904903		11.196	10.962	11.2564	11.3388	10.9865	11.4407	10.7427	11.1782	11.3795	11.157	10.3311	11.0439
Bzw1	ENSMUSG00000051223	ENSMUSG00000051223	-0.112066	0.968829	-0.122796	0.898686		11.4195	11.4018	11.3278	11.2972	11.1424	11.4955	11.0358	11.2896	11.556	11.1067	11.0551	11.1861
Atp6ap1	ENSMUSG00000019087	ENSMUSG00000019087	-0.15628	0.94345	-0.089961	0.920405		11.2294	11.5065	11.104	11.1368	10.993	11.1048	11.0874	11.1972	11.0936	11.0501	11.4206	11.0554
Zmpste24	ENSMUSG00000043207	ENSMUSG00000043207	-0.0671181	0.98172	-0.337787	0.263288		11.0816	10.8847	10.911	10.9125	10.8857	11.0444	10.845	10.7405	10.7959	10.5427	10.3248	10.7406
Hagh	ENSMUSG00000024158	ENSMUSG00000024158	-0.0473392	0.990106	-0.094594	0.923271		11.1273	10.843	11.1046	11.0173	11.0978	10.9628	11.0122	10.8339	11.0664	10.9339	10.5309	11.1287
Cyp2d12	ENSMUSG00000096852	ENSMUSG00000096852	0.129673	0.977317	0.389465	0.624055		10.1238	10.4068	10.7506	10.8379	10.9615	10.3022	10.8543	10.5311	10.5784	10.8742	11.4574	10.7054
Usf3	ENSMUSG00000068284	ENSMUSG00000068284	-0.297639	0.967494	-0.183683	0.94335		10.5487	10.2098	10.733	11.113	9.30054	10.933	10.0703	10.7423	10.9035	10.7146	9.43158	10.5746
Scnn1a	ENSMUSG00000030340	ENSMUSG00000030340	-0.260801	0.915609	-0.191813	0.837115		11.1544	11.3825	11.0282	11.3182	10.866	11.1129	10.5069	11.273	10.9076	11.242	10.8031	11.1476
Hax1	ENSMUSG00000027944	ENSMUSG00000027944	0.0753434	0.988353	-0.151786	0.91084		10.4534	10.6389	10.4195	10.3359	10.9741	10.2923	10.5542	10.2158	10.1718	9.87809	10.6669	10.4253
Gm13339	ENSMUSG00000082884	ENSMUSG00000082884	0.101663	0.994008	1.22534	0.576155		9.14406	7.49841	9.76572	8.52373	7.30709	9.38891	8.44412	9.89575	10.6092	10.7174	8.54798	9.96589
Hebp1	ENSMUSG00000042770	ENSMUSG00000042770	0.152122	0.963351	0.228651	0.73245		10.7527	10.9299	10.9391	10.7719	11.2223	10.8638	11.1659	10.6914	10.8826	10.8895	11.3533	11.1375
Mllt6	ENSMUSG00000038437	ENSMUSG00000038437	0.110639	0.968829	0.0621501	0.958131		10.9256	11.1303	10.8852	10.8475	11.0415	10.8052	11.3095	11.0447	10.756	11.1577	11.1518	10.9515
Nme1	ENSMUSG00000037601	ENSMUSG00000037601	0.411026	0.968829	0.426867	0.90017		9.36613	9.74866	9.30995	8.70434	10.1508	8.72498	10.3607	9.0737	9.12371	8.77259	10.7466	9.52977
H1f2	ENSMUSG00000036181	ENSMUSG00000036181	0.0297288	0.99514	-0.273967	0.802746		10.6402	10.4077	10.1214	9.58473	10.6923	10.2548	10.1262	9.88067	10.0453	9.82579	9.84747	10.1272
Wbp1l	ENSMUSG00000047731	ENSMUSG00000047731	0.112959	0.977317	0.16466	0.898686		10.5999	10.9071	10.5556	10.5982	11.0065	10.5364	10.9633	10.5661	10.3911	10.7213	11.2866	10.8025
Slc25a13	ENSMUSG00000015112	ENSMUSG00000015112	-0.0356636	0.990106	-0.139702	0.854676		11.1171	11.0447	10.9174	10.7395	10.9176	10.9902	11.0311	10.7507	10.833	10.5905	11.0513	10.7784
Clybl	ENSMUSG00000025545	ENSMUSG00000025545	0.0661317	0.989037	0.0174541	0.994326		10.6137	11.0768	10.6444	10.581	10.9458	10.5953	10.9943	10.6604	10.5969	10.4362	11.1653	10.7415
Usp20	ENSMUSG00000026854	ENSMUSG00000026854	0.176693	0.967806	-0.0172338	0.995274		10.3907	10.6734	10.1601	10.2729	10.821	10.2461	10.8476	10.2091	10.1327	10.0657	10.7199	10.4646
Ppa2	ENSMUSG00000028013	ENSMUSG00000028013	-0.156126	0.917632	0.0270485	0.98675		11.4542	11.4953	11.6181	11.1933	11.272	11.3824	11.1659	11.3425	11.5508	11.426	11.4324	11.4893
Cadm1	ENSMUSG00000032076	ENSMUSG00000032076	0.633365	0.540084	0.104334	0.961475		9.5236	9.59807	9.5621	9.46875	10.6265	9.63982	10.5744	9.45019	9.57278	9.28246	9.91798	9.72427
Ndufc1	ENSMUSG00000037152	ENSMUSG00000037152	-0.0824304	0.988353	0.0400219	0.989729		10.6814	10.9444	10.5141	10.3897	10.7977	10.2475	10.6903	10.463	10.4761	10.3684	11.2214	10.5155
Tpr	ENSMUSG00000006005	ENSMUSG00000006005	-0.0890454	0.97304	-0.0504358	0.968465		11.4892	11.5602	11.8019	11.7665	11.5411	11.7007	11.3599	11.6615	11.8435	11.5342	11.3626	11.6568
Hp1bp3	ENSMUSG00000028759	ENSMUSG00000028759	0.0712376	0.968829	-0.121664	0.771863		11.1182	11.3155	11.1371	11.2652	11.329	11.2829	11.2945	11.22	11.1216	11.0341	11.007	11.1887
Hnrnpul1	ENSMUSG00000040725	ENSMUSG00000040725	0.0764051	0.981844	0.131336	0.90017		11.5092	11.2748	11.716	11.5815	11.4791	11.7419	11.5053	11.6786	11.8103	11.8356	11.1912	11.7146
Zcrb1	ENSMUSG00000022635	ENSMUSG00000022635	0.326701	0.917632	0.380842	0.67663		9.9933	10.2455	10.2425	9.75146	10.922	9.88023	10.5178	10.0294	10.1828	10.1347	10.8514	10.5207
Gramd1b	ENSMUSG00000040111	ENSMUSG00000040111	-0.0497518	0.988607	-0.0446698	0.973749		11.5889	11.5295	11.5641	11.4952	11.2362	11.6422	11.3589	11.6954	11.4505	11.4698	11.327	11.7241
Gatb	ENSMUSG00000028085	ENSMUSG00000028085	0.0363464	0.993274	-0.0634741	0.976353		10.5682	10.7248	10.4521	10.6058	10.922	10.3766	10.8363	10.2592	10.3084	10.184	10.9646	10.5269
Tmed5	ENSMUSG00000063406	ENSMUSG00000063406	-0.185724	0.97304	0.373454	0.763693		10.2047	10.4537	10.2902	10.2306	9.6762	10.2909	10.1534	10.254	10.4627	10.0762	11.5034	10.1367
Usp19	ENSMUSG00000006676	ENSMUSG00000006676	0.0737584	0.981433	-0.304827	0.417757		10.5823	10.724	10.483	10.5838	10.9477	10.4839	10.7534	10.4266	10.1468	10.2276	10.3412	10.4352
Uhmk1	ENSMUSG00000026667	ENSMUSG00000026667	-0.0749798	0.977317	-0.20863	0.69103		11.177	11.3854	11.1907	11.1838	11.054	11.3445	11.117	11.1173	11.3111	10.9314	10.7811	11.0381
Trim7	ENSMUSG00000040350	ENSMUSG00000040350	0.311421	0.85599	0.0132712	0.995905		10.4265	10.4601	10.6453	10.6302	11.0215	10.6102	10.9559	10.7933	10.1056	10.5242	10.4704	10.9887
Smarcc2	ENSMUSG00000025369	ENSMUSG00000025369	-0.0121813	0.99514	0.00214767	0.998846		11.6359	11.7717	11.7965	11.906	11.7637	11.7698	11.6532	11.8786	11.7152	11.7568	11.7609	11.8911
Abca13	ENSMUSG00000004668	ENSMUSG00000004668	-0.0826371	0.990106	-0.299886	0.871785		10.7455	10.551	10.3605	11.0902	9.95601	11.1502	9.93774	11.0327	10.8416	10.421	9.63927	10.5029
Tomm22	ENSMUSG00000022427	ENSMUSG00000022427	0.261305	0.959792	0.164669	0.927068		10.1085	10.3464	9.95656	9.72207	10.8283	9.84769	10.4066	9.94329	9.85081	9.78253	10.7644	10.2436
Ptgr2	ENSMUSG00000072946	ENSMUSG00000072946	-0.00579577	0.996513	-0.294257	0.49336		10.9412	10.8549	11.0405	11.0881	11.089	11.0461	10.8563	10.9085	10.8364	10.6194	10.285	10.936
Nucks1	ENSMUSG00000026434	ENSMUSG00000026434	0.074934	0.98172	-0.0112423	0.995905		10.8442	11.2991	10.923	10.8507	11.1519	11.0016	11.1546	10.946	11.0716	10.7069	11.1432	10.9645
Dhx16	ENSMUSG00000024422	ENSMUSG00000024422	0.281587	0.932629	0.0497217	0.988932		10.0392	10.3856	10.0991	9.97314	10.8407	9.96834	10.6595	9.96569	9.8628	9.9236	10.5473	10.2882
Wls	ENSMUSG00000028173	ENSMUSG00000028173	-0.0250609	0.991749	-0.125375	0.865556		11.4432	11.3211	11.341	11.362	11.2382	11.5542	11.1975	11.3559	11.4084	11.1184	11.0328	11.3741
Mgll	ENSMUSG00000033174	ENSMUSG00000033174	0.00121604	0.999599	0.0885898	0.953263		10.9221	10.5	10.6597	10.4234	10.909	10.3992	10.7189	10.4765	10.292	10.887	11.0413	10.5786
Cdadc1	ENSMUSG00000021982	ENSMUSG00000021982	0.155253	0.951757	-0.140622	0.875926		10.6338	10.5969	10.4801	10.4761	11.0088	10.5	10.7975	10.4266	10.5362	10.2477	10.3721	10.4614
Gnb1	ENSMUSG00000029064	ENSMUSG00000029064	0.180261	0.881054	0.122041	0.830071		10.9938	11.0653	10.8773	10.9695	11.4007	11.0059	11.1247	11.0649	11.0745	11.1299	11.1288	11.0654
Pals2	ENSMUSG00000038388	ENSMUSG00000038388	-0.000226859	0.999823	-0.00911354	0.996643		11.2907	10.9986	11.4427	11.1262	11.2989	11.2583	11.071	11.2581	11.4476	11.063	11.0589	11.255
Cog7	ENSMUSG00000034951	ENSMUSG00000034951	0.218823	0.963065	0.0837518	0.966354		10.2903	10.4938	10.1553	10.2633	10.9591	10.1937	10.5468	10.2644	9.93436	10.1304	10.9234	10.3711
4932438A13Rik	ENSMUSG00000037270	ENSMUSG00000037270	-0.364012	0.917632	-0.387959	0.696756		10.8055	10.4601	10.9356	11.1845	10.0162	10.9911	10.1958	10.6236	10.906	10.58	9.88057	10.378
Pex6	ENSMUSG00000002763	ENSMUSG00000002763	0.357545	0.946991	0.191587	0.935225		9.73228	10.2229	9.34399	9.38297	10.4949	9.44885	10.4822	9.51238	9.30038	9.4804	10.5953	9.88762
H2aj	ENSMUSG00000060032	ENSMUSG00000060032	0.785844	0.941668	0.937347	0.746704		8.75092	8.76133	8.74234	7.46612	9.95239	8.25588	9.73824	8.53745	8.31699	10.7765	8.38269	8.6212
Clpb	ENSMUSG00000001829	ENSMUSG00000001829	0.118018	0.97304	-0.0532738	0.978459		10.5786	10.5613	10.4155	10.4626	11.041	10.3468	10.6512	10.3337	10.2613	10.2648	10.6161	10.6257
Fpgs	ENSMUSG00000009566	ENSMUSG00000009566	0.0341964	0.993274	-0.122643	0.923042		10.6388	10.949	10.4364	10.4104	10.8204	10.3454	10.8023	10.6186	10.2351	10.241	10.8662	10.5726
Pnn	ENSMUSG00000020994	ENSMUSG00000020994	0.112054	0.947157	0.0317828	0.977838		11.3158	11.3342	11.4852	11.5094	11.628	11.4272	11.4076	11.6233	11.4142	11.3502	11.5185	11.492
Tmco1	ENSMUSG00000052428	ENSMUSG00000052428	-0.325257	0.611573	-0.0919755	0.92062		11.3474	11.5382	11.5532	11.6765	11.1087	11.3677	10.9516	11.3661	11.4869	11.2683	11.6333	11.3509
Nfkbia	ENSMUSG00000021025	ENSMUSG00000021025	0.246475	0.961004	0.580497	0.358836		10.2694	10.3414	9.99589	9.78195	10.504	9.87644	10.541	10.4231	10.2767	10.2182	11.3326	10.6543
Hdac6	ENSMUSG00000031161	ENSMUSG00000031161	0.193345	0.925823	-0.0244036	0.990859		10.6166	10.6275	10.6774	10.5723	10.9452	10.6573	11.0998	10.4809	10.4906	10.4559	10.8158	10.6082
Cmtm4	ENSMUSG00000096188	ENSMUSG00000096188	0.0510175	0.988353	-0.0419026	0.974868		11.2322	11.1017	11.186	11.0969	11.1275	11.2714	11.2901	11.1287	11.4142	11.0171	10.854	11.1102
Aadac	ENSMUSG00000027761	ENSMUSG00000027761	-0.103572	0.968829	-0.243639	0.597227		10.9069	10.9998	10.8382	10.602	10.8084	10.6901	10.851	10.5992	10.7542	10.2997	10.572	10.7343
Msl1	ENSMUSG00000052915	ENSMUSG00000052915	0.399556	0.795095	0.360119	0.588382		10.144	10.4528	10.2549	10.2195	10.8433	10.3385	10.9547	10.4517	10.2907	10.5099	11.1324	10.4407
Grb7	ENSMUSG00000019312	ENSMUSG00000019312	-0.010663	0.995942	-0.27015	0.679663		10.5487	10.7899	10.561	10.4854	10.8204	10.2179	10.7795	10.4574	10.1027	10.1895	10.6458	10.3279
Ranbp2	ENSMUSG00000003226	ENSMUSG00000003226	-0.000594412	0.999823	-0.171643	0.795258		11.3313	11.384	11.4685	11.5992	11.4262	11.6991	11.208	11.4204	11.4769	11.2987	11.0482	11.255
AI314278	ENSMUSG00000109311	ENSMUSG00000109311	-0.29762	0.85599	-0.149876	0.896571		11.1028	10.3681	11.1292	11.042	10.6355	10.6628	10.5153	10.7571	10.8251	10.8963	10.5429	10.8781
Lamtor4	ENSMUSG00000050552	ENSMUSG00000050552	0.115058	0.98172	0.206134	0.886049		10.5411	10.5449	10.4235	10.0586	10.7463	10.0862	10.7975	10.3287	10.0572	10.5894	11.0868	10.5259
Txndc15	ENSMUSG00000021497	ENSMUSG00000021497	0.264892	0.929172	0.16321	0.908523		10.3453	10.4574	10.1932	10.0942	10.8883	10.1722	10.7291	10.2527	10.2179	9.98371	10.8283	10.5915
Eif3d	ENSMUSG00000016554	ENSMUSG00000016554	0.253201	0.967254	0.347495	0.792134		9.91104	10.0674	10.0052	10.0165	10.655	9.70965	10.5237	9.90406	9.77306	9.87809	11.0703	10.2821
Cct8	ENSMUSG00000025613	ENSMUSG00000025613	0.107482	0.966994	0.0282607	0.986643		11.1222	11.1753	10.9474	10.9922	11.2353	11.0679	11.2316	11.1358	11.0856	10.856	11.243	11.1503
Mal	ENSMUSG00000027375	ENSMUSG00000027375	0.281132	0.85599	0.199329	0.795258		11.3924	11.2286	11.1895	11.2532	11.4043	11.6118	11.2085	11.8845	11.6589	11.2333	11.3458	11.5887
Lima1	ENSMUSG00000023022	ENSMUSG00000023022	-0.122161	0.963065	-0.0841158	0.920405		11.2648	10.9058	11.3515	11.3919	11.1483	11.0885	11.1438	11.0921	11.1824	11.1967	10.9799	11.2525
Cdc42se1	ENSMUSG00000046722	ENSMUSG00000046722	0.106925	0.97304	-0.0470144	0.981929		10.689	10.9659	10.7458	10.4223	11.025	10.6159	10.8714	10.7562	10.5447	10.4397	11.018	10.616
Nipsnap1	ENSMUSG00000034285	ENSMUSG00000034285	0.0182834	0.991749	0.0390748	0.960231		11.3716	11.3022	11.3769	11.2294	11.306	11.2474	11.4269	11.3709	11.2426	11.3197	11.4568	11.4131
Tmbim4	ENSMUSG00000020225	ENSMUSG00000020225	-0.218003	0.757704	-0.00201666	0.998927		11.4853	11.6399	11.4747	11.5494	11.153	11.3656	11.3119	11.4406	11.4968	11.4142	11.7061	11.514
Tpcn1	ENSMUSG00000032741	ENSMUSG00000032741	-0.30147	0.460607	0.0140532	0.99353		11.4112	11.5658	11.6089	11.6742	11.0879	11.2943	11.3153	11.3571	11.5154	11.7224	11.6384	11.4353
Nav2	ENSMUSG00000052512	ENSMUSG00000052512	-0.604087	0.0509441	-0.635743	0.00708633		10.702	10.7476	10.635	10.6265	9.9536	10.166	10.0109	10.1655	10.2351	10.27	10.0247	9.54004
Tinag	ENSMUSG00000032357	ENSMUSG00000032357	-0.0716219	0.98172	-0.154953	0.838822		10.959	10.9922	11.1323	11.1023	11.1016	10.952	11.048	10.7835	11.0892	10.4843	10.9383	10.991
Ncoa7	ENSMUSG00000039697	ENSMUSG00000039697	-0.225012	0.944581	-0.226602	0.818122		11.0251	10.5275	10.8982	10.9599	10.7174	10.8152	10.3569	10.6346	11.0266	10.5253	10.0932	10.753
Ndufa1	ENSMUSG00000016427	ENSMUSG00000016427	-0.0126135	0.99514	-0.00244657	0.998927		11.3278	11.3211	11.4382	11.1679	11.2788	11.3168	11.3023	11.3197	11.2833	11.0972	11.5981	11.2318
Slc23a1	ENSMUSG00000024354	ENSMUSG00000024354	0.0214841	0.99514	0.16417	0.898686		11.5273	11.0556	11.6872	11.7178	11.1419	11.8813	11.3514	11.6795	11.9078	11.6068	11.4087	11.7645
Ubap2l	ENSMUSG00000042520	ENSMUSG00000042520	-0.119572	0.980233	-0.0933645	0.961736		11.1023	10.74	11.2396	11.531	10.8104	11.2929	10.7577	11.2959	11.2095	11.3576	10.4566	11.1716
Sap18	ENSMUSG00000021963	ENSMUSG00000021963	-0.250813	0.889546	0.0275765	0.989729		11.1359	11.5317	11.4119	11.4261	11.1419	11.2049	10.8805	11.2762	11.339	11.0592	11.6875	11.4867
Srp14	ENSMUSG00000009549	ENSMUSG00000009549	-0.0179659	0.995313	0.149335	0.910872		10.6669	10.7811	10.669	10.5694	11.0128	10.3992	10.5912	10.5418	10.5415	10.4222	11.3194	10.8345
Enpp6	ENSMUSG00000038173	ENSMUSG00000038173	-0.317355	0.928418	-0.136701	0.943291		10.6437	10.1575	11.1784	10.948	10.328	10.8122	10.3409	10.3101	11.0921	10.7802	10.0075	10.4807
Ccn2	ENSMUSG00000019997	ENSMUSG00000019997	0.0805028	0.981844	0.410974	0.336214		10.8312	10.6813	10.8838	10.7248	11.0517	10.6879	10.936	10.7442	11.1589	11.0637	11.6195	10.8059
Dhrs1	ENSMUSG00000002332	ENSMUSG00000002332	0.143284	0.968829	-0.196427	0.821835		10.4421	10.4991	10.3594	10.2477	10.857	10.2952	10.7065	10.1558	9.99009	10.0368	10.3831	10.3267
Copz1	ENSMUSG00000060992	ENSMUSG00000060992	0.00433382	0.997014	0.0159651	0.995905		10.4987	10.9165	10.3883	10.5048	10.8679	10.2283	10.8037	10.3797	10.3625	10.3853	10.9767	10.6189
Srsf3	ENSMUSG00000071172	ENSMUSG00000071172	0.020785	0.99514	2.74161e-05	0.999944		10.9157	11.0666	10.8285	10.8706	11.0945	10.9211	10.8119	10.9339	10.6903	10.5099	11.4324	10.887
Itga6	ENSMUSG00000027111	ENSMUSG00000027111	-0.533386	0.210678	-0.730916	0.00176324		10.7202	10.557	10.5336	10.7335	9.95722	10.2795	9.92518	10.2357	10.2338	10.0136	9.50493	9.78943
Adtrp	ENSMUSG00000058022	ENSMUSG00000058022	-0.352153	0.648571	-0.142361	0.884882		11.2509	11.1881	11.3968	11.1269	10.4664	11.1392	10.7534	11.1123	11.1344	11.1752	11.0987	10.994
Epcam	ENSMUSG00000045394	ENSMUSG00000045394	0.50765	0.670082	0.2449	0.838822		10.2876	10.7913	9.78908	9.80026	10.8762	10.5603	10.4165	11.009	10.4894	10.1881	10.5232	10.6515
Trim8	ENSMUSG00000025034	ENSMUSG00000025034	0.0163582	0.995313	-0.223217	0.790083		10.4695	10.6694	10.6186	10.3731	10.8946	10.2209	10.6895	10.2988	9.99632	10.4128	10.4942	10.3088
Qars	ENSMUSG00000032604	ENSMUSG00000032604	0.157094	0.937388	-0.0310453	0.987058		10.8855	10.6381	10.8126	10.8306	11.1744	10.8866	10.9323	10.7808	10.7524	10.6559	10.6151	10.9992
Kcnj1	ENSMUSG00000041248	ENSMUSG00000041248	0.0375994	0.991732	-0.1261	0.91833		11.2481	11.0599	10.9957	11.2226	10.9907	11.2779	10.7363	11.5584	11.1499	11.031	10.6407	11.1583
Rps15a	ENSMUSG00000008683	ENSMUSG00000008683	-0.0849223	0.981844	0.154029	0.898686		10.838	11.0471	10.7152	10.4626	10.8851	10.4163	10.752	10.6914	10.9723	10.6246	11.3143	10.729
Rab3gap1	ENSMUSG00000036104	ENSMUSG00000036104	0.0135612	0.99514	-0.236449	0.460719		10.8638	10.9159	10.7616	10.8721	11.0562	10.8397	10.8688	10.6798	10.7018	10.4955	10.5199	10.7406
Prlr	ENSMUSG00000005268	ENSMUSG00000005268	-1.16645	0.757704	-0.826428	0.734344		9.11577	10.224	9.36486	10.7125	7.53076	9.86883	7.9639	8.85112	9.81951	8.54994	8.87289	9.14181
Marchf6	ENSMUSG00000039100	ENSMUSG00000039100	-0.0243048	0.993355	-0.122978	0.90017		11.3479	11.4137	11.3681	11.4637	11.1645	11.5957	11.2994	11.4065	11.6017	11.2097	10.9458	11.2712
Mogat1	ENSMUSG00000012187	ENSMUSG00000012187	0.122537	0.973863	0.165208	0.898686		10.4445	10.9185	11.0477	10.1869	10.8342	10.7147	11.0733	10.5828	10.9872	10.581	10.9927	10.8236
Spen	ENSMUSG00000040761	ENSMUSG00000040761	-0.05288	0.990106	-0.214825	0.803095		10.9944	10.864	11.1426	11.2842	10.8433	11.0687	11.1148	11.0664	11.0251	11.1787	10.3223	10.7973
Rbm8a	ENSMUSG00000038374	ENSMUSG00000038374	0.207811	0.954249	0.219062	0.832981		10.4766	10.7744	10.5391	10.2693	10.9567	10.4913	10.8496	10.5848	10.3283	10.4955	11.2002	10.7991
Cep170b	ENSMUSG00000072825	ENSMUSG00000072825	-0.0862385	0.97304	-0.22272	0.653619		10.82	10.8626	10.8765	11.1315	10.9318	10.5352	11.0463	10.8005	10.5458	10.7682	10.7737	10.7227
Flii	ENSMUSG00000002812	ENSMUSG00000002812	0.0465978	0.988353	-0.176306	0.744975		10.9104	10.7233	10.8195	11.0286	11.164	10.8819	10.8235	10.7817	10.5928	10.7327	10.6356	10.8228
Ildr2	ENSMUSG00000040612	ENSMUSG00000040612	-0.201439	0.967494	-0.0839047	0.966208		11.0125	10.436	11.0373	11.08	10.3575	10.9229	10.7767	10.7377	11.0841	11.1184	10.1212	10.7931
Smarca4	ENSMUSG00000032187	ENSMUSG00000032187	0.0243716	0.993274	-0.170599	0.792134		10.6388	10.7921	10.8531	10.887	11.1275	10.5964	10.8403	10.6495	10.6631	10.6428	10.5043	10.6843
Nadk	ENSMUSG00000029063	ENSMUSG00000029063	0.0602394	0.98172	-0.117852	0.860706		10.9186	10.7877	11.0157	10.7962	11.127	10.9007	10.9853	10.7265	10.8528	10.7487	10.6569	10.7948
Mfge8	ENSMUSG00000030605	ENSMUSG00000030605	0.0457707	0.990685	0.0793293	0.963912		10.5904	10.4398	10.3532	10.5577	10.8939	10.1362	10.7449	10.2078	10.2456	10.3805	10.9735	10.5626
Ddx46	ENSMUSG00000021500	ENSMUSG00000021500	0.107031	0.966994	0.0796062	0.916622		11.1931	11.4184	11.235	11.418	11.4983	11.3984	11.4463	11.3583	11.4436	11.211	11.595	11.3185
Ap1s1	ENSMUSG00000004849	ENSMUSG00000004849	0.307859	0.944581	0.0551007	0.989573		10.0521	10.1173	9.83468	9.5219	10.655	9.60359	10.4762	9.82749	9.36925	9.77152	10.4976	9.94903
Slc25a42	ENSMUSG00000002346	ENSMUSG00000002346	-0.272352	0.805912	-0.204934	0.727982		10.9838	10.964	11.2128	10.945	10.4991	10.7083	11.0164	10.7635	10.7923	11.0478	10.7352	10.7027
Map3k5	ENSMUSG00000071369	ENSMUSG00000071369	-0.0591815	0.97304	-0.326885	0.0472487		10.9527	10.8409	10.8081	10.7945	10.8401	10.7801	10.8655	10.6711	10.5918	10.4604	10.6047	10.4341
Mknk2	ENSMUSG00000020190	ENSMUSG00000020190	0.493133	0.245628	0.467348	0.139928		10.4526	10.3632	10.0892	10.1275	10.9306	10.3644	10.9522	10.7086	10.5918	10.6428	10.8998	10.7766
A1cf	ENSMUSG00000052595	ENSMUSG00000052595	-0.34483	0.965791	-0.494772	0.758645		10.4758	9.92418	10.7055	10.7248	9.48728	10.7295	9.75962	10.295	10.5244	10.2019	8.40681	10.1038
Nsun2	ENSMUSG00000021595	ENSMUSG00000021595	0.162749	0.968829	0.131689	0.927808		10.424	10.516	10.2117	10.1742	10.8243	10.1106	10.742	10.182	10.3096	10.1532	10.9192	10.3768
Ndrg2	ENSMUSG00000004558	ENSMUSG00000004558	-0.0936655	0.980158	0.200519	0.819709		10.9435	11.2653	10.7274	10.716	10.8064	10.6836	10.8363	11.0051	10.8207	11.0795	11.5062	11.0294
Slk	ENSMUSG00000025060	ENSMUSG00000025060	0.0784171	0.98172	-0.0684382	0.96067		11.0579	10.9922	11.2362	11.2269	11.2913	11.3231	11.0376	11.1727	11.3687	11.0547	10.5752	11.1449
Eps8l2	ENSMUSG00000025504	ENSMUSG00000025504	-0.0376898	0.990106	-0.17374	0.744975		10.9441	11.2286	10.8867	11.3118	11.1561	11.0085	11.0767	11.0174	10.9035	10.835	11.0498	10.9251
Glod4	ENSMUSG00000017286	ENSMUSG00000017286	0.0429714	0.990685	-0.0625134	0.972793		10.5434	10.8806	10.5465	10.4803	10.8666	10.4124	10.847	10.4686	10.4111	10.2168	10.9589	10.5443
Rbm17	ENSMUSG00000037197	ENSMUSG00000037197	0.145186	0.97304	0.209105	0.880055		10.2984	10.8138	10.2946	10.1601	10.8329	10.3163	10.6641	10.3581	10.4158	10.206	11.1489	10.5423
Copg1	ENSMUSG00000030058	ENSMUSG00000030058	0.0628886	0.983196	-0.196314	0.755117		10.8343	10.5354	10.7055	10.6859	10.899	10.6672	10.8336	10.6064	10.4354	10.4524	10.2441	10.8033
Mrps21	ENSMUSG00000054312	ENSMUSG00000054312	-0.221119	0.933253	-0.0752659	0.961475		10.7534	10.9549	10.7482	10.28	10.6814	10.2665	10.5991	10.3459	10.5815	10.3781	10.9703	10.5196
Dnajb11	ENSMUSG00000004460	ENSMUSG00000004460	0.170615	0.946991	-0.107215	0.916228		10.451	10.6837	10.4295	10.3586	11.0232	10.4839	10.6327	10.3986	10.3733	10.233	10.4577	10.4418
Herc2	ENSMUSG00000030451	ENSMUSG00000030451	-0.0900053	0.968829	-0.330604	0.160168		11.0071	11.0465	10.8903	11.155	10.7167	11.0024	11.0584	10.9524	10.7075	10.7421	10.5548	10.7766
Gstp1	ENSMUSG00000060803	ENSMUSG00000060803	-0.195237	0.959792	-0.0494496	0.985614		10.6014	11.1736	10.5085	10.6067	10.6579	10.5207	10.6062	10.4162	10.4961	10.4374	11.1482	10.5965
Cfap36	ENSMUSG00000020462	ENSMUSG00000020462	0.297957	0.835178	0.144841	0.887009		10.4979	10.3484	10.516	10.2669	11.0951	10.5436	10.6404	10.4642	10.5511	10.3401	10.5342	10.7653
Cops9	ENSMUSG00000073616	ENSMUSG00000073616	0.0294395	0.99514	0.0948559	0.974868		10.0552	10.4784	9.88033	9.77523	10.4941	9.62634	10.3036	9.81345	9.61187	9.84343	10.9581	9.83185
Mcl1	ENSMUSG00000038612	ENSMUSG00000038612	0.0375723	0.990106	0.17806	0.771863		11.1677	11.2457	11.1713	11.3007	11.3406	11.1129	11.3287	11.2445	11.2763	11.319	11.7378	11.2049
Ctsh	ENSMUSG00000032359	ENSMUSG00000032359	0.0510408	0.985343	0.113974	0.877803		11.3673	10.9172	11.341	11.109	11.252	11.2155	11.2136	11.3022	11.3693	11.2545	11.2255	11.3804
Tbc1d1	ENSMUSG00000029174	ENSMUSG00000029174	-0.178445	0.951757	-0.160446	0.877803		11.0816	10.7655	11.186	11.0854	10.8939	10.9946	10.7392	10.7996	11.1562	10.914	10.3697	10.9599
Nek7	ENSMUSG00000026393	ENSMUSG00000026393	-0.0125913	0.99514	-0.161435	0.737709		11.0647	11.1029	11.0624	10.8111	11.0874	11.0687	10.9323	10.9134	11.0243	10.8517	10.739	10.7844
Ddx47	ENSMUSG00000030204	ENSMUSG00000030204	0.259543	0.951757	0.0572571	0.987011		10.036	10.2708	9.93299	9.96431	10.819	9.83993	10.3984	9.99865	9.81599	9.64843	10.5984	10.2041
Rnf40	ENSMUSG00000030816	ENSMUSG00000030816	0.130693	0.971152	-0.0282035	0.992504		10.3002	10.74	10.3151	10.5139	10.944	10.288	10.7435	10.3532	10.1677	10.315	10.7381	10.5165
Ap1b1	ENSMUSG00000009090	ENSMUSG00000009090	-0.129891	0.951757	-0.243535	0.495689		10.8855	11.1332	10.7529	11.1569	10.8952	10.777	10.9725	10.7933	10.732	10.6123	10.8257	10.8152
Neurl4	ENSMUSG00000047284	ENSMUSG00000047284	0.196916	0.948428	-0.180504	0.863315		10.3154	10.4096	10.1649	10.3797	10.844	10.0564	10.6527	10.3915	9.77668	10.1418	10.3159	10.2686
S100a11	ENSMUSG00000027907	ENSMUSG00000027907	-0.212527	0.975524	0.363903	0.848474		10.2275	9.83767	10.5122	10.7728	9.0548	10.5268	9.38536	10.9093	10.9298	11.0486	10.1909	10.6515
Wfdc2	ENSMUSG00000017723	ENSMUSG00000017723	-0.0363308	0.99328	0.0160674	0.995905		10.4623	10.8915	9.9811	10.4061	10.688	10.1784	10.5647	10.2436	10.1524	10.2155	10.9301	10.5155
Pou3f3	ENSMUSG00000045515	ENSMUSG00000045515	0.200883	0.917632	0.0415286	0.981458		10.752	10.9165	10.8568	10.5616	11.2188	10.8638	10.7899	11.0028	10.7357	10.5967	10.8741	11.0345
Dnajc7	ENSMUSG00000014195	ENSMUSG00000014195	0.177184	0.917632	0.176887	0.758645		10.8516	10.9775	10.7418	10.8094	11.196	10.7493	11.1427	10.9652	10.9548	10.919	11.2105	10.9947
Myo15b	ENSMUSG00000034427	ENSMUSG00000034427	-0.198767	0.903109	-0.117331	0.886049		11.08	10.9332	11.151	11.3141	10.9238	10.8132	11.1115	10.84	10.7995	11.1647	11.0054	11.0417
Tbc1d17	ENSMUSG00000038520	ENSMUSG00000038520	0.238696	0.967984	-0.000879591	0.999836		9.78584	10.4838	9.51246	9.76509	10.5606	9.72449	10.4254	9.78673	9.50662	9.56367	10.5342	9.88601
Pdia4	ENSMUSG00000025823	ENSMUSG00000025823	0.0558703	0.988353	-0.125529	0.896798		11.1633	11.1958	11.1971	11.27	11.2715	11.3818	11.0176	11.3541	11.2891	10.9106	10.7616	11.2908
Serpina1d	ENSMUSG00000071177	ENSMUSG00000071177	0.14363	0.977317	0.421302	0.668578		10.0595	10.8044	11.089	11.1813	10.3483	11.2721	10.8701	11.2742	11.4797	10.9248	11.0133	11.5393
Celsr2	ENSMUSG00000068740	ENSMUSG00000068740	-0.103661	0.971152	-0.332569	0.398131		10.6159	10.9431	10.5474	10.9495	10.634	10.4613	10.9235	10.6276	10.2378	10.58	10.5232	10.4108
Evi5	ENSMUSG00000011831	ENSMUSG00000011831	-0.0957916	0.977317	-0.108149	0.927572		11.1863	10.9152	11.283	11.1576	10.9531	11.2185	10.8799	11.1101	11.4166	10.933	10.6037	11.064
Glb1	ENSMUSG00000045594	ENSMUSG00000045594	0.0147334	0.99514	-0.22634	0.71662		10.6924	10.857	10.516	10.6432	10.864	10.5376	10.7871	10.5703	10.3394	10.1289	10.6995	10.5915
Osbpl6	ENSMUSG00000042359	ENSMUSG00000042359	-0.184638	0.967494	-0.0981808	0.952783		11.0049	10.7618	11.2542	11.5365	10.6483	11.2699	10.9114	11.0372	11.4253	11.0824	10.6346	11.0294
Atp6v1h	ENSMUSG00000033793	ENSMUSG00000033793	0.0230414	0.993978	-0.141775	0.882965		10.7826	10.9737	10.5299	10.7395	10.9404	10.7009	10.8483	10.6416	10.8075	10.2516	10.77	10.6014
Ethe1	ENSMUSG00000064254	ENSMUSG00000064254	-0.351999	0.846694	-0.270271	0.755117		10.5042	10.9516	10.5206	10.2657	10.2806	10.1645	10.5027	9.91397	10.0617	10.1687	10.6986	10.2373
Ddx6	ENSMUSG00000032097	ENSMUSG00000032097	0.091283	0.98172	-0.116968	0.92829		11.0971	10.8528	11.0464	11.1647	10.8711	11.3425	11.1368	11.1561	11.2235	11.0456	10.2889	10.9925
Brap	ENSMUSG00000029458	ENSMUSG00000029458	0.0318981	0.988353	-0.00617587	0.995905		11.3711	11.4184	11.3619	11.3507	11.3406	11.4187	11.4481	11.4216	11.4874	11.3272	11.2417	11.4104
Paqr7	ENSMUSG00000037348	ENSMUSG00000037348	-0.139064	0.968829	-0.506536	0.142975		10.4582	10.4398	10.5718	10.1089	10.4443	9.79846	10.5476	10.1558	9.84736	10.0291	9.87885	9.83686
Acmsd	ENSMUSG00000026348	ENSMUSG00000026348	-0.758631	0.00104724	-0.90891	3.50002e-06		10.3729	10.4276	10.6134	10.3473	9.54451	9.87834	9.69302	9.6192	9.89486	9.36052	9.2515	9.56238
Agap1	ENSMUSG00000055013	ENSMUSG00000055013	-0.253488	0.748329	-0.262657	0.428085		10.9538	11.0342	11.1003	11.3892	10.8673	10.8734	10.9774	10.7762	10.9338	10.9832	10.7457	10.7896
Pyroxd2	ENSMUSG00000060224	ENSMUSG00000060224	-0.0540504	0.988353	-0.174703	0.785695		10.9378	10.6027	11.0334	10.8451	10.8787	10.829	10.9516	10.545	10.7533	10.7673	10.5032	10.7172
Kif16b	ENSMUSG00000038844	ENSMUSG00000038844	-0.0709553	0.983601	-0.16556	0.857961		11.0721	10.8902	11.1383	11.1717	11.0613	11.1905	10.889	10.8374	11.0508	11.0341	10.406	11.0388
Psmb5	ENSMUSG00000022193	ENSMUSG00000022193	0.267489	0.957898	-0.0574772	0.988923		10.0424	10.1369	9.61184	9.40054	10.6325	9.47164	10.289	9.6901	9.50224	9.51825	10.1183	9.85836
Hsph1	ENSMUSG00000029657	ENSMUSG00000029657	0.035817	0.990685	-0.460814	0.160168		10.5189	10.2614	10.5619	10.7447	10.7003	10.3358	10.6588	10.545	10.1691	10.139	9.68338	10.2348
Ecsit	ENSMUSG00000066839	ENSMUSG00000066839	0.217282	0.966994	0.032831	0.992794		10.0197	10.3091	10.0841	9.8854	10.5661	9.68603	10.742	9.94329	9.84045	9.80071	10.4715	10.2399
Sptlc2	ENSMUSG00000021036	ENSMUSG00000021036	-0.0123002	0.99514	-0.0517744	0.953263		10.9944	10.8716	10.8004	10.8331	11.0347	10.7083	10.9829	10.6952	10.7923	10.8155	10.8715	10.8211
Agt	ENSMUSG00000031980	ENSMUSG00000031980	0.00982685	0.995942	0.0207835	0.99316		11.0763	10.5834	10.6648	10.8411	10.6756	10.7094	11.0105	10.8357	10.601	10.6569	10.9474	11.0453
H2bc4	ENSMUSG00000018102	ENSMUSG00000018102	-0.292487	0.679376	0.0259176	0.989729		11.2597	11.1378	11.6285	11.5405	11.0324	11.1913	11.0205	11.1999	11.5294	11.3	11.3864	11.4967
Slc27a1	ENSMUSG00000031808	ENSMUSG00000031808	0.105543	0.976303	0.16745	0.880055		10.803	10.7415	10.6281	10.3919	10.74	10.7168	11.0647	10.4254	10.4828	10.9543	11.0846	10.6694
ENSMUSG00000121374	ENSMUSG00000121374	ENSMUSG00000121374	1.13023	0.85599	1.03764	0.669702		8.36459	8.6005	8.49216	7.12933	10.0751	7.87778	10.0657	8.02465	8.13684	8.69695	10.16	9.32879
Cfd	ENSMUSG00000061780	ENSMUSG00000061780	-1.62456	0.954679	-3.18523	0.479618		9.74157	10.0183	5.88085	9.14313	8.61005	8.30746	2.511	6.8335	3.24874	6.00695	2	7.73568
Mcrip1	ENSMUSG00000061111	ENSMUSG00000061111	0.630105	0.944581	0.614829	0.825483		8.931	9.50668	8.511	8.41122	10.27	8.50205	9.88034	8.72548	8.60502	8.75777	10.4987	9.37542
Clic4	ENSMUSG00000037242	ENSMUSG00000037242	-0.212844	0.94345	-0.267163	0.727982		10.9894	10.8458	11.0018	10.7107	10.5582	10.8979	10.5052	10.7256	10.9612	10.6488	10.0464	10.6981
Clint1	ENSMUSG00000006169	ENSMUSG00000006169	0.0400378	0.993274	-0.0570306	0.984703		10.9544	10.5977	11.1983	11.0649	10.98	11.2026	10.6641	11.1379	11.3055	10.9039	10.217	11.0206
ENSMUSG00000121445	ENSMUSG00000121445	ENSMUSG00000121445	0.656683	0.846694	0.837054	0.365414		8.8597	9.32681	8.91361	9.01497	10.1221	9.3068	10.0263	9.01966	9.09204	8.99415	10.8792	9.66356
Slc18a1	ENSMUSG00000036330	ENSMUSG00000036330	-0.0246305	0.993274	-0.238566	0.601163		11.1409	10.8813	11.1498	11.0888	10.9651	11.2452	10.9404	11.009	10.9142	10.9511	10.4931	10.9188
Psmg1	ENSMUSG00000022913	ENSMUSG00000022913	0.613582	0.679376	0.0519976	0.989729		9.51434	9.5964	9.36486	9.1168	10.5406	9.45902	10.3007	9.44336	9.01737	9.07105	10.0185	9.50481
Hnrnpl	ENSMUSG00000015165	ENSMUSG00000015165	-0.0118719	0.99514	-0.102234	0.827702		11.1583	11.1303	11.077	10.9936	11.0736	11.1121	11.1557	10.9699	10.9314	11.1067	10.9912	10.9212
Pdxdc1	ENSMUSG00000022680	ENSMUSG00000022680	0.0668638	0.981844	-0.127868	0.886652		10.9888	10.7855	10.9816	11.0996	11.1498	11.104	10.946	10.9266	10.9564	10.856	10.4623	11.0243
Prepl	ENSMUSG00000024127	ENSMUSG00000024127	-0.180694	0.969789	-0.36841	0.717017		10.6876	10.2656	10.9585	11.1183	10.4408	10.9955	10.1895	10.6991	10.8013	10.2907	9.79725	10.617
Klhl24	ENSMUSG00000062901	ENSMUSG00000062901	-0.0470656	0.989037	-0.17373	0.779705		11.2625	11.124	11.1255	11.3496	11.0713	11.3238	11.0693	11.208	11.3365	11.0038	10.8479	10.9438
Pacsin3	ENSMUSG00000027257	ENSMUSG00000027257	0.561139	0.815057	0.319763	0.835736		9.60289	10.0698	9.15561	9.34718	10.5951	9.55699	10.2692	9.95453	9.2724	9.50279	10.521	9.99456
Actr3	ENSMUSG00000026341	ENSMUSG00000026341	-0.0401177	0.985343	-0.0672756	0.91364		11.2308	11.3165	11.1654	11.2825	11.2922	11.1728	11.1313	11.2372	11.3099	11.0839	11.0958	11.2286
Tchh	ENSMUSG00000052415	ENSMUSG00000052415	0.468052	0.647057	0.132041	0.926738		9.6116	9.95582	10.0185	10.0779	10.8977	10.0018	10.34	10.1614	10.2139	9.82401	9.8457	10.287
Them7	ENSMUSG00000055312	ENSMUSG00000055312	0.0220355	0.993274	-0.158937	0.796968		11.1409	10.7362	10.9809	10.9893	11.0364	11.2057	10.8661	10.8261	10.7968	10.7774	10.7257	10.9337
Fam168b	ENSMUSG00000037503	ENSMUSG00000037503	0.0670411	0.977317	-0.26821	0.414717		10.6945	10.6868	10.3553	10.5694	10.8111	10.4963	10.7477	10.5139	10.3455	10.2907	10.232	10.3894
Zbtb4	ENSMUSG00000018750	ENSMUSG00000018750	0.447238	0.675334	0.234207	0.814924		9.95504	10.0723	10.0651	10.0108	10.8511	10.2239	10.6304	10.0369	9.92785	10.0762	10.6709	10.2537
Stard7	ENSMUSG00000027367	ENSMUSG00000027367	0.0887193	0.97304	0.0313318	0.987058		10.7922	11.0143	10.7209	10.6569	11.0128	10.7566	11.0653	10.6914	10.8851	10.6598	10.9342	10.842
Nt5c2	ENSMUSG00000025041	ENSMUSG00000025041	-0.0558224	0.98172	-0.00448929	0.997286		11.1484	10.8929	10.966	10.9421	11.0088	10.8416	11.0211	10.8572	11.0357	10.9608	10.8122	11.1191
Rps10-ps1	ENSMUSG00000060438	ENSMUSG00000060438	1.29652	0.821378	0.90648	0.771863		8.04703	8.40425	8.0925	7.23103	10.1964	7.83154	9.82192	7.57805	7.80874	7.98331	9.8404	9.01206
Osbpl1a	ENSMUSG00000044252	ENSMUSG00000044252	0.252306	0.795095	0.0994543	0.908202		10.8656	10.6332	10.7087	10.6957	11.2203	10.9998	10.839	10.8252	10.9281	10.8092	10.6244	10.9282
Cth	ENSMUSG00000028179	ENSMUSG00000028179	-0.183619	0.951757	-0.140553	0.900773		11.2514	10.9145	11.3593	11.4373	10.8381	11.3397	10.8071	11.224	11.2108	11.0795	10.8149	11.3029
Mcur1	ENSMUSG00000021371	ENSMUSG00000021371	-0.0535267	0.981844	-0.082651	0.915282		11.2317	11.3776	11.383	11.2282	11.3173	11.3582	11.063	11.2601	11.4385	11.1328	11.1009	11.201
Sub1	ENSMUSG00000022205	ENSMUSG00000022205	0.0982931	0.969789	-0.00501132	0.997411		10.8206	10.8528	10.7185	10.4678	11.0896	10.6814	10.7218	10.7507	10.7385	10.7174	10.5837	10.822
Lpp	ENSMUSG00000033306	ENSMUSG00000033306	-0.187845	0.970017	-0.129241	0.949117		10.8312	10.482	11.0157	11.1413	10.0312	11.144	10.5509	10.8538	11.1721	10.8904	10.0387	10.71
Nat9	ENSMUSG00000015542	ENSMUSG00000015542	0.3832	0.917632	0.217386	0.908523		9.59413	10.102	9.60132	9.55561	10.4841	9.51373	10.5237	9.63126	9.44186	9.59734	10.5677	9.91313
Add1	ENSMUSG00000029106	ENSMUSG00000029106	0.018272	0.99514	-0.158667	0.811257		10.8968	10.9762	10.937	10.9338	10.9942	10.969	11.0063	10.8417	10.9159	10.6519	10.4321	11.0359
Jak1	ENSMUSG00000028530	ENSMUSG00000028530	-0.154055	0.961004	-0.266601	0.613047		11.0142	10.9801	11.0827	11.3792	10.8394	11.1549	10.9676	10.8952	11.1052	10.914	10.4829	10.8561
Ankib1	ENSMUSG00000040351	ENSMUSG00000040351	0.0735911	0.982819	-0.147319	0.889089		10.9418	10.7891	10.8612	11.0066	11.0863	11.0436	10.7377	11.0098	11.1216	10.5863	10.3586	10.8404
Etnk1	ENSMUSG00000030275	ENSMUSG00000030275	-0.11693	0.977317	-0.175796	0.896657		11.0273	11.1612	10.6707	10.9739	10.5334	11.0877	10.4899	11.1692	11.0768	10.8288	10.3536	10.8245
Arhgef28	ENSMUSG00000021662	ENSMUSG00000021662	0.139636	0.967494	0.113764	0.915282		10.9383	10.4955	10.7136	11.0385	11.1286	10.9238	10.8812	10.8521	10.9076	10.6894	10.8104	11.2337
Eci1	ENSMUSG00000024132	ENSMUSG00000024132	0.267705	0.925434	0.43609	0.428299		10.4893	9.95973	10.5905	9.97168	10.6348	10.3833	10.9018	10.1683	10.5394	10.9991	10.7266	10.5535
Plpbp	ENSMUSG00000031485	ENSMUSG00000031485	-0.0663764	0.97304	0.00552209	0.997286		11.5119	11.3442	11.4348	11.5474	11.2831	11.4291	11.4148	11.4497	11.6134	11.4318	11.4894	11.3185
Dek	ENSMUSG00000021377	ENSMUSG00000021377	0.37752	0.689845	0.136661	0.903291		10.3145	10.2196	10.3883	10.2045	11.0404	10.5579	10.5027	10.4574	10.6855	10.4684	10.0138	10.433
Rab1b	ENSMUSG00000024870	ENSMUSG00000024870	-0.0498795	0.98172	-0.0925811	0.877803		11.1887	11.0617	11.2373	11.2263	11.0852	11.1249	11.2428	11.0604	11.009	11.1836	10.9816	11.165
Cul9	ENSMUSG00000040327	ENSMUSG00000040327	0.309512	0.94345	0.0377818	0.992794		9.81	10.1173	9.89188	9.79197	10.6036	9.77219	10.4857	9.8046	9.38359	9.66241	10.6203	9.80485
Nuak2	ENSMUSG00000009772	ENSMUSG00000009772	0.813496	0.0219968	0.201786	0.858945		9.42824	9.58295	9.14599	9.80687	10.372	9.79244	10.691	10.2836	9.61997	9.61594	9.91798	9.66918
Dap3	ENSMUSG00000068921	ENSMUSG00000068921	0.27891	0.932629	0.142247	0.927572		10.1075	10.2896	9.93159	9.92691	10.6844	9.87264	10.6443	10.0126	9.87807	9.9564	10.6719	10.2093
Nap1l4	ENSMUSG00000059119	ENSMUSG00000059119	0.131648	0.967806	-0.0372009	0.986727		10.4877	10.634	10.4972	10.6588	11.054	10.4485	10.7138	10.5106	10.4029	10.3635	10.739	10.5994
Gmfb	ENSMUSG00000062014	ENSMUSG00000062014	-0.0366709	0.990106	-0.086835	0.904903		11.1887	11.0143	10.9195	10.9239	10.9854	11.0274	10.9572	10.9476	11.1323	10.8029	10.9267	10.8329
Ubxn4	ENSMUSG00000026353	ENSMUSG00000026353	0.117456	0.947722	0.0161588	0.992504		11.0647	10.9259	11.1831	11.1023	11.3065	11.1281	11.1664	11.147	11.2208	11.1104	10.8964	11.1054
Tex2	ENSMUSG00000040548	ENSMUSG00000040548	-0.102487	0.963065	-0.257	0.332278		11.0332	11.0042	10.9755	11.0976	10.9398	11.0266	10.919	10.8111	10.9084	10.5947	10.6789	10.8805
Fam13a	ENSMUSG00000037709	ENSMUSG00000037709	-0.240424	0.939273	-0.248407	0.797921		10.8914	10.8626	10.8202	11.111	10.4417	10.9311	10.588	10.7386	11.2308	10.5737	10.2561	10.4538
Ptbp1	ENSMUSG00000006498	ENSMUSG00000006498	-0.526995	0.821882	-0.36105	0.781535		10.5645	9.96621	10.5253	10.9209	9.52514	10.2357	9.68708	10.4021	10.2152	10.5684	9.3318	10.3064
Ptpa	ENSMUSG00000039515	ENSMUSG00000039515	0.0712226	0.989037	0.128559	0.927682		10.429	10.7573	10.2869	10.2907	10.6219	10.1251	10.8589	10.3904	10.26	10.3635	11.0015	10.5886
Mea1	ENSMUSG00000002768	ENSMUSG00000002768	-0.0375537	0.990685	-0.187791	0.839868		10.5403	10.4351	10.5565	10.4223	10.8511	10.0764	10.4942	10.2657	9.96647	10.2997	10.4784	10.4141
Atp6v0d1	ENSMUSG00000013160	ENSMUSG00000013160	-0.00339092	0.997496	0.0960318	0.946423		10.5963	10.9549	10.5271	10.3552	10.8044	10.4058	10.7392	10.4997	10.5648	10.3937	11.141	10.675
Cul3	ENSMUSG00000004364	ENSMUSG00000004364	-0.152834	0.967806	-0.0359971	0.989729		11.2546	11.2643	11.3789	11.3748	10.8851	11.3704	10.9385	11.3977	11.648	11.1612	10.893	11.3268
G0s2	ENSMUSG00000009633	ENSMUSG00000009633	-0.148262	0.98172	-0.122899	0.958611		10.1893	10.6044	10.2175	9.62265	10.2544	9.94681	10.2938	9.60907	9.35719	10.0307	10.783	9.74395
Rrp7a	ENSMUSG00000018040	ENSMUSG00000018040	0.281584	0.944581	-0.0540791	0.988932		9.8213	10.083	9.66666	9.88384	10.7252	9.66421	10.2114	9.74479	9.46227	9.47815	10.2941	9.86981
Kpnb1	ENSMUSG00000001440	ENSMUSG00000001440	-0.00257948	0.997014	-0.0876104	0.90017		11.0488	11.1544	11.1071	11.1143	11.2481	11.0737	11.0021	11.0796	11.1358	10.8181	10.9662	11.1321
Atp6v1b1	ENSMUSG00000006269	ENSMUSG00000006269	-0.0894456	0.976303	-0.266135	0.590312		10.7755	11.1176	10.3521	10.7282	10.6135	10.6923	10.6678	10.7423	10.5394	10.5513	10.5287	10.3882
Arpc3	ENSMUSG00000029465	ENSMUSG00000029465	-0.0840975	0.9797	0.0110858	0.995927		11.0816	10.8826	11.128	10.4709	10.778	10.8648	10.8058	10.8674	10.906	11.1549	10.6995	10.9006
Clip2	ENSMUSG00000063146	ENSMUSG00000063146	-0.0724441	0.990106	-0.277701	0.792134		10.1844	10.374	10.1661	10.4688	10.6785	9.6576	10.4676	9.88067	9.87807	9.87809	10.3976	9.88117
Cnot1	ENSMUSG00000036550	ENSMUSG00000036550	-0.226331	0.947157	-0.19789	0.877772		11.0467	10.7423	11.0425	11.4352	10.4673	11.2237	10.6304	11.0051	11.1721	10.9248	10.5462	10.8495
BC031181	ENSMUSG00000036299	ENSMUSG00000036299	-0.184344	0.957308	-0.126694	0.915838		10.815	11.2367	10.8524	11.0434	10.7684	10.7831	10.757	10.9355	10.9322	10.35	11.2524	10.805
Llph	ENSMUSG00000020224	ENSMUSG00000020224	0.122556	0.977317	0.0701699	0.976869		10.1289	10.2865	10.2221	10.1614	10.9133	9.99305	10.1317	10.0384	9.90649	10.0245	10.6213	10.4153
Tm7sf3	ENSMUSG00000040234	ENSMUSG00000040234	0.238921	0.882264	0.11734	0.90173		10.6458	10.8295	10.5104	10.523	11.1119	10.7147	10.8275	10.7978	10.8399	10.4092	10.8766	10.827
Ndufs4	ENSMUSG00000021764	ENSMUSG00000021764	-0.176863	0.922711	0.0373124	0.982762		11.3617	11.1909	11.4871	11.5577	11.3512	11.3112	10.9254	11.2915	11.284	11.4805	11.5497	11.4452
Mafg	ENSMUSG00000051510	ENSMUSG00000051510	0.000276982	0.999823	-0.0776965	0.953263		10.6704	10.7833	10.5141	10.4542	10.6653	10.3385	10.9044	10.472	10.2099	10.6153	10.8095	10.4341
Tomm7	ENSMUSG00000028998	ENSMUSG00000028998	0.0632031	0.990106	0.257519	0.762452		10.7619	10.5196	10.6589	10.3221	10.8628	10.3385	10.6678	10.6336	10.858	10.35	11.2242	10.7636
Gm45792	ENSMUSG00000108884	ENSMUSG00000108884	0.411918	0.969789	0.483199	0.897286		9.36613	8.4568	10.2083	10.0349	8.90799	10.7083	9.13136	10.6406	10.0632	10.2882	8.99566	10.7281
Gm12918	ENSMUSG00000066315	ENSMUSG00000066315	0.0466403	0.99514	0.991184	0.428085		8.39853	9.22878	8.89364	8.87115	9.19622	8.66473	8.77608	8.99809	9.08328	8.99098	11.0188	9.22311
Zkscan1	ENSMUSG00000029729	ENSMUSG00000029729	-0.252169	0.93889	-0.33199	0.683465		10.8448	10.6283	11.0777	11.1203	10.1872	11.0975	10.5975	10.6933	10.8597	10.5198	10.1529	10.7662
Ttr	ENSMUSG00000061808	ENSMUSG00000061808	0.00172828	0.999599	0.253055	0.872698		9.54648	10.5036	10.9619	10.0008	10.5598	10.1187	10.465	10.2145	10.3637	10.3175	10.8878	10.7539
Ndufc2	ENSMUSG00000030647	ENSMUSG00000030647	-0.181692	0.959792	-0.035814	0.989729		10.8473	10.9444	10.7726	10.8241	10.8381	10.7019	10.5752	10.5333	10.6552	10.4234	11.3187	10.6926
Mturn	ENSMUSG00000038065	ENSMUSG00000038065	0.203539	0.917632	-0.149603	0.858945		10.6704	10.7468	10.3268	10.709	10.8724	10.74	10.847	10.8391	10.495	10.1645	10.4096	10.7609
Slc7a7	ENSMUSG00000000958	ENSMUSG00000000958	-0.248293	0.882264	-0.23309	0.70178		11.0626	10.8423	10.6832	11.1589	10.4698	10.7358	10.6746	10.8936	10.8013	10.8604	10.4239	10.7406
Cxcl12	ENSMUSG00000061353	ENSMUSG00000061353	0.104758	0.98172	0.621358	0.112338		10.6821	10.3798	10.6989	10.7143	10.352	10.8838	10.5394	11.0432	11.4293	11.5959	10.8955	10.9306
Oga	ENSMUSG00000025220	ENSMUSG00000025220	-0.0959655	0.968829	-0.361253	0.118196		10.7903	10.8723	10.7796	10.7761	10.7902	10.7441	10.6851	10.6115	10.6513	10.4292	10.1572	10.4977
Nit1	ENSMUSG00000013997	ENSMUSG00000013997	-0.096638	0.959372	-0.0912561	0.877803		11.2671	11.164	11.3887	11.398	11.2173	11.2385	11.197	11.1905	11.2884	11.1919	11.0808	11.2932
Rufy1	ENSMUSG00000020375	ENSMUSG00000020375	0.0672231	0.988353	-0.0663169	0.962888		10.3983	10.7179	10.5364	10.4426	10.9717	10.3065	10.6039	10.4057	10.3994	10.2383	10.6609	10.5196
Iqgap2	ENSMUSG00000021676	ENSMUSG00000021676	-0.19865	0.967494	-0.175458	0.902215		10.8843	10.5169	11.0295	10.9079	10.4468	10.9275	10.6125	10.564	11.0159	10.8895	9.8977	10.6467
Sdc2	ENSMUSG00000022261	ENSMUSG00000022261	0.184775	0.917632	0.0601947	0.954583		11.1044	10.9332	11.1329	11.1407	11.2927	11.3238	11.1844	11.2542	11.4241	10.9131	10.94	11.221
Hsd3b2	ENSMUSG00000063730	ENSMUSG00000063730	-0.193348	0.968829	-0.651172	0.21168		10.4216	9.81485	10.455	10.6001	10.3611	9.97189	9.94647	10.3076	9.75295	9.70551	8.95043	10.1569
Steap2	ENSMUSG00000015653	ENSMUSG00000015653	-0.125296	0.968019	-0.145606	0.870027		11.0842	10.6678	11.0656	11.1794	10.9977	10.9529	10.6776	10.8994	11.1109	10.8499	10.6699	10.7991
Mrps9	ENSMUSG00000060679	ENSMUSG00000060679	0.115567	0.97304	0.142525	0.901151		10.5808	10.7979	10.541	10.6077	10.9591	10.5543	10.8707	10.5713	10.668	10.3124	11.1418	10.8635
Clcn5	ENSMUSG00000004317	ENSMUSG00000004317	-0.273185	0.757704	-0.351855	0.252965		11.0316	10.8751	11.0314	11.2121	10.5374	11.0712	10.7211	10.6991	10.7914	10.6458	10.6759	10.6467
Glrx5	ENSMUSG00000021102	ENSMUSG00000021102	0.537654	0.884337	0.609348	0.565595		9.37127	9.66977	9.17937	8.72192	10.4681	8.90321	10.1074	9.20593	9.23861	10.1447	10.3336	9.54617
Atp6v0b	ENSMUSG00000033379	ENSMUSG00000033379	0.204011	0.968829	0.124815	0.947516		10.0164	10.3142	9.88756	9.87601	10.5098	9.78639	10.645	9.79032	9.73255	9.8695	10.6709	10.1767
Gak	ENSMUSG00000062234	ENSMUSG00000062234	0.0119044	0.99514	-0.0656993	0.935225		10.9977	10.9185	11.0418	11.117	11.0907	10.9797	11.1514	10.891	10.9896	10.9975	10.7457	11.0661
Sik3	ENSMUSG00000034135	ENSMUSG00000034135	-0.365535	0.650389	-0.16827	0.849409		11.0065	10.9801	11.117	11.3411	10.4933	10.8638	10.7116	10.911	11.1166	11.0817	10.5254	11.0029
Mrpl2	ENSMUSG00000002767	ENSMUSG00000002767	0.0486027	0.990106	0.0933704	0.944428		10.501	10.8819	10.5923	10.6152	10.9114	10.4987	10.8766	10.4642	10.5081	10.4843	11.1251	10.7784
Fnip1	ENSMUSG00000035992	ENSMUSG00000035992	0.295525	0.85599	0.102417	0.930818		10.2758	10.3071	10.3667	10.3336	10.9669	10.4344	10.6984	10.2592	10.4839	10.1673	10.6759	10.3159
Pxn	ENSMUSG00000029528	ENSMUSG00000029528	-0.0847322	0.97304	-0.0819466	0.931567		11.1524	10.8066	11.0802	11.1103	10.9591	10.9849	10.9498	10.942	10.9175	11.2585	10.7025	10.9125
Mgrn1	ENSMUSG00000022517	ENSMUSG00000022517	-0.0798775	0.982772	-0.253044	0.743576		10.8362	10.4666	10.6597	11.1137	10.631	10.7473	10.8023	10.6485	10.6787	10.6102	10.0402	10.7181
Ppp1ca	ENSMUSG00000040385	ENSMUSG00000040385	0.08279	0.97304	-0.118995	0.886049		10.7722	10.6332	10.6116	10.3731	10.8355	10.5448	10.7683	10.5776	10.4983	10.3623	10.388	10.675
Kmt2e	ENSMUSG00000029004	ENSMUSG00000029004	0.103589	0.988607	0.179056	0.926738		10.5281	10.102	10.9117	11.1692	10.5685	11.0737	10.572	11.0463	11.1443	11.3044	9.9852	10.8878
Rtf1	ENSMUSG00000027304	ENSMUSG00000027304	0.231607	0.917632	0.207465	0.78773		10.3882	10.7171	10.4944	10.5972	11.0534	10.4839	10.8961	10.6366	10.6473	10.6225	11.0733	10.6505
Rnf6	ENSMUSG00000029634	ENSMUSG00000029634	0.107553	0.969789	0.0118213	0.995905		11.0131	10.516	11.0921	11.0969	11.0568	11.0662	11.0936	11.0044	11.0819	10.7884	10.7995	11.1355
Zfp871	ENSMUSG00000024298	ENSMUSG00000024298	-0.101332	0.98172	-0.255469	0.802746		10.9453	11.0317	10.9363	11.2984	10.4033	11.2907	10.8383	11.1533	11.161	10.8543	10.3819	10.7172
Tapbp	ENSMUSG00000024308	ENSMUSG00000024308	0.0132065	0.996069	0.160844	0.916622		10.1279	10.9159	10.2232	10.2281	10.4596	10.1968	10.6427	10.3593	10.1828	10.3276	11.1215	10.4625
Cmip	ENSMUSG00000034390	ENSMUSG00000034390	-0.344504	0.585351	-0.377218	0.247079		10.7101	10.9378	10.9646	11.1952	10.4596	10.6573	10.6999	10.6446	10.7113	10.6658	10.264	10.6572
Serpina1f	ENSMUSG00000021081	ENSMUSG00000021081	0.0479056	0.990685	0.0495896	0.985824		11.2546	10.7362	10.9863	11.3886	10.855	11.3126	10.9209	11.4644	11.3548	11.1097	10.8058	11.3155
Brf1	ENSMUSG00000011158	ENSMUSG00000011158	0.336573	0.917632	0.098441	0.960231		9.80747	10.0045	9.87452	9.83621	10.7379	9.69466	10.3551	9.8362	9.58524	9.74547	10.3709	10.0913
Paip2	ENSMUSG00000037058	ENSMUSG00000037058	-0.158493	0.944581	-0.0784055	0.94135		11.34	11.2748	11.4838	11.3586	11.1775	11.3643	10.8496	11.3823	11.4195	11.2637	11.1076	11.3427
Ier3ip1	ENSMUSG00000090000	ENSMUSG00000090000	0.0923276	0.986642	0.147178	0.920405		10.2369	10.5231	10.2448	10.2954	10.8511	10.1026	10.4174	10.1929	10.2496	10.0105	10.992	10.4657
Ppp1cb	ENSMUSG00000014956	ENSMUSG00000014956	0.0792785	0.970445	-0.0565571	0.947764		11.1504	11.2553	11.0321	11.0868	11.1656	11.2721	11.1514	11.2594	11.2387	10.8784	10.9605	11.1984
C1qtnf3	ENSMUSG00000058914	ENSMUSG00000058914	0.165773	0.968829	0.0183772	0.99508		10.8522	9.71977	10.5673	10.3675	10.6051	10.719	10.5361	10.5268	10.5103	10.4092	10.1371	10.6944
Med28	ENSMUSG00000015804	ENSMUSG00000015804	0.274419	0.890451	0.214942	0.795258		10.2804	10.5072	10.4374	10.2464	10.9058	10.3631	10.8496	10.3689	10.2742	10.5438	10.8715	10.5935
Hmgn1	ENSMUSG00000040681	ENSMUSG00000040681	0.244527	0.907913	0.280202	0.604058		10.5992	10.686	10.4275	10.1768	10.9343	10.5388	10.8688	10.5247	10.599	11.0287	10.6629	10.7308
Tpmt	ENSMUSG00000021376	ENSMUSG00000021376	0.0480308	0.990106	0.0717799	0.961475		11.2392	10.7942	11.4704	11.0752	11.1477	11.4226	10.9247	11.3128	11.4096	11.2225	10.9662	11.3137
Iyd	ENSMUSG00000019762	ENSMUSG00000019762	-0.0471871	0.990106	-0.157139	0.851358		10.7612	10.8331	11.0071	10.8523	10.9318	10.8201	10.8734	10.6326	10.8648	10.3086	10.6151	10.9622
Micu2	ENSMUSG00000021973	ENSMUSG00000021973	0.191396	0.925823	0.106141	0.91364		10.4806	10.7324	10.5994	10.5508	10.9531	10.6136	11.0235	10.472	10.5804	10.6816	10.8972	10.6179
Fam107b	ENSMUSG00000026655	ENSMUSG00000026655	-0.00468438	0.996834	-0.0679945	0.94335		10.9669	11.2463	11.2006	11.1289	11.153	11.136	11.1313	11.118	11.2101	10.8861	10.8531	11.2853
Mib2	ENSMUSG00000029060	ENSMUSG00000029060	0.29343	0.951757	-0.111235	0.961987		9.64873	10.1254	9.47839	9.60949	10.5927	9.46155	10.163	9.6111	8.93214	9.64441	10.0169	9.70978
Zfp36l1	ENSMUSG00000021127	ENSMUSG00000021127	-0.238872	0.941668	-0.317342	0.683465		10.8668	10.4537	10.6648	10.6624	10.4554	10.6551	10.0623	10.4909	10.4308	10.7902	9.82973	10.1925
Trio	ENSMUSG00000022263	ENSMUSG00000022263	-0.35048	0.805912	-0.371368	0.468426		10.7787	10.4629	10.9523	10.8363	10.2096	10.6022	10.4693	10.3677	10.6021	10.5789	9.85099	10.4407
Polr2e	ENSMUSG00000004667	ENSMUSG00000004667	0.207933	0.946991	0.0913693	0.949596		10.2993	10.3533	10.2737	10.1182	10.8557	10.0328	10.5928	10.2631	10.158	10.126	10.6519	10.4197
Slc22a19	ENSMUSG00000024757	ENSMUSG00000024757	-0.125693	0.981966	-0.361052	0.779705		10.6202	9.67136	9.30131	9.20193	9.62557	9.8631	9.26095	9.93358	9.47348	9.39682	9.29609	9.64655
Spag7	ENSMUSG00000018287	ENSMUSG00000018287	0.132185	0.968829	0.170826	0.839839		10.5517	10.7453	10.6462	10.4823	11.0347	10.4254	10.8099	10.6226	10.5616	10.605	10.9967	10.9085
Ssb	ENSMUSG00000068882	ENSMUSG00000068882	0.0281024	0.990685	-0.0223441	0.989729		11.0925	11.2601	11.2709	11.1787	11.3456	11.2415	11.0964	11.2267	11.3481	10.9462	11.1674	11.2286
Rnf13	ENSMUSG00000036503	ENSMUSG00000036503	-0.158489	0.970445	-0.0628555	0.98286		11.0131	10.826	11.0808	11.1537	10.4095	11.2102	10.5044	11.1568	11.4482	10.8929	10.5634	10.7836
Slc16a7	ENSMUSG00000020102	ENSMUSG00000020102	-0.167769	0.968829	-0.337857	0.707822		10.7162	10.9319	10.1685	10.8102	10.1592	10.7211	10.0565	10.9428	10.5773	10.0925	10.3733	10.3051
Ppp2ca	ENSMUSG00000020349	ENSMUSG00000020349	-0.0521418	0.981844	0.0694177	0.927808		11.3185	11.5933	11.5032	11.332	11.273	11.4135	11.4375	11.4279	11.5853	11.3832	11.6511	11.4053
Esrra	ENSMUSG00000024955	ENSMUSG00000024955	0.164078	0.968829	-0.179986	0.887246		10.2831	10.1427	10.114	10.0122	10.6624	9.80844	10.484	10.112	9.49786	10.0368	10.1713	10.0545
G3bp2	ENSMUSG00000029405	ENSMUSG00000029405	0.0390817	0.990106	-0.214731	0.71662		10.8049	10.7685	10.7241	10.7464	10.9294	10.881	10.716	10.6574	10.8004	10.4351	10.1755	10.6972
Paip1	ENSMUSG00000025451	ENSMUSG00000025451	0.0411407	0.990685	-0.104225	0.943291		10.3839	10.8997	10.4125	10.0901	10.5989	10.3358	10.691	10.4162	10.2045	10.1743	10.7237	10.3195
Pomp	ENSMUSG00000029649	ENSMUSG00000029649	0.0668009	0.990106	0.176472	0.909527		10.2209	10.6638	10.1601	10.0614	10.6249	10.0345	10.4967	10.2185	10.2522	9.95964	11.0559	10.3848
Id3	ENSMUSG00000007872	ENSMUSG00000007872	0.431977	0.758141	0.607005	0.167115		10.5112	10.3661	9.47263	9.83136	10.6498	10.46	10.6054	10.4092	10.3828	10.7069	10.9309	10.7636
Cul4a	ENSMUSG00000031446	ENSMUSG00000031446	0.139878	0.966994	0.0172705	0.99353		10.7966	10.4675	10.7386	10.6514	11.0819	10.7862	10.6133	10.7076	10.8826	10.58	10.4048	10.8262
Mtfr1l	ENSMUSG00000046671	ENSMUSG00000046671	0.199391	0.948645	0.213286	0.814858		10.4461	10.5817	10.2693	10.2045	10.7787	10.3107	10.8262	10.3287	10.3911	10.3413	10.9678	10.5965
Psma4	ENSMUSG00000032301	ENSMUSG00000032301	-0.0166509	0.99514	0.103006	0.920585		11.1648	10.6702	11.3998	11.2164	11.2358	11.1345	10.9012	11.1871	11.303	11.1428	11.233	11.2742
Mroh1	ENSMUSG00000022558	ENSMUSG00000022558	0.0873397	0.97304	-0.184177	0.766275		10.643	10.7521	10.3615	10.7753	10.7053	10.6825	10.9695	10.5204	10.3455	10.4988	10.5451	10.4363
Col6a1	ENSMUSG00000001119	ENSMUSG00000001119	0.652122	0.808335	0.176212	0.9447		9.11168	8.887	8.77702	8.9298	10.5163	8.50205	9.49819	8.98561	8.65316	9.03772	9.57685	9.00317
Pcnt	ENSMUSG00000001151	ENSMUSG00000001151	0.0484667	0.98869	-0.295889	0.402113		10.4058	10.6118	10.4025	10.6358	10.823	10.3163	10.6565	10.408	10.151	10.2503	10.2293	10.2586
Rbbp4	ENSMUSG00000057236	ENSMUSG00000057236	0.0142386	0.99514	-0.144171	0.783189		10.8368	10.996	10.7981	10.6237	10.8698	10.7285	10.9241	10.8049	10.696	10.5296	10.7447	10.7245
Lpgat1	ENSMUSG00000026623	ENSMUSG00000026623	0.00345857	0.997014	-0.183615	0.799785		11.0852	10.8472	11.0282	11.0915	10.9579	11.1072	10.8396	11.1547	11.095	10.7911	10.4426	10.9259
Naa15	ENSMUSG00000063273	ENSMUSG00000063273	0.358927	0.83601	0.170703	0.896571		10.1339	10.0468	10.0979	10.0503	10.7574	10.0961	10.6648	10.1106	10.0332	10.1978	10.6689	10.0094
Ren1	ENSMUSG00000070645	ENSMUSG00000070645	-0.28163	0.967494	0.225379	0.910907		10.4924	9.31466	9.77199	9.97314	9.53809	9.77422	10.0519	9.1733	10.4739	10.6357	10.0278	9.1472
Slc15a2	ENSMUSG00000022899	ENSMUSG00000022899	-0.0223067	0.995313	0.147032	0.936561		10.2454	10.9185	10.2781	9.93145	10.2076	10.2417	10.3709	10.6155	10.4411	10.177	11.1525	10.1272
Glyr1	ENSMUSG00000022536	ENSMUSG00000022536	-0.109043	0.968829	-0.237231	0.655462		11.0977	10.8563	11.1304	11.261	10.9312	11.2117	10.8167	10.9516	10.9818	10.9437	10.5364	10.922
Dynlt3	ENSMUSG00000031176	ENSMUSG00000031176	0.0185094	0.994133	-0.0691695	0.942764		11.1059	11.1584	10.9857	10.8839	11.0336	11.0983	10.9835	11.1065	11.2155	10.7241	10.9912	10.8998
Ndufb1	ENSMUSG00000113902	ENSMUSG00000113902	-0.0742786	0.98172	0.132305	0.893815		11.2175	10.8813	11.0884	10.9798	10.9741	10.9867	10.8322	11.0892	11.1408	10.8517	11.5151	11.1321
Dazap2	ENSMUSG00000000346	ENSMUSG00000000346	-0.019477	0.99514	0.18491	0.766275		11.7016	11.6752	11.7164	11.6246	11.434	11.7784	11.4742	11.9024	12.0828	11.8735	11.7637	11.7096
Ddx42	ENSMUSG00000020705	ENSMUSG00000020705	0.138964	0.954322	0.0451035	0.973301		10.7335	10.8799	10.7521	10.6376	11.1087	10.6793	10.8655	10.8801	10.7226	10.603	11.0359	10.7973
Fbxo7	ENSMUSG00000001786	ENSMUSG00000001786	0.214838	0.944581	0.100851	0.94335		10.3418	10.7558	10.4374	10.3427	10.8762	10.5134	10.7865	10.5672	10.3923	10.1784	11.0172	10.5974
Pdzd2	ENSMUSG00000022197	ENSMUSG00000022197	-0.269467	0.928418	-0.255796	0.803002		10.815	10.3895	10.839	11.0996	10.1738	10.7922	10.5991	10.5236	10.7688	10.7346	9.92968	10.6276
Tma7	ENSMUSG00000091537	ENSMUSG00000091537	0.0720098	0.986642	-0.154824	0.887246		10.6209	10.2294	10.5781	10.025	10.6836	10.359	10.522	10.2158	10.0838	10.3757	10.034	10.3905
Ap2s1	ENSMUSG00000008036	ENSMUSG00000008036	0.0814796	0.990106	0.178623	0.910907		10.0962	10.655	9.96888	9.99644	10.5057	10.0208	10.5027	10.049	9.87807	10.1936	10.992	10.2335
Rxra	ENSMUSG00000015846	ENSMUSG00000015846	-0.0946708	0.966994	0.00181406	0.998927		11.0573	11.0881	11.099	11.0399	10.9735	10.8533	11.1871	10.864	11.0605	11.1038	11.1273	10.9977
Hyou1	ENSMUSG00000032115	ENSMUSG00000032115	0.107989	0.968829	-0.401414	0.193232		10.354	10.4647	10.1838	10.3897	10.6851	10.3806	10.5061	10.2225	9.93273	9.89342	9.73001	10.208
Knop1	ENSMUSG00000030980	ENSMUSG00000030980	0.242669	0.919667	-0.0150106	0.99549		10.1329	10.0517	10.1165	10.3359	10.9306	10.1952	10.2114	10.1163	10.0195	10.094	10.2601	10.2067
Ogt	ENSMUSG00000034160	ENSMUSG00000034160	-0.0633171	0.989037	-0.211828	0.810541		11.1882	11.1017	11.0921	11.3853	10.7519	11.4096	10.818	11.4204	11.1659	10.9983	10.7247	11.0177
Cd2bp2	ENSMUSG00000042502	ENSMUSG00000042502	0.212502	0.94345	-0.00813285	0.997286		10.2749	10.4592	10.0587	10.2609	10.7983	10.2028	10.6312	10.1956	10.0286	10.091	10.5858	10.2772
Mfsd4b1	ENSMUSG00000038522	ENSMUSG00000038522	-0.0112567	0.99514	0.0676791	0.938509		11.5357	11.4827	11.7521	11.5295	11.3976	11.7435	11.5575	11.5526	11.7934	11.4867	11.6481	11.6411
Dnajc22	ENSMUSG00000038009	ENSMUSG00000038009	-0.0616025	0.989037	-0.20407	0.806041		10.5867	10.6742	10.6956	10.6886	10.5896	10.3966	10.8753	10.492	10.3308	10.0821	10.8732	10.4308
Bola2	ENSMUSG00000047721	ENSMUSG00000047721	0.407906	0.944795	0.377782	0.849409		9.42	9.57108	9.14116	8.80012	10.3819	8.74175	9.87382	9.10575	8.88923	9.19169	10.4519	9.50691
Etf1	ENSMUSG00000024360	ENSMUSG00000024360	0.0442257	0.983601	0.0338727	0.973617		11.0391	11.1719	10.9755	10.8674	11.2112	11.03	10.9949	10.9997	11.0545	11.0101	11.0771	11.0647
Slc5a1	ENSMUSG00000011034	ENSMUSG00000011034	-0.109915	0.970864	-0.240231	0.702494		10.8424	10.6614	10.501	10.2836	10.4304	10.4987	10.522	10.4574	10.57	9.96449	10.3424	10.4451
Osbpl3	ENSMUSG00000029822	ENSMUSG00000029822	0.0169658	0.99514	-0.0865502	0.910907		11.1105	11.2248	11.3134	11.3941	11.2158	11.3507	11.293	11.2627	11.3055	11.0014	11.0204	11.3486
Plekhm2	ENSMUSG00000028917	ENSMUSG00000028917	-0.11174	0.968829	-0.27182	0.49229		10.6931	10.9325	10.6143	11.0237	10.7449	10.54	10.8356	10.7171	10.4354	10.5394	10.7765	10.4385
Stag2	ENSMUSG00000025862	ENSMUSG00000025862	-0.0417455	0.990106	-0.130036	0.885094		11.1248	11.1741	11.117	11.0469	10.9995	11.1966	10.8857	11.1952	11.2897	10.7664	10.7663	11.0561
Cds2	ENSMUSG00000058793	ENSMUSG00000058793	0.0303528	0.990685	0.0660216	0.948164		10.9635	11.1158	10.8671	10.755	10.7841	10.8753	11.1996	10.954	10.95	10.9664	11.1828	10.8724
Sestd1	ENSMUSG00000042272	ENSMUSG00000042272	-0.197031	0.907913	-0.204019	0.67663		11.1095	11.318	11.1983	11.2245	10.9114	11.1759	10.8106	11.1435	11.2465	10.8963	10.9292	10.9422
Sigirr	ENSMUSG00000025494	ENSMUSG00000025494	0.00493018	0.997014	-0.0589765	0.986643		10.1834	10.3914	10.0105	10.164	10.4673	9.68386	10.5864	9.84831	9.80004	9.84168	10.6639	10.0588
Pex11a	ENSMUSG00000030545	ENSMUSG00000030545	-0.17448	0.937388	0.107816	0.910907		11.0531	10.9451	11.1936	10.6171	10.7684	10.859	10.8003	10.7442	11.0365	10.9535	11.3402	10.9329
Cdc42bpb	ENSMUSG00000021279	ENSMUSG00000021279	-0.0407988	0.990106	-0.178339	0.766275		10.8632	10.9858	10.9639	11.3216	11.0602	10.9339	10.9822	11.0327	10.9943	10.875	10.6172	10.9484
Dhx15	ENSMUSG00000029169	ENSMUSG00000029169	0.0577299	0.988353	-0.176676	0.804716		10.7148	10.3817	10.6038	10.6246	10.8342	10.5484	10.6572	10.5117	10.6572	10.2543	10.1284	10.5382
Atp5g2	ENSMUSG00000062683	ENSMUSG00000062683	-0.428502	0.679376	-0.115287	0.935225		10.6724	10.9801	10.5592	10.2269	9.71376	10.3658	10.2186	10.4323	10.5265	10.5684	10.6878	10.2648
Ptp4a2	ENSMUSG00000028788	ENSMUSG00000028788	0.0194256	0.99514	0.0957375	0.91364		11.2748	11.562	11.2714	11.418	11.3008	11.4541	11.4053	11.4587	11.5359	11.3222	11.7553	11.2625
Anpep	ENSMUSG00000039062	ENSMUSG00000039062	-0.228202	0.644597	-0.184449	0.55092		11.2369	11.1864	11.3525	11.3826	10.944	11.2177	10.9695	11.1109	11.1159	11.044	11.1113	11.1563
Agtrap	ENSMUSG00000029007	ENSMUSG00000029007	-0.0530679	0.977317	-0.0592477	0.926822		11.0742	10.9878	10.9328	11.0109	11.0907	10.86	10.9108	10.9233	10.8485	10.9872	10.9074	11.0236
Anxa7	ENSMUSG00000021814	ENSMUSG00000021814	0.0771973	0.968829	0.17352	0.55092		11.4445	11.3917	11.4515	11.2477	11.3653	11.5254	11.5003	11.4587	11.6608	11.448	11.5955	11.5255
Leng8	ENSMUSG00000035545	ENSMUSG00000035545	-0.10592	0.970017	-0.00391178	0.998567		11.1945	11.565	11.4239	11.5089	11.0186	11.4017	11.3958	11.4417	11.2393	11.637	11.5464	11.2356
Fxr1	ENSMUSG00000027680	ENSMUSG00000027680	0.163756	0.907913	0.0623517	0.938565		10.8668	10.9477	10.8619	10.9914	11.1408	10.9663	11.1923	11.0113	11.0136	10.7524	11.0582	11.0732
Mrpl50	ENSMUSG00000044018	ENSMUSG00000044018	0.105751	0.97304	-0.109934	0.916622		10.7441	10.2347	10.6307	10.4458	10.8775	10.7009	10.4976	10.4057	10.5949	10.3074	10.2454	10.4935
Plxdc2	ENSMUSG00000026748	ENSMUSG00000026748	-0.151901	0.973863	-0.159965	0.923407		10.7909	10.1856	10.8917	11.0642	10.4077	10.8542	10.3466	10.7907	10.8614	10.8802	9.81178	10.6458
Lrrc8d	ENSMUSG00000046079	ENSMUSG00000046079	-0.111238	0.97304	-0.264072	0.708113		10.9262	10.8806	11.0144	11.1717	10.8653	11.1368	10.5912	10.9225	11.108	10.6347	10.3349	10.7706
Anapc7	ENSMUSG00000029466	ENSMUSG00000029466	0.165417	0.968829	0.145166	0.912704		10.2794	10.4426	10.2935	10.363	10.655	10.2013	10.8329	10.2527	10.1496	10.3363	10.9951	10.329
Pde4c	ENSMUSG00000031842	ENSMUSG00000031842	0.12029	0.966994	-0.0231239	0.989729		10.9021	10.6646	10.5574	10.9056	10.8498	10.7421	11.0416	10.8902	10.5939	10.6256	10.8784	10.8487
Nr2f2	ENSMUSG00000030551	ENSMUSG00000030551	0.273363	0.644681	0.185601	0.69103		10.6086	10.8758	10.7897	10.8094	11.297	10.8979	10.9254	11.0289	10.9452	10.9825	11.0328	10.8716
Cd24a	ENSMUSG00000047139	ENSMUSG00000047139	0.283952	0.917632	0.312733	0.665408		11.0262	11.1017	10.5888	10.723	10.9842	11.2764	10.688	11.5473	11.4177	11.0093	11.098	11.1926
Ralb	ENSMUSG00000004451	ENSMUSG00000004451	0.224634	0.946991	-0.123631	0.931334		10.0982	10.0443	10.0484	10.0008	10.6325	9.95582	10.5119	9.81697	9.69088	9.68412	10.3031	9.93197
Chmp1a	ENSMUSG00000000743	ENSMUSG00000000743	0.25717	0.944581	0.0666032	0.980052		10.1054	10.3394	9.77511	9.87758	10.559	9.89904	10.5856	10.0095	9.69472	9.98053	10.5591	10.0574
Rab18	ENSMUSG00000073639	ENSMUSG00000073639	0.000913255	0.999023	-0.138418	0.792134		11.1105	11.0124	11.0745	11.1685	11.1614	11.1573	10.907	11.1343	11.1188	10.8578	10.8058	11.0133
Eif3i	ENSMUSG00000028798	ENSMUSG00000028798	0.000779881	0.999823	0.0759813	0.954583		10.7697	10.6299	10.5206	10.4266	10.827	10.4241	10.6117	10.4742	10.4582	10.3757	11.062	10.6768
Dnaaf9	ENSMUSG00000027309	ENSMUSG00000027309	-0.214427	0.917632	-0.249739	0.631499		10.7428	10.8929	10.7474	10.8515	10.6036	10.4383	10.7226	10.6043	10.4559	10.2595	10.9392	10.5008
Rtf2	ENSMUSG00000027502	ENSMUSG00000027502	0.176983	0.966994	0.0857462	0.954583		10.311	10.3632	10.2549	10.3325	10.8433	10.1691	10.6109	10.2357	10.0513	10.229	10.7867	10.433
Pbx1	ENSMUSG00000052534	ENSMUSG00000052534	0.0244791	0.990685	-0.133415	0.80278		10.9932	11.3231	11.0834	11.1819	11.1424	11.2185	11.1176	11.2194	11.198	10.9114	10.9991	10.943
Ddi2	ENSMUSG00000078515	ENSMUSG00000078515	0.167113	0.878285	-0.168902	0.630203		10.6571	10.6837	10.587	10.6913	10.8698	10.6987	10.9203	10.7862	10.5606	10.5652	10.3018	10.504
Pex5	ENSMUSG00000005069	ENSMUSG00000005069	0.0909045	0.981844	-0.0981359	0.946423		10.2537	10.5792	10.0892	10.0008	10.6829	10.1203	10.4754	9.96092	10.0118	10.0043	10.4298	10.1135
Pigq	ENSMUSG00000025728	ENSMUSG00000025728	-0.0807592	0.971739	-0.0647475	0.942764		11.1074	11.1176	10.9174	11.1043	10.7498	10.9493	11.1616	11.0425	10.9371	10.9081	11.1251	11.0177
S100a10	ENSMUSG00000041959	ENSMUSG00000041959	-0.0385851	0.990106	0.24368	0.54537		11.0904	10.8963	10.8802	11.1203	11.0238	10.8941	11.0824	10.8339	11.1783	11.1357	11.5284	11.0915
Top1mt	ENSMUSG00000000934	ENSMUSG00000000934	0.096746	0.98377	-0.0734949	0.973749		10.0392	10.2813	10.1613	10.4351	10.756	10.0764	10.4467	9.89408	9.97911	9.70936	10.5942	10.2221
Prdx3	ENSMUSG00000024997	ENSMUSG00000024997	-0.157857	0.917632	-0.0945255	0.898686		11.1712	10.9865	11.1274	10.9323	10.7379	11.0197	10.9429	10.8885	11.0979	10.8056	10.9621	10.9737
Slco3a1	ENSMUSG00000025790	ENSMUSG00000025790	-0.000392762	0.999823	-0.0332266	0.980133		11.2109	11.4132	11.5573	11.5503	11.3571	11.3884	11.4499	11.5526	11.3396	11.3247	11.5174	11.4342
Rad23b	ENSMUSG00000028426	ENSMUSG00000028426	-0.0509388	0.9797	-0.0133541	0.992794		11.2971	11.3955	11.4544	11.2556	11.1403	11.3335	11.3678	11.3559	11.4224	11.3341	11.2937	11.3041
Cryab	ENSMUSG00000032060	ENSMUSG00000032060	-0.151876	0.968829	-0.0495524	0.986643		10.908	10.9496	10.5637	10.4977	10.3909	10.6033	10.0782	11.1029	10.7487	10.7783	10.5188	10.7181
Pnpla8	ENSMUSG00000036257	ENSMUSG00000036257	0.00026674	0.999823	-0.0437582	0.972722		11.2611	10.9807	11.186	11.1964	11.0929	11.2857	11.0544	11.1979	11.3943	10.9975	10.9686	11.0625
Cela1	ENSMUSG00000023031	ENSMUSG00000023031	-0.367891	0.775672	-0.232111	0.791487		10.6842	10.4087	10.6081	10.3024	10.2651	9.89904	10.2821	10.0874	9.69663	10.3901	10.5375	10.3525
Stx7	ENSMUSG00000019998	ENSMUSG00000019998	-0.226836	0.917632	-0.20072	0.793858		11.0525	11.1146	10.9931	11.1775	10.6151	11.0444	10.6641	11.059	11.2141	10.8844	10.5879	10.7836
Ttc38	ENSMUSG00000035944	ENSMUSG00000035944	-0.00416135	0.997014	-0.0430069	0.98824		10.3626	10.7551	10.4305	10.5925	10.5073	10.3107	10.9031	10.3532	10.2639	10.2843	10.9259	10.4219
Gcsh	ENSMUSG00000034424	ENSMUSG00000034424	-0.0881624	0.97304	-0.0424535	0.980052		10.8131	11.0379	10.6247	10.8776	10.8971	10.6306	10.8085	10.6779	10.6183	10.6428	11.0696	10.837
Ttc36	ENSMUSG00000039438	ENSMUSG00000039438	-0.0461989	0.989037	-0.162203	0.799785		10.9331	11.0354	10.9755	10.901	10.8826	11.0163	10.946	10.812	10.4088	10.9872	10.8434	10.8966
AU040320	ENSMUSG00000028830	ENSMUSG00000028830	-0.0542161	0.98172	-0.267523	0.347887		10.7006	10.8402	10.7608	10.9163	10.9102	10.7327	10.7363	10.6125	10.6304	10.5209	10.3536	10.6353
Alkbh5	ENSMUSG00000042650	ENSMUSG00000042650	-0.107133	0.925823	-0.168398	0.485749		11.0987	11.155	11.0579	11.1621	10.9349	11.0662	11.0607	10.9833	10.9411	11.0341	10.8558	10.9668
Mgat3	ENSMUSG00000042428	ENSMUSG00000042428	-0.156525	0.928418	-0.296688	0.343392		10.7768	10.8507	11.0011	10.829	10.5342	10.6227	10.8556	10.8058	10.7338	10.372	10.4953	10.6543
Fga	ENSMUSG00000028001	ENSMUSG00000028001	-0.333652	0.917632	0.0110926	0.997286		10.68	9.35872	9.95243	10.0363	9.74758	9.86692	9.73967	9.64123	10.3159	10.2569	9.5315	10.1475
Rpl28-ps1	ENSMUSG00000058603	ENSMUSG00000058603	-0.195202	0.970017	0.635182	0.363539		9.37298	9.70278	10.0316	10.4542	9.72087	9.5967	9.55799	10.0713	9.81246	10.5362	11.1632	10.4924
Arhgap5	ENSMUSG00000035133	ENSMUSG00000035133	-0.0530573	0.990685	-0.158925	0.916622		10.9435	10.524	10.8546	10.7845	10.4095	11.1416	10.2582	10.9387	11.0523	10.547	10.1212	10.6343
Sugct	ENSMUSG00000055137	ENSMUSG00000055137	0.196162	0.881054	0.114643	0.876209		10.8485	10.8888	11.128	10.6688	11.0736	11.0232	11.2059	11.044	11.0694	11.0928	10.9091	10.95
Scly	ENSMUSG00000026307	ENSMUSG00000026307	-0.0743607	0.97304	-0.153407	0.74906		10.7573	11.0917	11.0412	10.9018	11.0006	10.7504	10.8805	10.8725	10.8004	10.8208	10.7093	10.8667
Chuk	ENSMUSG00000025199	ENSMUSG00000025199	-0.0101447	0.995313	0.00690533	0.997286		11.3024	11.5912	11.4971	11.3709	11.3332	11.5894	11.2408	11.5479	11.71	11.2703	11.365	11.4226
Golm2	ENSMUSG00000060227	ENSMUSG00000060227	-0.0365756	0.99514	0.122514	0.955102		10.5464	10.1231	11.0573	10.7239	10.2787	11.0444	10.1295	10.8138	11.2341	10.8664	10.0309	10.7136
Chp1	ENSMUSG00000014077	ENSMUSG00000014077	-0.107334	0.97304	0.0886374	0.941435		11.2817	11.0526	11.332	11.1901	10.8557	11.2518	11.0323	11.2665	11.5099	11.4006	10.8878	11.3532
Gm4149	ENSMUSG00000074800	ENSMUSG00000074800	-0.394512	0.942776	0.256453	0.908523		9.34192	9.73353	9.70809	10.5139	9.5397	9.36747	9.51002	9.56782	9.03867	9.99954	11.0212	9.82347
Dtnbp1	ENSMUSG00000057531	ENSMUSG00000057531	0.0914833	0.968829	0.282702	0.363007		10.8589	11.0042	11.0739	10.9607	11.2613	10.8494	11.0761	11.0515	11.1245	11.1407	11.3906	11.3579
Mmp14	ENSMUSG00000000957	ENSMUSG00000000957	0.591939	0.946991	1.12376	0.435489		8.37144	9.0716	8.16092	8.23637	9.7642	8.35182	9.24082	8.59196	8.45466	9.0254	10.739	9.16854
Papola	ENSMUSG00000021111	ENSMUSG00000021111	-0.172861	0.959792	-0.157784	0.88379		11.044	10.8116	11.0764	11.2712	10.7916	11.0154	10.6903	11.0251	11.1471	11.0022	10.4156	10.9446
Mrps18a	ENSMUSG00000023967	ENSMUSG00000023967	0.236659	0.933665	-0.0436654	0.988837		10.147	10.2624	9.96478	9.86498	10.6227	10.0139	10.5253	9.92053	9.67736	9.90859	10.2006	10.2411
Ckmt1	ENSMUSG00000000308	ENSMUSG00000000308	-0.0573429	0.990106	-0.398486	0.55092		10.2018	10.557	9.66498	10.0419	10.3502	9.83408	10.2197	9.90902	9.48461	9.42522	10.0263	9.97954
Sec63	ENSMUSG00000019802	ENSMUSG00000019802	0.125105	0.933253	0.143428	0.748326		11.242	11.209	11.2742	11.2937	11.5176	11.3784	11.1981	11.4076	11.4402	11.28	11.519	11.3421
Unc119b	ENSMUSG00000046562	ENSMUSG00000046562	0.0346729	0.990106	-0.107407	0.895367		10.6606	10.7513	10.6221	10.5925	10.7477	10.522	10.9273	10.529	10.5157	10.5821	10.4191	10.6741
Rab11fip5	ENSMUSG00000051343	ENSMUSG00000051343	-0.174796	0.91067	-0.133291	0.819661		10.8387	10.9909	10.7966	11.0059	10.7814	10.4826	10.9178	10.7256	10.7505	10.8699	10.7691	10.7172
Fbxl3	ENSMUSG00000022124	ENSMUSG00000022124	-0.0891397	0.976303	-0.180938	0.802746		10.6655	11.0311	10.6623	10.4771	10.756	10.5999	10.5228	10.6495	10.6334	10.2907	10.7523	10.4538
Ap3b1	ENSMUSG00000021686	ENSMUSG00000021686	0.0491814	0.988607	-0.0510729	0.965097		10.7915	10.8542	10.87	10.9871	11.1087	10.952	10.8877	10.7302	11.0075	10.7505	10.5451	10.9561
Dbnl	ENSMUSG00000020476	ENSMUSG00000020476	0.170766	0.968829	-0.0091806	0.997286		10.0044	10.3314	10.0185	10.1857	10.7295	9.90649	10.3875	10.0801	9.65783	9.87638	10.5199	10.3136
Palm3	ENSMUSG00000047986	ENSMUSG00000047986	-0.22071	0.968829	-0.712603	0.254472		9.78968	10.3364	9.87597	9.56148	10.1748	8.98293	9.88164	9.48827	8.89924	9.10071	9.76962	8.8792
Ralbp1	ENSMUSG00000024096	ENSMUSG00000024096	0.0832238	0.977317	-0.0439483	0.980052		10.4494	10.5826	10.5318	10.7592	11.0489	10.4293	10.5402	10.5672	10.5658	10.5264	10.492	10.5786
Ppm1a	ENSMUSG00000021096	ENSMUSG00000021096	0.0685461	0.970017	0.0676223	0.916622		11.024	11.0964	11.1021	10.951	11.2117	11.0991	11.1546	10.9747	11.1316	10.9983	11.2262	11.0838
Bag6	ENSMUSG00000024392	ENSMUSG00000024392	-0.0574747	0.97304	-0.112071	0.795258		10.9297	11.0947	10.9167	11.0642	11.0105	10.8533	11.0235	10.8852	10.8356	10.9148	10.8998	10.9141
Ikbkb	ENSMUSG00000031537	ENSMUSG00000031537	0.095999	0.97304	0.0164823	0.99353		10.5727	10.7476	10.4482	10.526	10.8724	10.4587	10.8248	10.4854	10.4906	10.4478	10.8479	10.5565
Iars2	ENSMUSG00000026618	ENSMUSG00000026618	-0.0045008	0.996069	-0.0801288	0.902243		11.1192	11.036	11.0827	11.0779	11.0658	11.1297	11.0664	11.0365	11.1728	10.9527	10.7931	11.0518
Ap1g1	ENSMUSG00000031731	ENSMUSG00000031731	-0.169244	0.951757	-0.22046	0.753355		11.0605	10.8217	11.0011	11.1196	10.4883	11.036	10.8085	10.9556	10.9043	10.8724	10.4144	10.8926
Snap47	ENSMUSG00000009894	ENSMUSG00000009894	0.0942417	0.984	-0.288276	0.774587		10.0327	10.2771	9.73238	9.85067	10.427	9.58746	10.381	9.73551	9.64201	9.37515	9.96097	9.76512
Pcbp1	ENSMUSG00000051695	ENSMUSG00000051695	-0.00965194	0.995714	-0.0912851	0.930753		10.9308	10.611	10.937	10.7845	10.7929	10.776	10.8596	10.8191	10.8485	10.9462	10.285	10.7592
H2-Ab1	ENSMUSG00000073421	ENSMUSG00000073421	0.171898	0.967494	0.135733	0.915838		10.0701	10.671	10.4004	10.533	10.9788	10.4124	10.501	10.4551	10.2882	10.4604	10.9408	10.5092
Dmgdh	ENSMUSG00000042102	ENSMUSG00000042102	0.197478	0.871921	0.0570744	0.949596		10.7087	10.8695	10.9646	10.7879	11.0478	11.012	11.1653	10.891	10.9989	10.8716	10.6749	11.0007
Fam50a	ENSMUSG00000001962	ENSMUSG00000001962	0.251464	0.920835	0.0190524	0.99353		10.0208	10.2021	10.0803	9.94049	10.7217	9.91205	10.4754	9.98618	9.83176	9.98053	10.2157	10.2624
Pcyt1a	ENSMUSG00000005615	ENSMUSG00000005615	-0.138824	0.925823	-0.230329	0.423664		10.9063	10.9846	11.0399	11.0293	10.8958	10.9357	10.8167	10.7543	10.875	10.5863	10.6519	10.9038
Utp20	ENSMUSG00000004356	ENSMUSG00000004356	0.0509177	0.990106	0.207738	0.770437		11.061	10.3691	10.7545	10.6077	10.733	10.8847	10.7591	10.7019	10.8597	10.792	10.881	11.151
Map1lc3b	ENSMUSG00000031812	ENSMUSG00000031812	0.079168	0.968829	0.250016	0.252965		11.3488	11.1286	11.1913	11.0766	11.3084	11.2525	11.1765	11.3357	11.478	11.3582	11.4967	11.4232
Gm5424	ENSMUSG00000046687	ENSMUSG00000046687	0.210353	0.966994	-0.184257	0.898686		10.0837	9.61798	9.85252	9.82487	10.5431	9.66421	10.2197	9.6111	9.71565	9.73795	9.23273	9.91313
Met	ENSMUSG00000009376	ENSMUSG00000009376	-0.0972453	0.977317	-0.28123	0.638789		10.9074	10.8549	11.0547	10.9555	10.669	11.0461	10.6289	11.0013	11.0121	10.4292	10.3424	10.7723
Ppp6r3	ENSMUSG00000024908	ENSMUSG00000024908	-0.128248	0.967494	-0.165552	0.820173		11.0142	10.7869	11.0483	11.1276	10.8775	10.943	10.7356	10.9225	11.0819	10.8083	10.4554	10.9204
Gm28438	ENSMUSG00000101939	ENSMUSG00000101939	0.392129	0.907655	0.509034	0.489572		10.2666	9.40147	10.5113	9.84747	10.6204	10.3481	10.2	10.6165	10.7661	10.8473	9.83152	10.6458
Hs6st1	ENSMUSG00000045216	ENSMUSG00000045216	-0.0862534	0.981844	-0.352023	0.537273		10.5464	10.5345	10.5483	10.8078	10.4086	10.3952	10.7087	10.5745	10.4593	10.6009	9.65547	10.1635
Nsd1	ENSMUSG00000021488	ENSMUSG00000021488	-0.0598086	0.986628	-0.13442	0.880055		11.1623	10.9365	11.2446	11.3743	10.8117	11.2914	11.1813	11.1864	11.0523	11.1148	10.8741	11.1577
Agrn	ENSMUSG00000041936	ENSMUSG00000041936	0.108969	0.968829	-0.0536384	0.963124		10.6876	10.9503	10.4772	10.52	10.646	10.6771	10.9871	10.7835	10.5721	10.6143	10.7034	10.5776
Fbxo3	ENSMUSG00000027180	ENSMUSG00000027180	0.140359	0.961004	-0.0773298	0.943291		10.597	10.7294	10.3438	10.3198	10.7456	10.5352	10.7634	10.529	10.4705	10.1701	10.5932	10.4581
Yipf3	ENSMUSG00000071074	ENSMUSG00000071074	-0.0495224	0.990685	-0.0755246	0.96602		10.3991	10.8303	10.2989	10.0051	10.3054	10.1738	10.6133	10.33	10.0721	10.1217	10.7247	10.3432
Lrba	ENSMUSG00000028080	ENSMUSG00000028080	-0.135357	0.97304	-0.281439	0.771863		10.8325	10.8833	10.9145	11.2507	10.4503	11.214	10.6133	10.9794	11.0059	10.7308	10.1472	10.781
Gripap1	ENSMUSG00000031153	ENSMUSG00000031153	0.128715	0.967494	-0.135026	0.880055		10.3806	10.4285	10.3791	10.3686	10.8217	10.2751	10.584	10.3163	10.0765	10.2674	10.213	10.4385
Aprt	ENSMUSG00000006589	ENSMUSG00000006589	0.193459	0.969789	0.222397	0.898686		9.9933	10.1856	9.69825	9.55561	10.3465	9.66201	10.429	9.66685	9.71942	9.66241	10.7247	10.0329
Apmap	ENSMUSG00000033096	ENSMUSG00000033096	0.0336578	0.990698	-0.150266	0.880494		10.6648	10.6093	10.1324	9.99065	10.5122	10.3833	10.4788	10.2631	10.2509	10.184	10.2837	10.1977
Itgb8	ENSMUSG00000025321	ENSMUSG00000025321	0.0386628	0.994133	-0.121287	0.953263		10.7141	10.4884	10.9605	10.6939	10.4112	11.2692	10.2562	10.891	11.0545	10.5905	9.82973	10.6815
ccdc198	ENSMUSG00000021850	ENSMUSG00000021850	-0.0430522	0.988353	-0.0425508	0.965097		11.1785	11.2569	11.2035	11.0888	11.1687	11.1643	10.9429	11.2678	11.198	10.9388	11.1632	11.2444
Lama5	ENSMUSG00000015647	ENSMUSG00000015647	0.175306	0.941404	0.0874996	0.935225		10.638	10.8109	10.4944	10.618	10.7807	10.6987	11.0659	10.6991	10.6314	10.9551	10.8505	10.4374
Nadk2	ENSMUSG00000022253	ENSMUSG00000022253	0.165076	0.945816	0.107158	0.910907		10.7553	10.7513	10.7827	10.525	10.9555	10.9284	10.9385	10.6426	11.1316	10.5967	10.612	10.8495
Mkrn1	ENSMUSG00000029922	ENSMUSG00000029922	0.129951	0.97304	-0.0183945	0.994326		10.1766	10.5362	10.2582	10.1249	10.7807	10.1676	10.4396	10.1683	9.97122	10.023	10.6275	10.3385
Igsf11	ENSMUSG00000022790	ENSMUSG00000022790	-0.374929	0.421199	-0.0863229	0.926738		10.9098	10.6558	11.1353	10.9673	10.5661	10.6136	10.5599	10.4686	10.8834	10.8199	11.0351	10.5905
Tsc22d3	ENSMUSG00000031431	ENSMUSG00000031431	0.42414	0.85599	0.830652	0.0465192		9.72294	9.40911	9.90334	9.28941	10.4174	9.80844	9.95143	9.82924	9.90483	10.0612	10.9383	10.5766
Cd2ap	ENSMUSG00000061665	ENSMUSG00000061665	-0.14778	0.968829	-0.12162	0.927808		11.0472	10.8709	11.1866	11.1743	10.6778	11.2117	10.5904	11.1315	11.303	10.9848	10.4772	10.9329
Rpsa-ps10	ENSMUSG00000047676	ENSMUSG00000047676	-0.240563	0.982819	0.617573	0.818122		8.29421	9.52788	8.9361	9.0235	8.94004	8.40014	9.06879	8.57541	8.32197	8.73527	10.8399	9.17119
Slco2a1	ENSMUSG00000032548	ENSMUSG00000032548	0.633055	0.571449	0.479065	0.55092		9.20478	9.42803	9.21888	9.31742	10.5318	9.3068	10.113	9.37327	9.33523	9.75669	10.1699	9.70249
Eef2kmt	ENSMUSG00000022544	ENSMUSG00000022544	0.328821	0.963065	0.58702	0.597485		9.22762	9.51023	9.25734	9.26803	10.0011	8.98996	10.0895	9.18699	9.21475	9.21357	10.8077	9.73683
Dgkz	ENSMUSG00000040479	ENSMUSG00000040479	-0.0464988	0.990106	-0.192152	0.758645		10.5335	10.5301	10.5556	10.6524	10.7203	10.2505	10.7377	10.3038	10.2179	10.3659	10.5077	10.4018
Rbms1	ENSMUSG00000026970	ENSMUSG00000026970	0.101541	0.979585	0.227829	0.80278		10.4877	11.0702	10.4015	10.524	10.7231	10.7179	10.8194	10.7274	10.795	10.6737	11.3104	10.6033
Rbpms2	ENSMUSG00000032387	ENSMUSG00000032387	-0.128225	0.951757	0.0825153	0.918715		11.2989	11.6656	11.5135	11.542	11.1355	11.4265	11.4599	11.4839	11.5734	11.5707	11.71	11.5114
Wipi2	ENSMUSG00000029578	ENSMUSG00000029578	0.050273	0.988353	-0.0267403	0.989729		10.7229	10.7294	10.5914	10.7745	10.8223	10.552	10.9676	10.6436	10.432	10.703	10.8732	10.6759
Ctr9	ENSMUSG00000005609	ENSMUSG00000005609	0.129378	0.967494	-0.120262	0.90017		10.424	10.3533	10.4295	10.5625	10.9306	10.4176	10.4254	10.4472	10.2259	10.1503	10.4036	10.4913
Vdac2	ENSMUSG00000021771	ENSMUSG00000021771	-0.026099	0.990685	0.0346058	0.973617		11.4497	11.494	11.4704	11.6302	11.3824	11.52	11.4446	11.5922	11.689	11.3771	11.5057	11.5985
Bclaf1	ENSMUSG00000037608	ENSMUSG00000037608	-0.0379354	0.990685	-0.00846586	0.997286		11.1712	10.7891	11.2923	11.0868	10.8401	11.3287	10.843	11.163	11.3651	11.1528	10.6887	11.0647
Mapre1	ENSMUSG00000027479	ENSMUSG00000027479	0.054707	0.988353	-0.157083	0.834856		10.4599	10.7625	10.2913	10.3597	10.7567	10.3793	10.5784	10.3868	10.343	10.1743	10.4554	10.3076
Srsf6	ENSMUSG00000016921	ENSMUSG00000016921	-0.174227	0.925823	-0.180769	0.773274		10.8765	10.6702	10.749	10.6533	10.6483	10.4713	10.5161	10.6216	10.5721	10.7875	10.1937	10.6228
Mink1	ENSMUSG00000020827	ENSMUSG00000020827	-0.0459864	0.988607	-0.0627454	0.947764		11.0316	10.8514	11.2219	11.0841	10.993	10.9493	11.0223	11.0619	10.9508	11.2393	10.7913	10.9438
[truncated: 55,182 more rows]

## Sheet: REGULATION
gene_id	10 mg CBD/kg b.w. vs. CTR	20 mg CBD/kg b.w. vs. CTR
ENSMUSG00000000001	None	None
ENSMUSG00000000028	None	None
ENSMUSG00000000049	None	None
ENSMUSG00000000056	None	None
ENSMUSG00000000058	None	None
ENSMUSG00000000078	None	None
ENSMUSG00000000085	None	None
ENSMUSG00000000088	None	None
ENSMUSG00000000093	None	None
ENSMUSG00000000120	None	None
ENSMUSG00000000126	None	None
ENSMUSG00000000127	None	None
ENSMUSG00000000131	None	None
ENSMUSG00000000134	None	None
ENSMUSG00000000142	None	None
ENSMUSG00000000148	None	None
ENSMUSG00000000149	None	None
ENSMUSG00000000154	None	None
ENSMUSG00000000157	None	None
ENSMUSG00000000159	None	None
ENSMUSG00000000167	None	None
ENSMUSG00000000168	None	None
ENSMUSG00000000171	None	None
ENSMUSG00000000184	None	None
ENSMUSG00000000194	None	None
ENSMUSG00000000216	None	None
ENSMUSG00000000244	None	None
ENSMUSG00000000253	None	None
ENSMUSG00000000266	None	None
ENSMUSG00000000275	None	None
ENSMUSG00000000276	None	None
ENSMUSG00000000278	None	None
ENSMUSG00000000282	None	None
ENSMUSG00000000290	None	None
ENSMUSG00000000295	None	None
ENSMUSG00000000296	None	None
ENSMUSG00000000301	None	None
ENSMUSG00000000303	None	None
ENSMUSG00000000305	None	None
ENSMUSG00000000308	None	None
ENSMUSG00000000317	None	None
ENSMUSG00000000318	None	None
ENSMUSG00000000320	None	None
ENSMUSG00000000326	None	None
ENSMUSG00000000339	None	None
ENSMUSG00000000340	None	None
ENSMUSG00000000346	None	None
ENSMUSG00000000355	None	None
ENSMUSG00000000359	None	None
ENSMUSG00000000374	None	None
ENSMUSG00000000378	None	None
ENSMUSG00000000384	None	None
ENSMUSG00000000385	None	None
ENSMUSG00000000399	None	None
ENSMUSG00000000402	None	None
ENSMUSG00000000409	None	None
ENSMUSG00000000416	None	None
ENSMUSG00000000420	None	None
ENSMUSG00000000439	None	None
ENSMUSG00000000440	None	None
ENSMUSG00000000441	None	None
ENSMUSG00000000486	None	None
ENSMUSG00000000489	None	None
ENSMUSG00000000530	None	None
ENSMUSG00000000531	None	Up
ENSMUSG00000000532	None	None
ENSMUSG00000000538	None	None
ENSMUSG00000000552	None	None
ENSMUSG00000000555	None	None
ENSMUSG00000000560	None	None
ENSMUSG00000000561	None	None
ENSMUSG00000000563	None	None
ENSMUSG00000000567	None	None
ENSMUSG00000000568	None	None
ENSMUSG00000000579	None	None
ENSMUSG00000000581	None	None
ENSMUSG00000000594	None	None
ENSMUSG00000000600	None	None
ENSMUSG00000000605	None	None
ENSMUSG00000000628	None	None
ENSMUSG00000000631	None	None
ENSMUSG00000000673	None	None
ENSMUSG00000000682	None	None
ENSMUSG00000000686	None	None
ENSMUSG00000000690	None	None
ENSMUSG00000000693	None	None
ENSMUSG00000000708	None	None
ENSMUSG00000000711	None	None
ENSMUSG00000000732	None	None
ENSMUSG00000000738	None	None
ENSMUSG00000000739	None	None
ENSMUSG00000000740	None	None
ENSMUSG00000000743	None	None
ENSMUSG00000000751	None	None
ENSMUSG00000000753	None	None
ENSMUSG00000000759	None	None
ENSMUSG00000000776	None	None
ENSMUSG00000000782	None	None
ENSMUSG00000000787	None	None
ENSMUSG00000000794	None	None
ENSMUSG00000000804	None	None
ENSMUSG00000000805	None	None
ENSMUSG00000000811	None	None
ENSMUSG00000000823	None	None
ENSMUSG00000000826	None	None
ENSMUSG00000000827	None	None
ENSMUSG00000000838	None	None
ENSMUSG00000000876	None	None
ENSMUSG00000000881	None	None
ENSMUSG00000000884	None	None
ENSMUSG00000000901	None	None
ENSMUSG00000000902	None	None
ENSMUSG00000000915	None	None
ENSMUSG00000000916	None	None
ENSMUSG00000000934	None	None
ENSMUSG00000000938	None	None
ENSMUSG00000000942	None	None
ENSMUSG00000000948	None	None
ENSMUSG00000000957	None	None
ENSMUSG00000000958	None	None
ENSMUSG00000000959	None	None
ENSMUSG00000000976	None	None
ENSMUSG00000001016	None	None
ENSMUSG00000001017	None	None
ENSMUSG00000001018	None	None
ENSMUSG00000001025	None	None
ENSMUSG00000001029	None	None
ENSMUSG00000001034	None	None
ENSMUSG00000001036	None	None
ENSMUSG00000001039	None	None
ENSMUSG00000001052	None	None
ENSMUSG00000001053	None	None
ENSMUSG00000001054	None	None
ENSMUSG00000001056	None	None
ENSMUSG00000001062	None	None
ENSMUSG00000001065	None	None
ENSMUSG00000001076	None	None
ENSMUSG00000001082	None	None
ENSMUSG00000001089	None	None
ENSMUSG00000001095	None	None
ENSMUSG00000001098	None	None
ENSMUSG00000001100	None	None
ENSMUSG00000001105	None	None
ENSMUSG00000001119	None	None
ENSMUSG00000001120	None	None
ENSMUSG00000001123	None	None
ENSMUSG00000001127	None	None
ENSMUSG00000001128	None	None
ENSMUSG00000001134	None	None
ENSMUSG00000001138	None	None
ENSMUSG00000001143	None	None
ENSMUSG00000001150	None	None
ENSMUSG00000001151	None	None
ENSMUSG00000001155	None	None
ENSMUSG00000001156	None	None
ENSMUSG00000001157	None	None
ENSMUSG00000001158	None	None
ENSMUSG00000001166	None	None
ENSMUSG00000001173	None	None
ENSMUSG00000001175	None	None
ENSMUSG00000001211	None	None
ENSMUSG00000001227	None	None
ENSMUSG00000001228	None	None
ENSMUSG00000001229	None	None
ENSMUSG00000001240	None	None
ENSMUSG00000001247	None	None
ENSMUSG00000001248	None	None
ENSMUSG00000001249	None	None
ENSMUSG00000001270	None	None
ENSMUSG00000001280	None	None
ENSMUSG00000001281	None	None
ENSMUSG00000001285	None	None
ENSMUSG00000001288	None	None
ENSMUSG00000001289	None	None
ENSMUSG00000001300	None	None
ENSMUSG00000001305	None	None
ENSMUSG00000001313	None	None
ENSMUSG00000001323	None	None
ENSMUSG00000001333	None	None
ENSMUSG00000001334	None	None
ENSMUSG00000001348	None	None
ENSMUSG00000001349	None	None
ENSMUSG00000001366	None	None
ENSMUSG00000001376	None	None
ENSMUSG00000001380	None	None
ENSMUSG00000001383	None	None
ENSMUSG00000001415	None	None
ENSMUSG00000001416	None	None
ENSMUSG00000001418	None	None
ENSMUSG00000001419	None	None
ENSMUSG00000001420	None	None
ENSMUSG00000001424	None	None
ENSMUSG00000001435	None	None
ENSMUSG00000001436	None	None
ENSMUSG00000001440	None	None
ENSMUSG00000001441	None	None
ENSMUSG00000001445	None	None
ENSMUSG00000001467	None	None
ENSMUSG00000001472	None	None
ENSMUSG00000001473	None	None
ENSMUSG00000001482	None	None
ENSMUSG00000001493	None	None
ENSMUSG00000001497	None	None
ENSMUSG00000001504	None	None
ENSMUSG00000001506	None	None
ENSMUSG00000001507	None	None
ENSMUSG00000001517	None	None
ENSMUSG00000001518	None	None
ENSMUSG00000001520	None	None
ENSMUSG00000001521	None	None
ENSMUSG00000001524	None	None
ENSMUSG00000001525	None	None
ENSMUSG00000001542	None	None
ENSMUSG00000001552	None	None
ENSMUSG00000001555	None	None
ENSMUSG00000001569	None	None
ENSMUSG00000001576	None	None
ENSMUSG00000001583	None	None
ENSMUSG00000001588	None	None
ENSMUSG00000001604	None	None
ENSMUSG00000001627	None	None
ENSMUSG00000001630	None	None
ENSMUSG00000001632	None	None
ENSMUSG00000001642	None	None
ENSMUSG00000001656	None	None
ENSMUSG00000001657	None	None
ENSMUSG00000001661	None	None
ENSMUSG00000001663	None	None
ENSMUSG00000001665	None	Up
ENSMUSG00000001666	None	None
ENSMUSG00000001672	None	None
ENSMUSG00000001674	None	None
ENSMUSG00000001687	None	None
ENSMUSG00000001700	None	None
ENSMUSG00000001707	None	None
ENSMUSG00000001729	None	None
ENSMUSG00000001739	None	None
ENSMUSG00000001741	None	None
ENSMUSG00000001750	None	None
ENSMUSG00000001751	None	None
ENSMUSG00000001755	None	None
ENSMUSG00000001761	None	None
ENSMUSG00000001763	None	None
ENSMUSG00000001767	None	None
ENSMUSG00000001768	None	None
ENSMUSG00000001773	None	None
ENSMUSG00000001774	None	None
ENSMUSG00000001783	None	None
ENSMUSG00000001785	None	None
ENSMUSG00000001786	None	None
ENSMUSG00000001794	None	None
ENSMUSG00000001802	None	None
ENSMUSG00000001827	None	None
ENSMUSG00000001829	None	None
ENSMUSG00000001833	None	None
ENSMUSG00000001844	None	None
ENSMUSG00000001847	None	None
ENSMUSG00000001855	None	None
ENSMUSG00000001864	None	None
ENSMUSG00000001870	None	None
ENSMUSG00000001891	None	None
ENSMUSG00000001909	None	None
ENSMUSG00000001910	None	None
ENSMUSG00000001911	None	None
ENSMUSG00000001918	None	None
ENSMUSG00000001924	None	None
ENSMUSG00000001930	None	None
ENSMUSG00000001942	None	None
ENSMUSG00000001943	None	None
ENSMUSG00000001946	None	None
ENSMUSG00000001948	None	None
ENSMUSG00000001962	None	None
ENSMUSG00000001964	None	None
ENSMUSG00000001983	None	None
ENSMUSG00000001986	None	None
ENSMUSG00000001995	None	None
ENSMUSG00000001998	None	None
ENSMUSG00000001999	None	None
ENSMUSG00000002006	None	None
ENSMUSG00000002007	None	None
ENSMUSG00000002010	None	None
ENSMUSG00000002014	None	None
ENSMUSG00000002015	None	None
ENSMUSG00000002017	None	None
ENSMUSG00000002028	None	None
ENSMUSG00000002031	None	None
ENSMUSG00000002032	None	None
ENSMUSG00000002033	None	None
ENSMUSG00000002043	None	None
ENSMUSG00000002052	None	None
ENSMUSG00000002055	None	None
ENSMUSG00000002058	None	None
ENSMUSG00000002059	None	None
ENSMUSG00000002064	None	None
ENSMUSG00000002076	None	None
ENSMUSG00000002083	None	None
ENSMUSG00000002102	None	None
ENSMUSG00000002103	None	None
ENSMUSG00000002104	None	None
ENSMUSG00000002105	None	None
ENSMUSG00000002107	None	None
ENSMUSG00000002108	None	None
ENSMUSG00000002109	None	None
ENSMUSG00000002111	None	None
ENSMUSG00000002129	None	None
ENSMUSG00000002147	None	None
ENSMUSG00000002204	None	None
ENSMUSG00000002205	None	None
ENSMUSG00000002210	None	None
ENSMUSG00000002221	None	None
ENSMUSG00000002222	None	None
ENSMUSG00000002227	None	None
ENSMUSG00000002228	None	None
ENSMUSG00000002233	None	None
ENSMUSG00000002249	None	None
ENSMUSG00000002250	Down	Down
ENSMUSG00000002257	None	None
ENSMUSG00000002265	None	Up
ENSMUSG00000002266	None	Up
ENSMUSG00000002274	None	None
ENSMUSG00000002279	None	None
ENSMUSG00000002280	None	None
ENSMUSG00000002289	None	None
ENSMUSG00000002297	None	None
ENSMUSG00000002307	None	None
ENSMUSG00000002308	None	None
ENSMUSG00000002319	None	None
ENSMUSG00000002320	None	None
ENSMUSG00000002324	None	None
ENSMUSG00000002325	None	None
ENSMUSG00000002326	None	None
ENSMUSG00000002329	None	None
ENSMUSG00000002332	None	None
ENSMUSG00000002342	None	None
ENSMUSG00000002343	None	None
ENSMUSG00000002345	None	None
ENSMUSG00000002346	None	None
ENSMUSG00000002365	None	None
ENSMUSG00000002372	None	None
ENSMUSG00000002379	None	None
ENSMUSG00000002393	None	None
ENSMUSG00000002395	None	None
ENSMUSG00000002396	None	None
ENSMUSG00000002409	None	None
ENSMUSG00000002413	None	None
ENSMUSG00000002416	None	None
ENSMUSG00000002428	None	None
ENSMUSG00000002455	None	None
ENSMUSG00000002458	None	None
ENSMUSG00000002475	None	None
ENSMUSG00000002477	None	None
ENSMUSG00000002486	None	None
ENSMUSG00000002489	None	None
ENSMUSG00000002496	None	None
ENSMUSG00000002500	None	None
ENSMUSG00000002504	None	None
ENSMUSG00000002524	None	None
ENSMUSG00000002546	None	None
ENSMUSG00000002550	None	None
ENSMUSG00000002565	None	None
ENSMUSG00000002578	None	None
ENSMUSG00000002580	None	None
ENSMUSG00000002602	None	None
ENSMUSG00000002603	None	None
ENSMUSG00000002608	None	None
ENSMUSG00000002617	None	None
ENSMUSG00000002625	None	None
ENSMUSG00000002635	None	None
ENSMUSG00000002658	None	None
ENSMUSG00000002660	None	None
ENSMUSG00000002661	None	None
ENSMUSG00000002668	None	None
ENSMUSG00000002679	None	None
ENSMUSG00000002688	None	None
ENSMUSG00000002699	None	None
ENSMUSG00000002718	None	None
ENSMUSG00000002728	None	None
ENSMUSG00000002731	None	None
ENSMUSG00000002732	None	None
ENSMUSG00000002733	None	None
ENSMUSG00000002741	None	None
ENSMUSG00000002748	None	None
ENSMUSG00000002763	None	None
ENSMUSG00000002767	None	None
ENSMUSG00000002768	None	None
ENSMUSG00000002769	None	None
ENSMUSG00000002771	None	None
ENSMUSG00000002778	None	None
ENSMUSG00000002781	None	None
ENSMUSG00000002797	None	Down
ENSMUSG00000002799	None	None
ENSMUSG00000002803	None	None
ENSMUSG00000002804	None	None
ENSMUSG00000002808	None	None
ENSMUSG00000002812	None	None
ENSMUSG00000002814	None	None
ENSMUSG00000002820	None	None
ENSMUSG00000002825	None	None
ENSMUSG00000002831	None	Down
ENSMUSG00000002833	None	None
ENSMUSG00000002835	None	None
ENSMUSG00000002844	None	None
ENSMUSG00000002845	None	None
ENSMUSG00000002846	None	None
ENSMUSG00000002847	None	None
ENSMUSG00000002870	None	None
ENSMUSG00000002871	None	None
ENSMUSG00000002881	None	None
ENSMUSG00000002885	None	None
ENSMUSG00000002897	None	None
ENSMUSG00000002900	None	None
ENSMUSG00000002908	None	None
ENSMUSG00000002910	None	Up
ENSMUSG00000002944	None	None
ENSMUSG00000002948	None	None
ENSMUSG00000002949	None	None
ENSMUSG00000002957	None	None
ENSMUSG00000002963	None	None
ENSMUSG00000002968	None	None
ENSMUSG00000002980	None	None
ENSMUSG00000002981	None	None
ENSMUSG00000002983	None	None
ENSMUSG00000002984	None	None
ENSMUSG00000002985	None	None
ENSMUSG00000002996	None	None
ENSMUSG00000002997	None	Down
ENSMUSG00000003031	None	None
ENSMUSG00000003032	None	None
ENSMUSG00000003033	None	None
ENSMUSG00000003037	None	None
ENSMUSG00000003038	None	None
ENSMUSG00000003039	None	None
ENSMUSG00000003051	None	None
ENSMUSG00000003062	None	None
ENSMUSG00000003068	None	None
ENSMUSG00000003072	None	None
ENSMUSG00000003099	None	None
ENSMUSG00000003119	None	None
ENSMUSG00000003123	None	None
ENSMUSG00000003131	None	None
ENSMUSG00000003134	None	None
ENSMUSG00000003135	None	None
ENSMUSG00000003153	None	None
ENSMUSG00000003154	None	None
ENSMUSG00000003161	None	None
ENSMUSG00000003166	None	None
ENSMUSG00000003184	None	None
ENSMUSG00000003190	None	None
ENSMUSG00000003198	None	None
ENSMUSG00000003199	None	None
ENSMUSG00000003200	None	None
ENSMUSG00000003208	None	None
ENSMUSG00000003226	None	None
ENSMUSG00000003227	None	None
ENSMUSG00000003228	None	None
ENSMUSG00000003233	None	None
ENSMUSG00000003234	None	None
ENSMUSG00000003235	None	None
ENSMUSG00000003269	None	None
ENSMUSG00000003273	None	None
ENSMUSG00000003279	None	None
ENSMUSG00000003282	None	None
ENSMUSG00000003283	None	None
ENSMUSG00000003299	None	None
ENSMUSG00000003308	None	None
ENSMUSG00000003309	None	None
ENSMUSG00000003316	None	None
ENSMUSG00000003344	None	None
ENSMUSG00000003345	None	None
ENSMUSG00000003346	None	None
ENSMUSG00000003348	None	None
ENSMUSG00000003352	None	None
ENSMUSG00000003354	None	None
ENSMUSG00000003355	None	None
ENSMUSG00000003360	None	None
ENSMUSG00000003363	None	None
ENSMUSG00000003378	None	None
ENSMUSG00000003380	None	None
ENSMUSG00000003382	None	None
ENSMUSG00000003402	None	None
ENSMUSG00000003410	None	None
ENSMUSG00000003411	None	None
ENSMUSG00000003418	None	None
ENSMUSG00000003420	None	None
ENSMUSG00000003421	None	None
ENSMUSG00000003423	None	None
ENSMUSG00000003429	None	None
ENSMUSG00000003435	None	None
ENSMUSG00000003437	None	None
ENSMUSG00000003438	None	None
ENSMUSG00000003444	None	None
ENSMUSG00000003452	None	None
ENSMUSG00000003458	None	None
ENSMUSG00000003464	None	None
ENSMUSG00000003469	None	None
ENSMUSG00000003477	None	None
ENSMUSG00000003500	None	None
ENSMUSG00000003518	None	None
ENSMUSG00000003526	None	None
ENSMUSG00000003527	None	None
ENSMUSG00000003528	None	None
ENSMUSG00000003531	None	None
ENSMUSG00000003534	None	None
ENSMUSG00000003541	None	None
ENSMUSG00000003545	None	None
ENSMUSG00000003546	None	None
ENSMUSG00000003549	None	None
ENSMUSG00000003559	None	None
ENSMUSG00000003573	None	None
ENSMUSG00000003575	None	None
ENSMUSG00000003581	None	None
ENSMUSG00000003585	None	None
ENSMUSG00000003604	None	None
ENSMUSG00000003617	None	None
ENSMUSG00000003623	None	None
ENSMUSG00000003644	None	None
ENSMUSG00000003660	None	None
ENSMUSG00000003662	None	None
ENSMUSG00000003680	None	None
ENSMUSG00000003721	None	None
ENSMUSG00000003731	None	None
ENSMUSG00000003746	None	None
ENSMUSG00000003752	None	None
ENSMUSG00000003762	None	None
ENSMUSG00000003778	None	None
ENSMUSG00000003779	None	None
ENSMUSG00000003808	None	None
ENSMUSG00000003809	None	None
ENSMUSG00000003810	None	None
ENSMUSG00000003812	None	None
ENSMUSG00000003813	None	None
ENSMUSG00000003814	None	None
ENSMUSG00000003824	None	None
ENSMUSG00000003847	None	None
ENSMUSG00000003848	None	None
ENSMUSG00000003849	None	None
ENSMUSG00000003865	None	None
ENSMUSG00000003868	None	None
ENSMUSG00000003873	None	None
ENSMUSG00000003882	None	None
ENSMUSG00000003923	None	None
ENSMUSG00000003929	None	None
ENSMUSG00000003948	None	None
ENSMUSG00000003949	None	None
ENSMUSG00000003955	None	None
ENSMUSG00000003970	None	None
ENSMUSG00000003992	None	None
ENSMUSG00000004018	None	None
ENSMUSG00000004032	None	None
ENSMUSG00000004035	None	None
ENSMUSG00000004040	None	None
ENSMUSG00000004043	None	None
ENSMUSG00000004044	None	None
ENSMUSG00000004054	None	None
ENSMUSG00000004056	None	None
ENSMUSG00000004069	None	None
ENSMUSG00000004070	None	None
ENSMUSG00000004071	None	None
ENSMUSG00000004085	None	None
ENSMUSG00000004096	None	None
ENSMUSG00000004098	None	None
ENSMUSG00000004099	None	None
ENSMUSG00000004100	None	None
ENSMUSG00000004105	None	None
ENSMUSG00000004110	None	None
ENSMUSG00000004127	None	None
ENSMUSG00000004151	None	None
ENSMUSG00000004187	None	None
ENSMUSG00000004207	None	None
ENSMUSG00000004221	None	None
ENSMUSG00000004231	None	None
ENSMUSG00000004233	None	None
ENSMUSG00000004263	None	None
ENSMUSG00000004264	None	None
ENSMUSG00000004266	None	None
ENSMUSG00000004267	None	None
ENSMUSG00000004268	None	None
ENSMUSG00000004270	None	None
ENSMUSG00000004285	None	None
ENSMUSG00000004317	None	None
ENSMUSG00000004319	None	None
ENSMUSG00000004328	None	Up
ENSMUSG00000004341	None	None
ENSMUSG00000004347	None	None
ENSMUSG00000004356	None	None
ENSMUSG00000004364	None	None
ENSMUSG00000004383	None	None
ENSMUSG00000004393	None	None
ENSMUSG00000004394	None	None
ENSMUSG00000004415	None	None
ENSMUSG00000004446	None	None
ENSMUSG00000004451	None	None
ENSMUSG00000004455	None	None
ENSMUSG00000004460	None	None
ENSMUSG00000004462	None	None
ENSMUSG00000004473	None	None
ENSMUSG00000004500	None	None
ENSMUSG00000004508	None	None
ENSMUSG00000004530	None	None
ENSMUSG00000004535	None	None
ENSMUSG00000004552	None	None
ENSMUSG00000004558	None	None
ENSMUSG00000004561	None	None
ENSMUSG00000004562	None	None
ENSMUSG00000004565	None	None
ENSMUSG00000004567	None	None
ENSMUSG00000004568	None	None
ENSMUSG00000004591	None	None
ENSMUSG00000004609	None	None
ENSMUSG00000004610	None	None
ENSMUSG00000004626	None	None
ENSMUSG00000004631	None	None
ENSMUSG00000004633	None	None
ENSMUSG00000004637	None	None
ENSMUSG00000004642	None	None
ENSMUSG00000004655	None	None
ENSMUSG00000004661	None	None
ENSMUSG00000004665	None	None
ENSMUSG00000004667	None	None
ENSMUSG00000004668	None	None
ENSMUSG00000004677	None	None
ENSMUSG00000004698	None	None
ENSMUSG00000004707	None	None
ENSMUSG00000004730	None	None
ENSMUSG00000004748	None	None
ENSMUSG00000004768	None	None
ENSMUSG00000004771	None	None
ENSMUSG00000004788	None	None
ENSMUSG00000004789	None	None
ENSMUSG00000004798	None	None
ENSMUSG00000004815	None	None
ENSMUSG00000004837	None	None
ENSMUSG00000004843	None	None
ENSMUSG00000004846	None	None
ENSMUSG00000004849	None	None
ENSMUSG00000004864	None	None
ENSMUSG00000004865	None	Down
ENSMUSG00000004880	None	None
ENSMUSG00000004891	None	None
ENSMUSG00000004895	None	None
ENSMUSG00000004896	None	None
ENSMUSG00000004897	None	None
ENSMUSG00000004902	None	None
ENSMUSG00000004929	None	None
ENSMUSG00000004931	None	None
ENSMUSG00000004933	None	None
ENSMUSG00000004934	None	None
ENSMUSG00000004936	None	None
ENSMUSG00000004937	None	None
ENSMUSG00000004945	None	None
ENSMUSG00000004947	None	None
ENSMUSG00000004951	None	None
ENSMUSG00000004952	None	None
ENSMUSG00000004980	None	None
ENSMUSG00000004988	None	None
ENSMUSG00000004994	None	None
ENSMUSG00000004996	None	None
ENSMUSG00000005034	None	None
ENSMUSG00000005043	None	None
ENSMUSG00000005045	None	None
ENSMUSG00000005054	None	None
ENSMUSG00000005069	None	None
ENSMUSG00000005078	None	None
ENSMUSG00000005087	None	None
ENSMUSG00000005089	None	None
ENSMUSG00000005102	None	None
ENSMUSG00000005103	None	None
ENSMUSG00000005107	None	None
ENSMUSG00000005124	None	None
ENSMUSG00000005125	None	Down
ENSMUSG00000005131	None	None
ENSMUSG00000005142	None	None
ENSMUSG00000005148	None	None
ENSMUSG00000005150	None	None
ENSMUSG00000005161	None	None
ENSMUSG00000005198	None	None
ENSMUSG00000005204	None	None
ENSMUSG00000005220	None	None
ENSMUSG00000005225	None	None
ENSMUSG00000005233	None	None
ENSMUSG00000005237	None	None
ENSMUSG00000005251	None	None
ENSMUSG00000005262	None	None
ENSMUSG00000005267	None	None
ENSMUSG00000005268	None	None
ENSMUSG00000005299	None	None
ENSMUSG00000005312	None	None
ENSMUSG00000005320	None	None
ENSMUSG00000005354	None	None
ENSMUSG00000005360	None	None
ENSMUSG00000005362	None	None
ENSMUSG00000005364	None	None
ENSMUSG00000005370	None	None
ENSMUSG00000005371	None	None
ENSMUSG00000005373	None	None
ENSMUSG00000005374	None	None
ENSMUSG00000005378	None	None
ENSMUSG00000005397	None	None
ENSMUSG00000005410	None	None
ENSMUSG00000005413	Down	None
ENSMUSG00000005417	None	None
ENSMUSG00000005442	None	None
ENSMUSG00000005447	None	None
ENSMUSG00000005469	None	None
ENSMUSG00000005481	None	None
ENSMUSG00000005483	None	None
ENSMUSG00000005501	None	None
ENSMUSG00000005505	None	None
ENSMUSG00000005506	None	None
ENSMUSG00000005510	None	None
ENSMUSG00000005514	None	None
ENSMUSG00000005533	None	None
ENSMUSG00000005534	None	None
ENSMUSG00000005547	None	Up
ENSMUSG00000005553	None	None
ENSMUSG00000005566	None	None
ENSMUSG00000005575	None	None
ENSMUSG00000005580	None	None
ENSMUSG00000005583	None	None
ENSMUSG00000005609	None	None
ENSMUSG00000005610	None	None
ENSMUSG00000005611	None	None
ENSMUSG00000005615	None	None
ENSMUSG00000005621	None	None
ENSMUSG00000005625	None	None
ENSMUSG00000005640	None	None
ENSMUSG00000005656	None	None
ENSMUSG00000005667	None	None
ENSMUSG00000005672	None	None
ENSMUSG00000005674	None	None
ENSMUSG00000005681	None	None
ENSMUSG00000005682	None	None
ENSMUSG00000005683	None	None
ENSMUSG00000005686	None	None
ENSMUSG00000005687	None	None
ENSMUSG00000005698	None	None
ENSMUSG00000005699	None	None
ENSMUSG00000005716	None	None
ENSMUSG00000005718	None	None
ENSMUSG00000005732	None	None
ENSMUSG00000005774	None	None
ENSMUSG00000005779	None	None
ENSMUSG00000005802	None	None
ENSMUSG00000005803	None	None
ENSMUSG00000005804	None	None
ENSMUSG00000005813	None	None
ENSMUSG00000005823	None	None
ENSMUSG00000005836	None	None
ENSMUSG00000005846	None	None
ENSMUSG00000005871	None	None
ENSMUSG00000005873	None	None
ENSMUSG00000005881	None	None
ENSMUSG00000005882	None	None
ENSMUSG00000005886	None	None
ENSMUSG00000005893	None	None
ENSMUSG00000005897	None	None
ENSMUSG00000005899	None	None
ENSMUSG00000005907	None	None
ENSMUSG00000005936	None	None
ENSMUSG00000005947	None	None
ENSMUSG00000005949	None	None
ENSMUSG00000005950	None	None
ENSMUSG00000005951	None	None
ENSMUSG00000005958	None	None
ENSMUSG00000005968	None	None
ENSMUSG00000005973	None	None
ENSMUSG00000005980	None	None
ENSMUSG00000005981	None	None
ENSMUSG00000005982	None	None
ENSMUSG00000005983	None	None
ENSMUSG00000005986	None	None
ENSMUSG00000006005	None	None
ENSMUSG00000006010	None	None
ENSMUSG00000006014	None	None
ENSMUSG00000006019	None	None
ENSMUSG00000006021	None	None
ENSMUSG00000006024	None	None
ENSMUSG00000006050	None	None
ENSMUSG00000006057	None	None
ENSMUSG00000006058	None	None
ENSMUSG00000006095	None	None
ENSMUSG00000006127	None	None
ENSMUSG00000006134	None	None
ENSMUSG00000006154	None	None
ENSMUSG00000006169	None	None
ENSMUSG00000006191	None	None
ENSMUSG00000006200	None	None
ENSMUSG00000006205	None	None
ENSMUSG00000006215	None	None
ENSMUSG00000006216	None	None
ENSMUSG00000006218	None	None
ENSMUSG00000006219	None	None
ENSMUSG00000006221	None	None
ENSMUSG00000006235	None	None
ENSMUSG00000006241	None	None
ENSMUSG00000006262	None	None
ENSMUSG00000006269	None	None
ENSMUSG00000006273	None	None
ENSMUSG00000006276	None	None
ENSMUSG00000006281	None	None
ENSMUSG00000006288	None	None
ENSMUSG00000006289	None	None
ENSMUSG00000006299	None	None
ENSMUSG00000006301	None	None
ENSMUSG00000006304	None	None
ENSMUSG00000006307	None	None
ENSMUSG00000006310	None	None
ENSMUSG00000006313	None	None
ENSMUSG00000006315	None	None
ENSMUSG00000006333	None	None
ENSMUSG00000006335	None	None
ENSMUSG00000006342	None	None
ENSMUSG00000006344	None	None
ENSMUSG00000006345	None	None
ENSMUSG00000006356	None	None
ENSMUSG00000006360	None	None
ENSMUSG00000006362	None	None
ENSMUSG00000006369	None	None
ENSMUSG00000006373	None	None
ENSMUSG00000006378	None	None
ENSMUSG00000006386	None	None
ENSMUSG00000006390	None	None
ENSMUSG00000006392	None	None
ENSMUSG00000006395	None	None
ENSMUSG00000006398	None	None
ENSMUSG00000006403	None	None
ENSMUSG00000006411	None	None
ENSMUSG00000006412	None	None
ENSMUSG00000006418	None	None
ENSMUSG00000006423	None	None
ENSMUSG00000006442	None	None
ENSMUSG00000006445	None	None
ENSMUSG00000006456	None	None
ENSMUSG00000006457	None	None
ENSMUSG00000006463	None	None
ENSMUSG00000006464	None	None
ENSMUSG00000006469	None	None
ENSMUSG00000006471	None	None
ENSMUSG00000006476	None	None
ENSMUSG00000006494	None	None
ENSMUSG00000006498	None	None
ENSMUSG00000006517	None	None
ENSMUSG00000006519	None	None
ENSMUSG00000006522	None	None
ENSMUSG00000006526	None	None
ENSMUSG00000006527	None	None
ENSMUSG00000006529	None	None
ENSMUSG00000006538	None	None
ENSMUSG00000006542	None	None
ENSMUSG00000006567	None	None
ENSMUSG00000006574	None	None
ENSMUSG00000006575	None	None
ENSMUSG00000006576	None	None
ENSMUSG00000006585	None	None
ENSMUSG00000006586	None	None
ENSMUSG00000006589	None	None
ENSMUSG00000006599	None	None
ENSMUSG00000006611	None	None
ENSMUSG00000006641	None	None
ENSMUSG00000006642	None	None
ENSMUSG00000006649	None	None
ENSMUSG00000006651	None	None
ENSMUSG00000006673	None	None
ENSMUSG00000006675	None	None
ENSMUSG00000006676	None	None
ENSMUSG00000006678	None	None
ENSMUSG00000006699	None	None
ENSMUSG00000006705	None	None
ENSMUSG00000006711	None	None
ENSMUSG00000006715	None	None
ENSMUSG00000006717	None	None
ENSMUSG00000006720	None	None
ENSMUSG00000006724	None	None
ENSMUSG00000006728	None	None
ENSMUSG00000006731	None	None
ENSMUSG00000006732	None	None
ENSMUSG00000006736	None	None
ENSMUSG00000006740	None	None
ENSMUSG00000006763	None	None
ENSMUSG00000006777	None	None
ENSMUSG00000006782	None	None
ENSMUSG00000006784	None	None
ENSMUSG00000006800	None	None
ENSMUSG00000006818	None	None
ENSMUSG00000006850	None	None
ENSMUSG00000006906	None	None
ENSMUSG00000006920	None	None
ENSMUSG00000006930	None	None
ENSMUSG00000006931	None	Up
ENSMUSG00000006932	None	None
ENSMUSG00000006941	None	None
ENSMUSG00000006958	None	None
ENSMUSG00000006998	None	None
ENSMUSG00000007029	None	None
ENSMUSG00000007034	None	None
ENSMUSG00000007035	None	None
ENSMUSG00000007036	None	None
ENSMUSG00000007038	None	None
ENSMUSG00000007039	None	None
ENSMUSG00000007041	None	None
ENSMUSG00000007050	None	None
ENSMUSG00000007080	None	None
ENSMUSG00000007097	None	None
ENSMUSG00000007207	None	None
ENSMUSG00000007216	None	None
ENSMUSG00000007338	None	None
ENSMUSG00000007379	None	None
ENSMUSG00000007411	None	None
ENSMUSG00000007415	None	None
ENSMUSG00000007458	None	None
ENSMUSG00000007476	None	None
ENSMUSG00000007564	None	None
ENSMUSG00000007570	None	None
ENSMUSG00000007589	None	None
ENSMUSG00000007603	None	None
ENSMUSG00000007610	None	None
ENSMUSG00000007613	None	None
ENSMUSG00000007617	None	None
ENSMUSG00000007646	None	None
ENSMUSG00000007655	None	None
ENSMUSG00000007656	None	None
ENSMUSG00000007659	None	None
ENSMUSG00000007670	None	None
ENSMUSG00000007682	None	None
ENSMUSG00000007721	None	None
ENSMUSG00000007739	None	None
ENSMUSG00000007777	None	None
ENSMUSG00000007783	None	None
ENSMUSG00000007812	None	None
ENSMUSG00000007815	None	None
ENSMUSG00000007817	None	None
ENSMUSG00000007827	None	None
ENSMUSG00000007833	None	None
ENSMUSG00000007836	None	None
ENSMUSG00000007837	None	None
ENSMUSG00000007850	None	None
ENSMUSG00000007867	None	None
ENSMUSG00000007872	None	None
ENSMUSG00000007880	None	None
ENSMUSG00000007891	None	None
ENSMUSG00000007892	None	None
ENSMUSG00000007908	None	None
ENSMUSG00000007950	None	None
ENSMUSG00000007987	None	None
ENSMUSG00000007989	None	None
ENSMUSG00000008035	None	None
ENSMUSG00000008036	None	None
ENSMUSG00000008090	None	None
ENSMUSG00000008136	None	None
ENSMUSG00000008140	None	None
ENSMUSG00000008153	None	None
ENSMUSG00000008167	None	None
ENSMUSG00000008200	None	None
ENSMUSG00000008206	None	None
ENSMUSG00000008226	None	None
ENSMUSG00000008301	None	None
ENSMUSG00000008305	None	None
ENSMUSG00000008307	None	None
ENSMUSG00000008333	None	None
ENSMUSG00000008348	None	None
ENSMUSG00000008373	None	None
ENSMUSG00000008384	None	None
ENSMUSG00000008393	None	None
ENSMUSG00000008398	None	None
ENSMUSG00000008429	None	None
ENSMUSG00000008435	None	None
ENSMUSG00000008450	None	None
ENSMUSG00000008475	None	None
ENSMUSG00000008496	None	None
ENSMUSG00000008540	None	None
ENSMUSG00000008575	None	None
ENSMUSG00000008601	None	None
ENSMUSG00000008604	None	None
ENSMUSG00000008658	None	None
ENSMUSG00000008668	None	None
ENSMUSG00000008682	None	None
ENSMUSG00000008683	None	None
ENSMUSG00000008690	None	None
ENSMUSG00000008730	None	None
ENSMUSG00000008734	None	None
ENSMUSG00000008763	None	None
ENSMUSG00000008822	None	None
ENSMUSG00000008845	None	None
ENSMUSG00000008855	None	None
ENSMUSG00000008859	None	None
ENSMUSG00000008892	None	None
ENSMUSG00000008958	None	None
ENSMUSG00000008976	None	None
ENSMUSG00000008999	None	None
ENSMUSG00000009013	None	None
ENSMUSG00000009030	None	None
ENSMUSG00000009035	None	None
ENSMUSG00000009073	None	None
ENSMUSG00000009076	None	None
ENSMUSG00000009079	None	None
ENSMUSG00000009090	None	None
ENSMUSG00000009097	None	None
ENSMUSG00000009112	None	None
ENSMUSG00000009145	None	None
ENSMUSG00000009207	None	None
ENSMUSG00000009216	None	None
ENSMUSG00000009281	None	None
ENSMUSG00000009291	None	None
ENSMUSG00000009292	None	None
ENSMUSG00000009293	None	None
ENSMUSG00000009376	None	None
ENSMUSG00000009378	None	None
ENSMUSG00000009394	None	None
ENSMUSG00000009406	None	None
ENSMUSG00000009418	None	None
ENSMUSG00000009470	None	None
ENSMUSG00000009535	None	None
ENSMUSG00000009545	None	None
ENSMUSG00000009549	None	None
ENSMUSG00000009555	None	None
ENSMUSG00000009563	None	None
ENSMUSG00000009566	None	None
ENSMUSG00000009569	None	None
ENSMUSG00000009575	None	None
ENSMUSG00000009585	None	None
ENSMUSG00000009614	None	None
ENSMUSG00000009621	None	None
ENSMUSG00000009630	None	None
ENSMUSG00000009633	None	None
ENSMUSG00000009640	None	None
ENSMUSG00000009646	None	None
ENSMUSG00000009647	None	None
ENSMUSG00000009681	None	None
ENSMUSG00000009687	None	None
ENSMUSG00000009733	None	None
ENSMUSG00000009739	None	None
ENSMUSG00000009741	None	None
ENSMUSG00000009772	Up	None
ENSMUSG00000009828	None	None
ENSMUSG00000009863	None	None
ENSMUSG00000009876	None	None
ENSMUSG00000009894	None	None
ENSMUSG00000009905	None	None
ENSMUSG00000009907	None	None
ENSMUSG00000009927	None	None
ENSMUSG00000009995	None	None
ENSMUSG00000010025	None	None
ENSMUSG00000010044	None	None
ENSMUSG00000010045	None	None
ENSMUSG00000010047	None	None
ENSMUSG00000010048	None	None
ENSMUSG00000010051	None	None
ENSMUSG00000010054	None	None
ENSMUSG00000010057	None	None
ENSMUSG00000010064	None	Up
ENSMUSG00000010067	None	None
ENSMUSG00000010080	None	None
ENSMUSG00000010095	None	None
ENSMUSG00000010097	None	None
ENSMUSG00000010110	None	None
ENSMUSG00000010122	None	None
ENSMUSG00000010142	None	None
ENSMUSG00000010154	None	None
ENSMUSG00000010175	None	None
ENSMUSG00000010277	None	None
ENSMUSG00000010290	None	None
ENSMUSG00000010307	Up	Up
ENSMUSG00000010358	None	None
ENSMUSG00000010362	None	None
ENSMUSG00000010376	None	None
ENSMUSG00000010392	None	None
ENSMUSG00000010406	None	None
ENSMUSG00000010453	None	None
ENSMUSG00000010461	None	None
ENSMUSG00000010492	None	None
ENSMUSG00000010517	None	None
ENSMUSG00000010529	None	None
ENSMUSG00000010538	None	None
ENSMUSG00000010554	None	None
ENSMUSG00000010607	None	None
ENSMUSG00000010608	None	None
ENSMUSG00000010609	None	None
ENSMUSG00000010651	None	None
ENSMUSG00000010660	None	None
ENSMUSG00000010663	None	None
ENSMUSG00000010721	None	None
ENSMUSG00000010751	None	None
ENSMUSG00000010755	None	None
ENSMUSG00000010760	None	None
ENSMUSG00000010830	None	None
ENSMUSG00000010911	None	None
ENSMUSG00000010914	None	None
ENSMUSG00000010936	None	None
ENSMUSG00000011008	None	None
ENSMUSG00000011034	None	None
ENSMUSG00000011096	None	None
ENSMUSG00000011114	None	None
ENSMUSG00000011148	None	None
ENSMUSG00000011158	None	None
ENSMUSG00000011179	None	None
ENSMUSG00000011254	None	None
ENSMUSG00000011256	None	None
ENSMUSG00000011257	None	None
ENSMUSG00000011263	None	None
ENSMUSG00000011267	None	None
ENSMUSG00000011305	None	None
ENSMUSG00000011306	None	None
ENSMUSG00000011382	None	None
ENSMUSG00000011427	None	None
ENSMUSG00000011658	None	None
ENSMUSG00000011752	None	None
ENSMUSG00000011831	None	None
ENSMUSG00000011832	None	None
ENSMUSG00000011837	None	None
ENSMUSG00000011877	None	None
ENSMUSG00000011884	None	None
ENSMUSG00000011958	None	None
ENSMUSG00000011960	None	None
ENSMUSG00000012017	None	None
ENSMUSG00000012076	None	None
ENSMUSG00000012114	None	None
ENSMUSG00000012117	None	None
ENSMUSG00000012123	None	None
ENSMUSG00000012126	None	None
ENSMUSG00000012187	None	None
ENSMUSG00000012296	None	None
ENSMUSG00000012350	None	None
ENSMUSG00000012405	None	None
ENSMUSG00000012422	None	None
ENSMUSG00000012428	None	None
ENSMUSG00000012429	None	None
ENSMUSG00000012443	None	None
ENSMUSG00000012483	None	None
ENSMUSG00000012519	None	None
ENSMUSG00000012535	None	None
ENSMUSG00000012609	None	None
ENSMUSG00000012640	None	None
ENSMUSG00000012705	None	None
ENSMUSG00000012848	None	None
ENSMUSG00000013033	None	None
ENSMUSG00000013076	None	None
ENSMUSG00000013089	None	None
ENSMUSG00000013150	None	None
ENSMUSG00000013155	None	None
ENSMUSG00000013160	None	None
ENSMUSG00000013236	None	None
ENSMUSG00000013275	None	None
ENSMUSG00000013367	None	None
ENSMUSG00000013415	None	None
ENSMUSG00000013419	None	None
ENSMUSG00000013465	None	None
ENSMUSG00000013483	None	None
ENSMUSG00000013495	None	None
ENSMUSG00000013539	None	None
ENSMUSG00000013584	None	None
ENSMUSG00000013593	None	None
ENSMUSG00000013611	None	None
ENSMUSG00000013622	None	None
ENSMUSG00000013629	None	None
ENSMUSG00000013646	None	None
ENSMUSG00000013662	None	None
ENSMUSG00000013663	None	None
ENSMUSG00000013698	None	None
ENSMUSG00000013701	None	None
ENSMUSG00000013707	None	None
ENSMUSG00000013736	None	None
ENSMUSG00000013787	None	None
ENSMUSG00000013822	None	None
ENSMUSG00000013833	None	None
ENSMUSG00000013846	None	None
ENSMUSG00000013858	None	None
ENSMUSG00000013878	None	None
ENSMUSG00000013921	None	None
ENSMUSG00000013973	None	None
ENSMUSG00000013997	None	None
ENSMUSG00000014039	None	None
ENSMUSG00000014074	None	None
ENSMUSG00000014075	None	None
ENSMUSG00000014077	None	None
ENSMUSG00000014158	None	None
ENSMUSG00000014164	None	None
ENSMUSG00000014177	None	None
ENSMUSG00000014195	None	None
ENSMUSG00000014226	None	None
ENSMUSG00000014232	None	None
ENSMUSG00000014243	None	None
ENSMUSG00000014245	None	None
ENSMUSG00000014294	None	None
ENSMUSG00000014301	None	None
ENSMUSG00000014303	None	None
ENSMUSG00000014313	None	None
ENSMUSG00000014329	None	Down
ENSMUSG00000014349	None	None
ENSMUSG00000014353	None	None
ENSMUSG00000014355	None	None
ENSMUSG00000014361	None	None
ENSMUSG00000014402	None	None
ENSMUSG00000014418	None	None
ENSMUSG00000014426	None	None
ENSMUSG00000014444	None	None
ENSMUSG00000014470	None	None
ENSMUSG00000014496	None	None
ENSMUSG00000014498	None	None
ENSMUSG00000014503	None	None
ENSMUSG00000014504	None	None
ENSMUSG00000014547	None	None
ENSMUSG00000014550	None	None
ENSMUSG00000014551	None	None
ENSMUSG00000014554	None	None
ENSMUSG00000014592	None	None
ENSMUSG00000014599	None	None
ENSMUSG00000014601	None	None
ENSMUSG00000014602	None	None
ENSMUSG00000014606	None	None
ENSMUSG00000014633	None	None
ENSMUSG00000014668	None	None
ENSMUSG00000014704	None	None
ENSMUSG00000014748	None	None
ENSMUSG00000014763	None	None
ENSMUSG00000014767	None	None
ENSMUSG00000014769	None	None
ENSMUSG00000014773	None	None
ENSMUSG00000014776	None	None
ENSMUSG00000014778	None	None
ENSMUSG00000014786	None	None
ENSMUSG00000014791	None	None
ENSMUSG00000014813	None	None
ENSMUSG00000014837	None	None
ENSMUSG00000014846	None	None
ENSMUSG00000014850	None	None
ENSMUSG00000014856	None	None
ENSMUSG00000014859	None	None
ENSMUSG00000014867	None	None
ENSMUSG00000014873	None	None
ENSMUSG00000014905	None	None
ENSMUSG00000014907	None	None
ENSMUSG00000014932	None	None
ENSMUSG00000014956	None	None
ENSMUSG00000014959	None	None
ENSMUSG00000014980	None	None
ENSMUSG00000015002	None	None
ENSMUSG00000015013	None	None
ENSMUSG00000015016	None	None
ENSMUSG00000015023	None	None
ENSMUSG00000015027	None	None
ENSMUSG00000015053	None	None
ENSMUSG00000015083	None	None
ENSMUSG00000015085	None	None
ENSMUSG00000015087	None	None
ENSMUSG00000015090	None	None
ENSMUSG00000015092	None	None
ENSMUSG00000015093	None	None
ENSMUSG00000015094	None	None
ENSMUSG00000015095	None	None
ENSMUSG00000015112	None	None
ENSMUSG00000015120	None	None
ENSMUSG00000015126	None	None
ENSMUSG00000015127	None	None
ENSMUSG00000015133	None	None
ENSMUSG00000015134	None	None
ENSMUSG00000015143	None	None
ENSMUSG00000015149	None	None
ENSMUSG00000015165	None	None
ENSMUSG00000015176	None	None
ENSMUSG00000015189	None	None
ENSMUSG00000015202	None	None
ENSMUSG00000015214	None	None
ENSMUSG00000015217	None	None
ENSMUSG00000015222	None	None
ENSMUSG00000015224	None	Up
ENSMUSG00000015243	None	None
ENSMUSG00000015247	None	None
ENSMUSG00000015289	None	None
ENSMUSG00000015290	None	None
ENSMUSG00000015291	None	None
ENSMUSG00000015305	None	None
ENSMUSG00000015312	None	None
ENSMUSG00000015335	None	None
ENSMUSG00000015337	None	None
ENSMUSG00000015340	None	None
ENSMUSG00000015341	None	None
ENSMUSG00000015354	None	None
ENSMUSG00000015355	None	None
ENSMUSG00000015357	None	None
ENSMUSG00000015363	None	None
ENSMUSG00000015377	None	None
ENSMUSG00000015396	None	None
ENSMUSG00000015401	None	None
ENSMUSG00000015405	None	None
ENSMUSG00000015452	None	None
ENSMUSG00000015461	None	None
ENSMUSG00000015467	None	None
ENSMUSG00000015468	None	None
ENSMUSG00000015474	None	None
ENSMUSG00000015476	None	None
ENSMUSG00000015478	None	None
ENSMUSG00000015484	None	None
ENSMUSG00000015488	None	None
ENSMUSG00000015501	None	None
ENSMUSG00000015522	None	None
ENSMUSG00000015533	None	None
ENSMUSG00000015536	None	None
ENSMUSG00000015542	None	None
ENSMUSG00000015568	None	None
ENSMUSG00000015575	None	None
ENSMUSG00000015597	None	None
ENSMUSG00000015599	None	None
ENSMUSG00000015605	None	None
ENSMUSG00000015619	None	None
ENSMUSG00000015647	None	None
ENSMUSG00000015652	None	None
ENSMUSG00000015653	None	None
ENSMUSG00000015656	None	None
ENSMUSG00000015659	None	None
ENSMUSG00000015668	None	None
ENSMUSG00000015671	None	None
ENSMUSG00000015672	None	None
ENSMUSG00000015697	None	None
ENSMUSG00000015702	None	None
ENSMUSG00000015709	None	None
ENSMUSG00000015711	None	None
ENSMUSG00000015714	None	None
ENSMUSG00000015733	None	None
ENSMUSG00000015745	None	None
ENSMUSG00000015747	None	None
ENSMUSG00000015748	None	None
ENSMUSG00000015749	None	None
ENSMUSG00000015750	None	None
ENSMUSG00000015755	None	None
ENSMUSG00000015757	None	None
ENSMUSG00000015759	None	None
ENSMUSG00000015766	None	None
ENSMUSG00000015776	None	None
ENSMUSG00000015790	None	None
ENSMUSG00000015804	None	None
ENSMUSG00000015806	None	None
ENSMUSG00000015812	None	None
ENSMUSG00000015837	None	None
ENSMUSG00000015839	None	None
ENSMUSG00000015843	None	None
ENSMUSG00000015846	None	None
ENSMUSG00000015850	None	None
ENSMUSG00000015869	None	None
ENSMUSG00000015882	None	None
ENSMUSG00000015889	None	None
ENSMUSG00000015890	None	None
ENSMUSG00000015932	None	None
ENSMUSG00000015937	None	None
ENSMUSG00000015942	None	None
ENSMUSG00000015943	None	None
ENSMUSG00000015944	None	None
ENSMUSG00000015950	None	None
ENSMUSG00000015957	None	None
ENSMUSG00000015961	None	None
ENSMUSG00000015962	None	None
ENSMUSG00000015966	None	None
ENSMUSG00000015968	None	None
ENSMUSG00000015970	None	None
ENSMUSG00000015971	None	None
ENSMUSG00000015980	None	None
ENSMUSG00000015981	None	None
ENSMUSG00000015994	None	None
ENSMUSG00000016018	None	None
ENSMUSG00000016024	None	None
ENSMUSG00000016028	None	None
ENSMUSG00000016087	None	None
ENSMUSG00000016128	None	None
ENSMUSG00000016179	None	None
ENSMUSG00000016181	None	None
ENSMUSG00000016194	None	None
ENSMUSG00000016200	None	None
ENSMUSG00000016206	None	None
ENSMUSG00000016239	None	None
ENSMUSG00000016252	None	None
ENSMUSG00000016253	None	None
ENSMUSG00000016256	None	None
ENSMUSG00000016257	None	None
ENSMUSG00000016262	None	None
ENSMUSG00000016308	None	None
ENSMUSG00000016319	None	None
ENSMUSG00000016327	None	None
ENSMUSG00000016344	None	None
ENSMUSG00000016356	None	None
ENSMUSG00000016382	None	None
ENSMUSG00000016386	None	None
ENSMUSG00000016409	None	None
ENSMUSG00000016427	None	None
ENSMUSG00000016458	None	None
ENSMUSG00000016477	None	None
ENSMUSG00000016481	None	None
ENSMUSG00000016487	None	None
ENSMUSG00000016493	None	None
ENSMUSG00000016494	None	None
ENSMUSG00000016495	None	None
ENSMUSG00000016496	None	None
ENSMUSG00000016503	None	None
ENSMUSG00000016510	None	None
ENSMUSG00000016520	None	None
ENSMUSG00000016526	None	None
ENSMUSG00000016528	None	None
ENSMUSG00000016534	None	None
ENSMUSG00000016541	None	None
ENSMUSG00000016552	None	None
ENSMUSG00000016554	None	None
ENSMUSG00000016559	None	None
ENSMUSG00000016619	None	None
ENSMUSG00000016624	None	None
ENSMUSG00000016637	None	None
ENSMUSG00000016664	None	None
ENSMUSG00000016756	None	None
ENSMUSG00000016757	None	None
ENSMUSG00000016758	None	None
ENSMUSG00000016831	None	None
ENSMUSG00000016833	None	None
ENSMUSG00000016918	None	None
ENSMUSG00000016921	None	None
ENSMUSG00000016933	None	None
ENSMUSG00000016940	None	None
ENSMUSG00000016946	None	None
ENSMUSG00000016984	None	None
ENSMUSG00000016995	None	None
ENSMUSG00000017002	None	None
ENSMUSG00000017009	None	None
ENSMUSG00000017057	None	None
ENSMUSG00000017119	None	None
[truncated: 14,821 more rows]

## Sheet: Venn
Names	total	elements
[truncated: 198 more rows]
