# Supplementary material for: Impact of Long-Term Cannabidiol (CBD) Treatment on Mouse Kidney Transcriptome
Source: Genes (Basel). 2024 Dec 21;15(12):1640. doi: 10.3390/genes15121640 (PMC11675924; doi:10.3390/genes15121640)
Supplement: Supplementary file 1 [file genes-15-01640-s001.zip › Supplementary File S4.xlsx]

## Sheet: 10 mg enrichment
	group	FDR	nGenes	Pathway size	Fold enriched	Pathway	URL	Genes
1	Upregulated	0.0495	2	71	72.042	GO:0007622 rhythmic behavior	http://amigo.geneontology.org/amigo/term/GO:0007622	ENSMUSG00000028957, ENSMUSG00000021775
2	Upregulated	0.0495	3	238	23.1118	GO:0007623 circadian rhythm	http://amigo.geneontology.org/amigo/term/GO:0007623	ENSMUSG00000028957, ENSMUSG00000021775, ENSMUSG00000059824
3	Upregulated	0.0495	2	69	76.1587	GO:0048512 circadian behavior	http://amigo.geneontology.org/amigo/term/GO:0048512	ENSMUSG00000028957, ENSMUSG00000021775
4	Upregulated	0.0726	1	3	444.259	GO:0035691 macrophage migration inhibitory factor signaling pathway	http://amigo.geneontology.org/amigo/term/GO:0035691	ENSMUSG00000045382
5	Upregulated	0.0726	1	4	444.259	GO:0038159 C-X-C chemokine receptor CXCR4 signaling pathway	http://amigo.geneontology.org/amigo/term/GO:0038159	ENSMUSG00000045382
6	Upregulated	0.0726	1	3	666.389	GO:0038160 CXCL12-activated CXCR4 signaling pathway	http://amigo.geneontology.org/amigo/term/GO:0038160	ENSMUSG00000045382
7	Upregulated	0.0726	2	122	28.9734	GO:0042752 regulation of circadian rhythm	http://amigo.geneontology.org/amigo/term/GO:0042752	ENSMUSG00000028957, ENSMUSG00000021775
8	Upregulated	0.0726	3	350	16.1876	GO:0048511 rhythmic process	http://amigo.geneontology.org/amigo/term/GO:0048511	ENSMUSG00000028957, ENSMUSG00000021775, ENSMUSG00000059824
9	Upregulated	0.0726	1	4	444.259	GO:1905319 mesenchymal stem cell migration	http://amigo.geneontology.org/amigo/term/GO:1905319	ENSMUSG00000045382
10	Upregulated	0.0726	1	4	444.259	GO:1905320 regulation of mesenchymal stem cell migration	http://amigo.geneontology.org/amigo/term/GO:1905320	ENSMUSG00000045382
11	Upregulated	0.0726	1	4	444.259	GO:1905322 positive regulation of mesenchymal stem cell migration	http://amigo.geneontology.org/amigo/term/GO:1905322	ENSMUSG00000045382
12	Upregulated	0.0726	1	2	666.389	GO:1990478 response to ultrasound	http://amigo.geneontology.org/amigo/term/GO:1990478	ENSMUSG00000045382
13	Upregulated	0.0726	1	3	444.259	GO:2000446 regulation of macrophage migration inhibitory factor signaling pathway	http://amigo.geneontology.org/amigo/term/GO:2000446	ENSMUSG00000045382
14	Upregulated	0.0726	1	2	666.389	GO:2000448 positive regulation of macrophage migration inhibitory factor signaling pathway	http://amigo.geneontology.org/amigo/term/GO:2000448	ENSMUSG00000045382
15	Upregulated	0.0891	1	5	266.556	GO:0035470 positive regulation of vascular wound healing	http://amigo.geneontology.org/amigo/term/GO:0035470	ENSMUSG00000045382
16	Upregulated	0.0891	1	6	266.556	GO:0038146 chemokine (C-X-C motif) ligand 12 signaling pathway	http://amigo.geneontology.org/amigo/term/GO:0038146	ENSMUSG00000045382
17	Upregulated	0.0891	1	8	333.194	GO:1903237 negative regulation of leukocyte tethering or rolling	http://amigo.geneontology.org/amigo/term/GO:1903237	ENSMUSG00000074715
18	Upregulated	0.0891	1	6	266.556	GO:1903412 response to bile acid	http://amigo.geneontology.org/amigo/term/GO:1903412	ENSMUSG00000032786
19	Upregulated	0.0891	1	9	266.556	GO:1904995 negative regulation of leukocyte adhesion to vascular endothelial cell	http://amigo.geneontology.org/amigo/term/GO:1904995	ENSMUSG00000074715
20	Downregulated	0.0254	4	180	17.5365	GO:0007584 response to nutrient	http://amigo.geneontology.org/amigo/term/GO:0007584	ENSMUSG00000038567, ENSMUSG00000002250, ENSMUSG00000005413, ENSMUSG00000027199
21	Downregulated	0.0254	2	10	157.829	GO:0051775 response to redox state	http://amigo.geneontology.org/amigo/term/GO:0051775	ENSMUSG00000055116, ENSMUSG00000026077
22	Downregulated	0.0254	2	6	210.439	GO:2000323 negative regulation of glucocorticoid receptor signaling pathway	http://amigo.geneontology.org/amigo/term/GO:2000323	ENSMUSG00000020038, ENSMUSG00000055116
23	Downregulated	0.0258	4	238	14.5969	GO:0007623 circadian rhythm	http://amigo.geneontology.org/amigo/term/GO:0007623	ENSMUSG00000020038, ENSMUSG00000055116, ENSMUSG00000056749, ENSMUSG00000028150
24	Downregulated	0.0258	3	63	32.6543	GO:0032922 circadian regulation of gene expression	http://amigo.geneontology.org/amigo/term/GO:0032922	ENSMUSG00000020038, ENSMUSG00000055116, ENSMUSG00000028150
25	Downregulated	0.0258	2	12	114.785	GO:2000322 regulation of glucocorticoid receptor signaling pathway	http://amigo.geneontology.org/amigo/term/GO:2000322	ENSMUSG00000020038, ENSMUSG00000055116
26	Downregulated	0.0319	4	241	12.3787	GO:0030522 intracellular receptor signaling pathway	http://amigo.geneontology.org/amigo/term/GO:0030522	ENSMUSG00000020038, ENSMUSG00000002250, ENSMUSG00000028150, ENSMUSG00000055116
27	Downregulated	0.0319	2	17	78.9145	GO:0031958 corticosteroid receptor signaling pathway	http://amigo.geneontology.org/amigo/term/GO:0031958	ENSMUSG00000020038, ENSMUSG00000055116
28	Downregulated	0.0319	2	26	84.1754	GO:0042753 positive regulation of circadian rhythm	http://amigo.geneontology.org/amigo/term/GO:0042753	ENSMUSG00000028150, ENSMUSG00000055116
29	Downregulated	0.0319	2	16	84.1754	GO:0042921 glucocorticoid receptor signaling pathway	http://amigo.geneontology.org/amigo/term/GO:0042921	ENSMUSG00000020038, ENSMUSG00000055116
30	Downregulated	0.0399	3	122	20.5864	GO:0042752 regulation of circadian rhythm	http://amigo.geneontology.org/amigo/term/GO:0042752	ENSMUSG00000020038, ENSMUSG00000028150, ENSMUSG00000055116
31	Downregulated	0.0504	4	350	10.2237	GO:0048511 rhythmic process	http://amigo.geneontology.org/amigo/term/GO:0048511	ENSMUSG00000020038, ENSMUSG00000055116, ENSMUSG00000056749, ENSMUSG00000028150
32	Downregulated	0.0659	2	46	48.5628	GO:0006775 fat-soluble vitamin metabolic process	http://amigo.geneontology.org/amigo/term/GO:0006775	ENSMUSG00000038567, ENSMUSG00000002250
33	Downregulated	0.0715	3	144	15.5242	GO:0045598 regulation of fat cell differentiation	http://amigo.geneontology.org/amigo/term/GO:0045598	ENSMUSG00000002250, ENSMUSG00000028150, ENSMUSG00000055116
34	Downregulated	0.0775	4	367	8.58933	GO:0062012 regulation of small molecule metabolic process	http://amigo.geneontology.org/amigo/term/GO:0062012	ENSMUSG00000002250, ENSMUSG00000026348, ENSMUSG00000020038, ENSMUSG00000028150
35	Downregulated	0.0821	3	179	14.1339	GO:0009755 hormone-mediated signaling pathway	http://amigo.geneontology.org/amigo/term/GO:0009755	ENSMUSG00000002250, ENSMUSG00000020038, ENSMUSG00000055116
36	Downregulated	0.0915	2	41	36.0752	GO:0033144 negative regulation of intracellular steroid hormone receptor signaling pathway	http://amigo.geneontology.org/amigo/term/GO:0033144	ENSMUSG00000020038, ENSMUSG00000055116
37	Downregulated	0.0932	7	3211	3.76423	GO:0003008 system process	http://amigo.geneontology.org/amigo/term/GO:0003008	ENSMUSG00000002250, ENSMUSG00000005413, ENSMUSG00000027199, ENSMUSG00000040896, ENSMUSG00000020038, ENSMUSG00000032913, ENSMUSG00000052512

## Sheet: 20 mg enrichment
	group	FDR	nGenes	Pathway size	Fold enriched	Pathway	URL	Genes
1	Upregulated	0.00261	11	350	6.35941	GO:0048511 rhythmic process	http://amigo.geneontology.org/amigo/term/GO:0048511	ENSMUSG00000028957, ENSMUSG00000030256, ENSMUSG00000038550, ENSMUSG00000020889, ENSMUSG00000021775, ENSMUSG00000022389, ENSMUSG00000024087, ENSMUSG00000032010, ENSMUSG00000055866, ENSMUSG00000059824, ENSMUSG00000048756
2	Upregulated	0.00425	5	71	19.297	GO:0007622 rhythmic behavior	http://amigo.geneontology.org/amigo/term/GO:0007622	ENSMUSG00000028957, ENSMUSG00000020889, ENSMUSG00000021775, ENSMUSG00000032010, ENSMUSG00000038550
3	Upregulated	0.00425	5	69	20.3997	GO:0048512 circadian behavior	http://amigo.geneontology.org/amigo/term/GO:0048512	ENSMUSG00000028957, ENSMUSG00000020889, ENSMUSG00000021775, ENSMUSG00000032010, ENSMUSG00000038550
4	Upregulated	0.00474	5	76	17.8497	GO:0019369 arachidonic acid metabolic process	http://amigo.geneontology.org/amigo/term/GO:0019369	ENSMUSG00000061740, ENSMUSG00000068086, ENSMUSG00000024087, ENSMUSG00000015224, ENSMUSG00000061878
5	Upregulated	0.00871	6	124	10.7098	GO:0001676 long-chain fatty acid metabolic process	http://amigo.geneontology.org/amigo/term/GO:0001676	ENSMUSG00000061740, ENSMUSG00000068086, ENSMUSG00000024087, ENSMUSG00000021884, ENSMUSG00000015224, ENSMUSG00000061878
6	Upregulated	0.00871	5	61	14.5712	GO:0071548 response to dexamethasone	http://amigo.geneontology.org/amigo/term/GO:0071548	ENSMUSG00000027513, ENSMUSG00000020108, ENSMUSG00000024087, ENSMUSG00000046352, ENSMUSG00000048756
7	Upregulated	0.00912	8	238	6.60336	GO:0007623 circadian rhythm	http://amigo.geneontology.org/amigo/term/GO:0007623	ENSMUSG00000028957, ENSMUSG00000030256, ENSMUSG00000038550, ENSMUSG00000020889, ENSMUSG00000021775, ENSMUSG00000055866, ENSMUSG00000059824, ENSMUSG00000032010
8	Upregulated	0.0103	37	3902	1.84738	GO:0065008 regulation of biological quality	http://amigo.geneontology.org/amigo/term/GO:0065008	ENSMUSG00000019437, ENSMUSG00000022579, ENSMUSG00000023008, ENSMUSG00000027513, ENSMUSG00000031762, ENSMUSG00000031770, ENSMUSG00000032786, ENSMUSG00000037624, ENSMUSG00000041598, ENSMUSG00000042099, ENSMUSG00000054364, ENSMUSG00000000531, ENSMUSG00000024087, ENSMUSG00000028073, ENSMUSG00000030087, ENSMUSG00000031431, ENSMUSG00000053279, ENSMUSG00000020889, ENSMUSG00000028957, ENSMUSG00000032010,…
9	Upregulated	0.0107	5	63	12.3101	GO:0032922 circadian regulation of gene expression	http://amigo.geneontology.org/amigo/term/GO:0032922	ENSMUSG00000028957, ENSMUSG00000030256, ENSMUSG00000038550, ENSMUSG00000020889, ENSMUSG00000032010
10	Upregulated	0.0107	6	146	8.92485	GO:0033559 unsaturated fatty acid metabolic process	http://amigo.geneontology.org/amigo/term/GO:0033559	ENSMUSG00000061740, ENSMUSG00000068086, ENSMUSG00000024087, ENSMUSG00000036775, ENSMUSG00000015224, ENSMUSG00000061878
11	Upregulated	0.0107	2	2	142.798	GO:0061402 positive regulation of transcription from RNA polymerase II promoter in response to acidic pH	http://amigo.geneontology.org/amigo/term/GO:0061402	ENSMUSG00000010064, ENSMUSG00000027513
12	Upregulated	0.0107	10	375	4.68189	GO:1901653 cellular response to peptide	http://amigo.geneontology.org/amigo/term/GO:1901653	ENSMUSG00000027513, ENSMUSG00000020027, ENSMUSG00000020429, ENSMUSG00000024087, ENSMUSG00000030087, ENSMUSG00000037003, ENSMUSG00000046352, ENSMUSG00000046714, ENSMUSG00000048756, ENSMUSG00000055148
13	Upregulated	0.0117	5	80	11.7047	GO:0071385 cellular response to glucocorticoid stimulus	http://amigo.geneontology.org/amigo/term/GO:0071385	ENSMUSG00000027513, ENSMUSG00000020108, ENSMUSG00000024087, ENSMUSG00000046352, ENSMUSG00000048756
14	Upregulated	0.015	5	85	10.818	GO:0071384 cellular response to corticosteroid stimulus	http://amigo.geneontology.org/amigo/term/GO:0071384	ENSMUSG00000027513, ENSMUSG00000020108, ENSMUSG00000024087, ENSMUSG00000046352, ENSMUSG00000048756
15	Upregulated	0.015	6	126	8.08288	GO:1901655 cellular response to ketone	http://amigo.geneontology.org/amigo/term/GO:1901655	ENSMUSG00000027513, ENSMUSG00000020108, ENSMUSG00000024087, ENSMUSG00000046352, ENSMUSG00000048756, ENSMUSG00000055148
16	Upregulated	0.0154	2	7	95.1984	GO:0009822 alkaloid catabolic process	http://amigo.geneontology.org/amigo/term/GO:0009822	ENSMUSG00000061740, ENSMUSG00000068086
17	Upregulated	0.0154	2	4	95.1984	GO:0051365 cellular response to potassium ion starvation	http://amigo.geneontology.org/amigo/term/GO:0051365	ENSMUSG00000010064, ENSMUSG00000027513
18	Upregulated	0.0154	2	7	95.1984	GO:0090347 regulation of cellular organohalogen metabolic process	http://amigo.geneontology.org/amigo/term/GO:0090347	ENSMUSG00000061740, ENSMUSG00000068086
19	Upregulated	0.0154	2	7	95.1984	GO:0090348 regulation of cellular organofluorine metabolic process	http://amigo.geneontology.org/amigo/term/GO:0090348	ENSMUSG00000061740, ENSMUSG00000068086
20	Upregulated	0.0154	2	7	95.1984	GO:0090349 negative regulation of cellular organohalogen metabolic process	http://amigo.geneontology.org/amigo/term/GO:0090349	ENSMUSG00000061740, ENSMUSG00000068086
21	Downregulated	0.0312	10	454	5.05734	GO:0006631 fatty acid metabolic process	http://amigo.geneontology.org/amigo/term/GO:0006631	ENSMUSG00000002250, ENSMUSG00000020917, ENSMUSG00000025153, ENSMUSG00000037071, ENSMUSG00000038567, ENSMUSG00000020532, ENSMUSG00000020123, ENSMUSG00000024164, ENSMUSG00000002997, ENSMUSG00000062515
22	Downregulated	0.0312	8	303	5.86983	GO:0016053 organic acid biosynthetic process	http://amigo.geneontology.org/amigo/term/GO:0016053	ENSMUSG00000020917, ENSMUSG00000021311, ENSMUSG00000025153, ENSMUSG00000027199, ENSMUSG00000037071, ENSMUSG00000020532, ENSMUSG00000020123, ENSMUSG00000026348
23	Downregulated	0.0312	11	574	4.26262	GO:0044283 small molecule biosynthetic process	http://amigo.geneontology.org/amigo/term/GO:0044283	ENSMUSG00000020917, ENSMUSG00000021311, ENSMUSG00000025153, ENSMUSG00000027199, ENSMUSG00000037071, ENSMUSG00000060733, ENSMUSG00000078650, ENSMUSG00000020532, ENSMUSG00000020123, ENSMUSG00000026348, ENSMUSG00000020038
24	Downregulated	0.0312	8	301	5.91834	GO:0046394 carboxylic acid biosynthetic process	http://amigo.geneontology.org/amigo/term/GO:0046394	ENSMUSG00000020917, ENSMUSG00000021311, ENSMUSG00000025153, ENSMUSG00000027199, ENSMUSG00000037071, ENSMUSG00000020532, ENSMUSG00000020123, ENSMUSG00000026348
25	Downregulated	0.0356	14	983	3.17268	GO:0006082 organic acid metabolic process	http://amigo.geneontology.org/amigo/term/GO:0006082	ENSMUSG00000002250, ENSMUSG00000020917, ENSMUSG00000021311, ENSMUSG00000025153, ENSMUSG00000027199, ENSMUSG00000037071, ENSMUSG00000038567, ENSMUSG00000020532, ENSMUSG00000020123, ENSMUSG00000024164, ENSMUSG00000026348, ENSMUSG00000002997, ENSMUSG00000078650, ENSMUSG00000062515
26	Downregulated	0.0356	11	651	3.88428	GO:0032787 monocarboxylic acid metabolic process	http://amigo.geneontology.org/amigo/term/GO:0032787	ENSMUSG00000002250, ENSMUSG00000020917, ENSMUSG00000025153, ENSMUSG00000027199, ENSMUSG00000037071, ENSMUSG00000038567, ENSMUSG00000020532, ENSMUSG00000020123, ENSMUSG00000024164, ENSMUSG00000002997, ENSMUSG00000062515
27	Downregulated	0.0591	13	940	3.05833	GO:0019752 carboxylic acid metabolic process	http://amigo.geneontology.org/amigo/term/GO:0019752	ENSMUSG00000002250, ENSMUSG00000020917, ENSMUSG00000021311, ENSMUSG00000025153, ENSMUSG00000027199, ENSMUSG00000037071, ENSMUSG00000038567, ENSMUSG00000020532, ENSMUSG00000020123, ENSMUSG00000024164, ENSMUSG00000026348, ENSMUSG00000002997, ENSMUSG00000062515
28	Downregulated	0.0591	13	958	3.02258	GO:0043436 oxoacid metabolic process	http://amigo.geneontology.org/amigo/term/GO:0043436	ENSMUSG00000002250, ENSMUSG00000020917, ENSMUSG00000021311, ENSMUSG00000025153, ENSMUSG00000027199, ENSMUSG00000037071, ENSMUSG00000038567, ENSMUSG00000020532, ENSMUSG00000020123, ENSMUSG00000024164, ENSMUSG00000026348, ENSMUSG00000002997, ENSMUSG00000062515
29	Downregulated	0.0591	19	1817	2.32665	GO:0044281 small molecule metabolic process	http://amigo.geneontology.org/amigo/term/GO:0044281	ENSMUSG00000002250, ENSMUSG00000020917, ENSMUSG00000021311, ENSMUSG00000025153, ENSMUSG00000027199, ENSMUSG00000027559, ENSMUSG00000037071, ENSMUSG00000038567, ENSMUSG00000060733, ENSMUSG00000078650, ENSMUSG00000020532, ENSMUSG00000020123, ENSMUSG00000024164, ENSMUSG00000026348, ENSMUSG00000002997, ENSMUSG00000020038, ENSMUSG00000027070, ENSMUSG00000028150, ENSMUSG00000062515
30	Downregulated	0.0591	6	205	6.67192	GO:0072330 monocarboxylic acid biosynthetic process	http://amigo.geneontology.org/amigo/term/GO:0072330	ENSMUSG00000020917, ENSMUSG00000025153, ENSMUSG00000027199, ENSMUSG00000037071, ENSMUSG00000020532, ENSMUSG00000020123
31	Downregulated	0.0623	4	91	11.0172	GO:0006766 vitamin metabolic process	http://amigo.geneontology.org/amigo/term/GO:0006766	ENSMUSG00000038567, ENSMUSG00000002250, ENSMUSG00000021311, ENSMUSG00000027070
32	Downregulated	0.0623	3	46	20.6573	GO:0006775 fat-soluble vitamin metabolic process	http://amigo.geneontology.org/amigo/term/GO:0006775	ENSMUSG00000038567, ENSMUSG00000002250, ENSMUSG00000027070
33	Downregulated	0.0623	3	35	19.8922	GO:0097242 amyloid-beta clearance	http://amigo.geneontology.org/amigo/term/GO:0097242	ENSMUSG00000056999, ENSMUSG00000024164, ENSMUSG00000027070
34	Downregulated	0.0623	5	135	7.65085	GO:0106106 cold-induced thermogenesis	http://amigo.geneontology.org/amigo/term/GO:0106106	ENSMUSG00000062515, ENSMUSG00000027199, ENSMUSG00000037071, ENSMUSG00000055116, ENSMUSG00000074794
35	Downregulated	0.0623	5	134	7.7168	GO:0120161 regulation of cold-induced thermogenesis	http://amigo.geneontology.org/amigo/term/GO:0120161	ENSMUSG00000062515, ENSMUSG00000027199, ENSMUSG00000037071, ENSMUSG00000055116, ENSMUSG00000074794
36	Downregulated	0.0623	2	6	59.6766	GO:2000323 negative regulation of glucocorticoid receptor signaling pathway	http://amigo.geneontology.org/amigo/term/GO:2000323	ENSMUSG00000020038, ENSMUSG00000055116
37	Downregulated	0.0684	5	153	7.39793	GO:0006633 fatty acid biosynthetic process	http://amigo.geneontology.org/amigo/term/GO:0006633	ENSMUSG00000020917, ENSMUSG00000025153, ENSMUSG00000037071, ENSMUSG00000020532, ENSMUSG00000020123
38	Downregulated	0.071	2	13	51.1514	GO:0099566 regulation of postsynaptic cytosolic calcium ion concentration	http://amigo.geneontology.org/amigo/term/GO:0099566	ENSMUSG00000028222, ENSMUSG00000054640
39	Downregulated	0.071	5	148	7.16119	GO:1990845 adaptive thermogenesis	http://amigo.geneontology.org/amigo/term/GO:1990845	ENSMUSG00000062515, ENSMUSG00000027199, ENSMUSG00000037071, ENSMUSG00000055116, ENSMUSG00000074794
40	Downregulated	0.079	25	3454	1.86024	GO:0010033 response to organic substance	http://amigo.geneontology.org/amigo/term/GO:0010033	ENSMUSG00000002250, ENSMUSG00000037071, ENSMUSG00000038567, ENSMUSG00000042377, ENSMUSG00000020038, ENSMUSG00000020532, ENSMUSG00000025153, ENSMUSG00000027070, ENSMUSG00000028222, ENSMUSG00000056749, ENSMUSG00000062515, ENSMUSG00000002997, ENSMUSG00000020123, ENSMUSG00000021702, ENSMUSG00000026971, ENSMUSG00000027559, ENSMUSG00000028150, ENSMUSG00000039840, ENSMUSG00000041605, ENSMUSG00000054640,…
